# Supplementary material for: The Pseudomonas aeruginosa ribonuclease Ribocin cleaves eukaryotic ribosomes at helix 69 to inhibit host translation
Source: PLoS Biol. 2026 May 20;24(5):e3003790. doi: 10.1371/journal.pbio.3003790 (PMC13189344; doi:10.1371/journal.pbio.3003790)
Supplement: S1 Table — (XLSX) [file pbio.3003790.s010.xlsx]

## Sheet: table_s1_scored_candidates
uniprotID	Uniprot ID of the identified protein
gene_name	Gene name ( for C. elegans or P. aeruginosa PA14) for the corresponding protein
description	Description of the protein
pattern_score	Pattern score
absence_score	Absence score
distance_to_top	Normalized taxicab distance to the top scoring position
rank	Candidate ranking based on the taxicab distance
species	species encoding the protein (C. elegans or P. aeruginosa)
uniprotID	gene_name	description	pattern_score	absence_score	distance_to_top	rank	species
Q965I8	T25D3.3	Q965I8_CAEEL PALP domain-containing protein OS=Caenorhabditis elegans OX=6239 GN@CELE_T25D3.3 PE=1 SV=2	18	3	0	1	C. elegans
A0A0H2ZDZ5	PA14_21120	A0A0H2ZDZ5_PSEAB Uncharacterized protein OS=Pseudomonas aeruginosa (strain UCBPP-PA14) OX=208963 GN@PA14_21120 PE=4 SV=1	15	3	0.166667	2	P. aeruginosa
Q9U256	Y52B11A.8	PA2L_CAEEL Phospholipase A2-like protein Y52B11A.8 OS=Caenorhabditis elegans OX=6239 GN@Y52B11A.8 PE=1 SV=1	15	2	0.5	3	C. elegans
G5EEN4	gck-3	GCK3_CAEEL Germinal center kinase 3 OS=Caenorhabditis elegans OX=6239 GN@gck-3 PE=1 SV=1	15	2	0.5	3	C. elegans
Q9U2Q9	gsk-3	GSK3_CAEEL Glycogen synthase kinase-3 OS=Caenorhabditis elegans OX=6239 GN@gsk-3 PE=1 SV=1	15	2	0.5	3	C. elegans
Q23258	ZC373.2	Q23258_CAEEL Uncharacterized protein OS=Caenorhabditis elegans OX=6239 GN@CELE_ZC373.2 PE=1 SV=2	9	3	0.5	3	C. elegans
O61522	F17E9.4	O61522_CAEEL Uncharacterized protein OS=Caenorhabditis elegans OX=6239 GN@CELE_F17E9.4 PE=1 SV=2	12	2	0.666667	7	C. elegans
Q23624	ZK829.7	Q23624_CAEEL PKS_ER domain-containing protein OS=Caenorhabditis elegans OX=6239 GN@CELE_ZK829.7 PE=1 SV=2	12	2	0.666667	7	C. elegans
G5EFE3	H03A11.2	G5EFE3_CAEEL Uncharacterized protein OS=Caenorhabditis elegans OX=6239 GN@CELE_H03A11.2 PE=1 SV=2	12	2	0.666667	7	C. elegans
Q22918	C37C3.2	IF5_CAEEL Eukaryotic translation initiation factor 5 OS=Caenorhabditis elegans OX=6239 GN@C37C3.2 PE=3 SV=2	15	1	0.833333	10	C. elegans
P91130	C32E8.9	P91130_CAEEL Uncharacterized protein OS=Caenorhabditis elegans OX=6239 GN@C32E8.9 PE=1 SV=2	15	1	0.833333	10	C. elegans
Q18483	C35D10.6	Q18483_CAEEL Aldo_ket_red domain-containing protein OS=Caenorhabditis elegans OX=6239 GN@C35D10.6 PE=1 SV=1	15	1	0.833333	10	C. elegans
P92016	cest-1.2	P92016_CAEEL Carboxylic ester hydrolase OS=Caenorhabditis elegans OX=6239 GN@cest-1.2 PE=1 SV=2	15	1	0.833333	10	C. elegans
Q19246	dhs-25	Q19246_CAEEL DeHydrogenases, Short chain OS=Caenorhabditis elegans OX=6239 GN@dhs-25 PE=1 SV=2	15	1	0.833333	10	C. elegans
Q22253	rpn-9	Q22253_CAEEL 26S proteasome non-ATPase regulatory subunit 13 OS=Caenorhabditis elegans OX=6239 GN@rpn-9 PE=1 SV=1	9	2	0.833333	10	C. elegans
G5EF77	sars-2	G5EF77_CAEEL Seryl-tRNA synthetase OS=Caenorhabditis elegans OX=6239 GN@sars-2 PE=1 SV=1;tr	9	2	0.833333	10	C. elegans
O76371	rpt-5	PRS6A_CAEEL 26S protease regulatory subunit 6A OS=Caenorhabditis elegans OX=6239 GN@rpt-5 PE=1 SV=1	9	2	0.833333	10	C. elegans
G5EE40	srp-1	G5EE40_CAEEL SERPIN domain-containing protein OS=Caenorhabditis elegans OX=6239 GN@srp-1 PE=1 SV=1	18	0	1	18	C. elegans
Q20223	lbp-1	FABP1_CAEEL Fatty acid-binding protein homolog 1 OS=Caenorhabditis elegans OX=6239 GN@lbp-1 PE=2 SV=1;sp	18	0	1	18	C. elegans
Q95Q32	Y105E8B.9	Q95Q32_CAEEL Beta-glucuronidase OS=Caenorhabditis elegans OX=6239 GN@CELE_Y105E8B.9 PE=1 SV=1	12	1	1	18	C. elegans
Q17457	B0222.5	Q17457_CAEEL Uncharacterized protein OS=Caenorhabditis elegans OX=6239 GN@B0222.5 PE=1 SV=1	12	1	1	18	C. elegans
Q9TYU4	VC5.2	Q9TYU4_CAEEL Uncharacterized protein OS=Caenorhabditis elegans OX=6239 GN@CELE_VC5.2 PE=1 SV=1	12	1	1	18	C. elegans
O17373	pho-14	O17373_CAEEL Intestinal acid PHOsphatase OS=Caenorhabditis elegans OX=6239 GN@pho-14 PE=1 SV=1	12	1	1	18	C. elegans
P55326	F13E6.1	YZG1_CAEEL Uncharacterized protein F13E6.1 OS=Caenorhabditis elegans OX=6239 GN@F13E6.1 PE=3 SV=2	12	1	1	18	C. elegans
Q9N537	szy-2	Q9N537_CAEEL Suppressor of ZYg-1 OS=Caenorhabditis elegans OX=6239 GN@szy-2 PE=1 SV=2	6	2	1	18	C. elegans
P55955	ttr-16	TTR16_CAEEL Transthyretin-like protein 16 OS=Caenorhabditis elegans OX=6239 GN@ttr-16 PE=1 SV=2	6	2	1	18	C. elegans
Q18310	C29F5.1	Q18310_CAEEL Uncharacterized protein OS=Caenorhabditis elegans OX=6239 GN@C29F5.1 PE=1 SV=1	9	1	1.16667	27	C. elegans
Q21624	cor-1	CORO_CAEEL Coronin-like protein cor-1 OS=Caenorhabditis elegans OX=6239 GN@cor-1 PE=2 SV=2	9	1	1.16667	27	C. elegans
P30642	eif-3.D	EIF3D_CAEEL Eukaryotic translation initiation factor 3 subunit D OS=Caenorhabditis elegans OX=6239 GN@eif-3.D PE=1 SV=1	9	1	1.16667	27	C. elegans
P30629	ZK637.2	YOU2_CAEEL Uncharacterized protein ZK637.2 OS=Caenorhabditis elegans OX=6239 GN@ZK637.2 PE=3 SV=2	9	1	1.16667	27	C. elegans
Q21432	nas-11	NAS11_CAEEL Zinc metalloproteinase nas-11 OS=Caenorhabditis elegans OX=6239 GN@nas-11 PE=1 SV=2	9	1	1.16667	27	C. elegans
O44476	hoe-1	RNZ_CAEEL Ribonuclease Z OS=Caenorhabditis elegans OX=6239 GN@hoe-1 PE=2 SV=2	9	1	1.16667	27	C. elegans
O61793	R12E2.13	O61793_CAEEL Uncharacterized protein OS=Caenorhabditis elegans OX=6239 GN@CELE_R12E2.13 PE=1 SV=1	9	1	1.16667	27	C. elegans
F5GUI0	strl-1	F5GUI0_CAEEL START domain-containing protein OS=Caenorhabditis elegans OX=6239 GN@strl-1 PE=1 SV=1;sp	9	1	1.16667	27	C. elegans
O17271	heh-1	HEH1_CAEEL Putative protein heh-1 OS=Caenorhabditis elegans OX=6239 GN@heh-1 PE=3 SV=2	9	1	1.16667	27	C. elegans
Q27535	ZC434.8	KARG2_CAEEL Probable arginine kinase ZC434.8 OS=Caenorhabditis elegans OX=6239 GN@ZC434.8 PE=3 SV=1	9	1	1.16667	27	C. elegans
Q22562	T19B10.2	Q22562_CAEEL Uncharacterized protein OS=Caenorhabditis elegans OX=6239 GN@CELE_T19B10.2 PE=1 SV=2	9	1	1.16667	27	C. elegans
O45622	erfa-3	O45622_CAEEL Tr-type G domain-containing protein OS=Caenorhabditis elegans OX=6239 GN@erfa-3 PE=1 SV=2	15	0	1.16667	38	C. elegans
Q21966	asp-4	ASP4_CAEEL Aspartic protease 4 OS=Caenorhabditis elegans OX=6239 GN@asp-4 PE=2 SV=1	15	0	1.16667	38	C. elegans
G5EDS2	pod-1	G5EDS2_CAEEL Coronin-7 OS=Caenorhabditis elegans OX=6239 GN@pod-1 PE=1 SV=1;tr	15	0	1.16667	38	C. elegans
Q9XXI6	nadk-2	Q9XXI6_CAEEL NAD kinase 2, mitochondrial OS=Caenorhabditis elegans OX=6239 GN@nadk-2 PE=1 SV=2;tr	15	0	1.16667	38	C. elegans
P34329	C14B9.2	PDIA4_CAEEL Probable protein disulfide-isomerase A4 OS=Caenorhabditis elegans OX=6239 GN@C14B9.2 PE=3 SV=2	12	0	1.33333	42	C. elegans
O62277	dct-18	O62277_CAEEL DAF-16/FOXO Controlled, germline Tumor affecting OS=Caenorhabditis elegans OX=6239 GN@dct-18 PE=1 SV=1	12	0	1.33333	42	C. elegans
Q19661	F21C10.9	Q19661_CAEEL N-acetyltransferase domain-containing protein OS=Caenorhabditis elegans OX=6239 GN@CELE_F21C10.9 PE=1 SV=3	12	0	1.33333	42	C. elegans
Q09568	disl-2	DI3L2_CAEEL DIS3-like exonuclease 2 OS=Caenorhabditis elegans OX=6239 GN@disl-2 PE=1 SV=2	12	0	1.33333	42	C. elegans
G5ED95	yars-1	G5ED95_CAEEL Tyrosine--tRNA ligase OS=Caenorhabditis elegans OX=6239 GN@yars-1 PE=1 SV=1	12	0	1.33333	42	C. elegans
O02640	mdh-2	MDHM_CAEEL Probable malate dehydrogenase, mitochondrial OS=Caenorhabditis elegans OX=6239 GN@mdh-2 PE=3 SV=1	12	0	1.33333	42	C. elegans
H2L0N9	Y37E3.17	H2L0N9_CAEEL Uncharacterized protein OS=Caenorhabditis elegans OX=6239 GN@CELE_Y37E3.17 PE=1 SV=1;tr	12	0	1.33333	42	C. elegans
Q19328	tsn-1	Q19328_CAEEL Staphylococcal nuclease domain-containing protein OS=Caenorhabditis elegans OX=6239 GN@tsn-1 PE=1 SV=1	12	0	1.33333	42	C. elegans
P34559	ech-6	ECHM_CAEEL Probable enoyl-CoA hydratase, mitochondrial OS=Caenorhabditis elegans OX=6239 GN@ech-6 PE=3 SV=1	12	0	1.33333	42	C. elegans
Q20310	F42A10.5	Q20310_CAEEL Uncharacterized protein OS=Caenorhabditis elegans OX=6239 GN@CELE_F42A10.5 PE=1 SV=1	12	0	1.33333	42	C. elegans
Q27249	lev-11	TPM3_CAEEL Tropomyosin isoforms c/e OS=Caenorhabditis elegans OX=6239 GN@lev-11 PE=1 SV=1;tr	12	0	1.33333	42	C. elegans
Q965Q1	Y22D7AL.10	Q965Q1_CAEEL 10 kDa heat shock protein, mitochondrial OS=Caenorhabditis elegans OX=6239 GN@CELE_Y22D7AL.10 PE=1 SV=1	12	0	1.33333	42	C. elegans
Q9TXI4	F23C8.5	Q9TXI4_CAEEL Electron transfer flavoprotein subunit beta OS=Caenorhabditis elegans OX=6239 GN@CELE_F23C8.5 PE=1 SV=2	12	0	1.33333	42	C. elegans
Q10663	icl-1	GCP_CAEEL Bifunctional glyoxylate cycle protein OS=Caenorhabditis elegans OX=6239 GN@icl-1 PE=1 SV=2	12	0	1.33333	42	C. elegans
Q17761	T25B9.9	6PGD_CAEEL 6-phosphogluconate dehydrogenase, decarboxylating OS=Caenorhabditis elegans OX=6239 GN@T25B9.9 PE=3 SV=2	6	1	1.33333	42	C. elegans
Q95QU0	C27F2.10	PCID2_CAEEL PCI domain-containing protein 2 homolog OS=Caenorhabditis elegans OX=6239 GN@C27F2.10 PE=3 SV=1	6	1	1.33333	42	C. elegans
Q95YC6	C45B2.1	Q95YC6_CAEEL Uncharacterized protein OS=Caenorhabditis elegans OX=6239 GN@C45B2.1 PE=1 SV=1	6	1	1.33333	42	C. elegans
Q75MI6	Y94H6A.10	Q75MI6_CAEEL Uncharacterized protein OS=Caenorhabditis elegans OX=6239 GN@CELE_Y94H6A.10 PE=1 SV=1	6	1	1.33333	42	C. elegans
G5EDP0	Y32F6A.5	G5EDP0_CAEEL Uncharacterized protein OS=Caenorhabditis elegans OX=6239 GN@CELE_Y32F6A.5 PE=1 SV=1	6	1	1.33333	42	C. elegans
Q19775	ppm-1.A	PPM1A_CAEEL Protein phosphatase ppm-1.A OS=Caenorhabditis elegans OX=6239 GN@ppm-1.A PE=1 SV=1	6	1	1.33333	42	C. elegans
G5EEP9	frm-1	G5EEP9_CAEEL Moesin/ezrin/radixin homolog 1 OS=Caenorhabditis elegans OX=6239 GN@frm-1 PE=1 SV=1;tr	6	1	1.33333	42	C. elegans
P34575	cts-1	CISY_CAEEL Probable citrate synthase, mitochondrial OS=Caenorhabditis elegans OX=6239 GN@cts-1 PE=3 SV=1	9	0	1.5	63	C. elegans
O17953	dld-1	DLDH_CAEEL Dihydrolipoyl dehydrogenase, mitochondrial OS=Caenorhabditis elegans OX=6239 GN@dld-1 PE=3 SV=2	9	0	1.5	63	C. elegans
P17330	gpd-3	G3P3_CAEEL Glyceraldehyde-3-phosphate dehydrogenase 3 OS=Caenorhabditis elegans OX=6239 GN@gpd-3 PE=3 SV=1	9	0	1.5	63	C. elegans
O01541	aars-2	SYAC_CAEEL Alanine--tRNA ligase, cytoplasmic OS=Caenorhabditis elegans OX=6239 GN@aars-2 PE=2 SV=1	9	0	1.5	63	C. elegans
P02566	unc-54	MYO4_CAEEL Myosin-4 OS=Caenorhabditis elegans OX=6239 GN@unc-54 PE=1 SV=2	9	0	1.5	63	C. elegans
P91917	ola-1	OLA1_CAEEL Obg-like ATPase 1 OS=Caenorhabditis elegans OX=6239 GN@ola-1 PE=3 SV=1	9	0	1.5	63	C. elegans
P34528	K12H4.7	YM67_CAEEL Putative serine protease K12H4.7 OS=Caenorhabditis elegans OX=6239 GN@K12H4.7 PE=3 SV=2	9	0	1.5	63	C. elegans
Q09450	C05C10.3	SCOT_CAEEL Probable succinyl-CoA:3-ketoacid coenzyme A transferase, mitochondrial OS=Caenorhabditis elegans OX=6239 GN@C05C10.3 PE=3 SV=1	9	0	1.5	63	C. elegans
Q09236	copd-1	COPD_CAEEL Probable coatomer subunit delta OS=Caenorhabditis elegans OX=6239 GN@copd-1 PE=3 SV=1	9	0	1.5	63	C. elegans
P34542	R05D3.9/R05D3.10	YNC9_CAEEL Uncharacterized protein R05D3.9 OS=Caenorhabditis elegans OX=6239 GN@R05D3.9/R05D3.10 PE=3 SV=3	9	0	1.5	63	C. elegans
Q20950	cpr-9	Q20950_CAEEL Pept_C1 domain-containing protein OS=Caenorhabditis elegans OX=6239 GN@cpr-9 PE=1 SV=2	9	0	1.5	63	C. elegans
G5EGT7	iffb-1	G5EGT7_CAEEL Eukaryotic translation initiation factor 5B OS=Caenorhabditis elegans OX=6239 GN@iffb-1 PE=1 SV=1	9	0	1.5	63	C. elegans
Q21021	npp-9	Q21021_CAEEL Nuclear Pore complex Protein OS=Caenorhabditis elegans OX=6239 GN@npp-9 PE=1 SV=2;tr	9	0	1.5	63	C. elegans
O44906	pck-1	O44906_CAEEL Phosphoenolpyruvate carboxykinase (GTP) OS=Caenorhabditis elegans OX=6239 GN@pck-1 PE=1 SV=2	9	0	1.5	63	C. elegans
Q21284	K07E3.4	Q21284_CAEEL Formyltetrahydrofolate synthetase OS=Caenorhabditis elegans OX=6239 GN@CELE_K07E3.4 PE=1 SV=2	9	0	1.5	63	C. elegans
O01530	asp-6	ASP6_CAEEL Aspartic protease 6 OS=Caenorhabditis elegans OX=6239 GN@asp-6 PE=1 SV=1	9	0	1.5	63	C. elegans
Q19102	ard-1	Q19102_CAEEL Alcohol/Ribitol Dehydrogenase family OS=Caenorhabditis elegans OX=6239 GN@ard-1 PE=1 SV=1	9	0	1.5	63	C. elegans
G5EEI4	asp-1	ASP1_CAEEL Aspartic protease 1 OS=Caenorhabditis elegans OX=6239 GN@asp-1 PE=1 SV=1	9	0	1.5	63	C. elegans
Q9TYL2	Y25C1A.13	Q9TYL2_CAEEL Uncharacterized protein OS=Caenorhabditis elegans OX=6239 GN@CELE_Y25C1A.13 PE=1 SV=1	9	0	1.5	63	C. elegans
Q20140	F38B2.4	KAD1_CAEEL Adenylate kinase isoenzyme 1 OS=Caenorhabditis elegans OX=6239 GN@F38B2.4 PE=2 SV=1	9	0	1.5	63	C. elegans
Q9U222	Y56A3A.7	Q9U222_CAEEL Uncharacterized protein OS=Caenorhabditis elegans OX=6239 GN@CELE_Y56A3A.7 PE=1 SV=2;tr	9	0	1.5	63	C. elegans
Q20751	iff-2	IF5A2_CAEEL Eukaryotic translation initiation factor 5A-2 OS=Caenorhabditis elegans OX=6239 GN@iff-2 PE=2 SV=1	9	0	1.5	63	C. elegans
G5EC22	F55G11.4	G5EC22_CAEEL CUB_2 domain-containing protein OS=Caenorhabditis elegans OX=6239 GN@CELE_F55G11.4 PE=1 SV=1	9	0	1.5	63	C. elegans
Q09979	dhs-6	Q09979_CAEEL SCP2 domain-containing protein OS=Caenorhabditis elegans OX=6239 GN@dhs-6 PE=1 SV=3	9	0	1.5	63	C. elegans
P91134	adss-1	PURA_CAEEL Adenylosuccinate synthetase OS=Caenorhabditis elegans OX=6239 GN@adss-1 PE=3 SV=3	9	0	1.5	63	C. elegans
Q9XTU6	snr-6	RUXE_CAEEL Probable small nuclear ribonucleoprotein E OS=Caenorhabditis elegans OX=6239 GN@snr-6 PE=3 SV=1	9	0	1.5	63	C. elegans
P91303	vha-10	VATG_CAEEL Probable V-type proton ATPase subunit G OS=Caenorhabditis elegans OX=6239 GN@vha-10 PE=3 SV=1	9	0	1.5	63	C. elegans
Q9UAQ6	rab-1	Q9UAQ6_CAEEL RAB family OS=Caenorhabditis elegans OX=6239 GN@rab-1 PE=1 SV=1	9	0	1.5	63	C. elegans
O45496	F39B2.3	O45496_CAEEL PKS_ER domain-containing protein OS=Caenorhabditis elegans OX=6239 GN@CELE_F39B2.3 PE=1 SV=1	9	0	1.5	63	C. elegans
P19626	mlc-2	MLR2_CAEEL Myosin regulatory light chain 2 OS=Caenorhabditis elegans OX=6239 GN@mlc-2 PE=4 SV=1;sp	9	0	1.5	63	C. elegans
P05690	vit-2	VIT2_CAEEL Vitellogenin-2 OS=Caenorhabditis elegans OX=6239 GN@vit-2 PE=1 SV=5	9	0	1.5	63	C. elegans
Q23381	mmcm-1	MUTA_CAEEL Probable methylmalonyl-CoA mutase, mitochondrial OS=Caenorhabditis elegans OX=6239 GN@mmcm-1 PE=3 SV=2	9	0	1.5	63	C. elegans
O45815	act-5	O45815_CAEEL ACTin OS=Caenorhabditis elegans OX=6239 GN@act-5 PE=1 SV=1	9	0	1.5	63	C. elegans
Q9XWV2	Y37D8A.2	PLBL1_CAEEL Putative phospholipase B-like 1 OS=Caenorhabditis elegans OX=6239 GN@Y37D8A.2 PE=1 SV=1	9	0	1.5	63	C. elegans
P52275	tbb-2	TBB2_CAEEL Tubulin beta-2 chain OS=Caenorhabditis elegans OX=6239 GN@tbb-2 PE=1 SV=1	9	0	1.5	63	C. elegans
O62053	ule-4	ULE4_CAEEL UPF0375 protein ule-4 OS=Caenorhabditis elegans OX=6239 GN@ule-4 PE=1 SV=1	9	0	1.5	63	C. elegans
Q19626	vha-12	VATB_CAEEL Probable V-type proton ATPase subunit B OS=Caenorhabditis elegans OX=6239 GN@vha-12 PE=3 SV=1	9	0	1.5	63	C. elegans
Q95X44	vha-8	Q95X44_CAEEL Vacuolar H ATPase OS=Caenorhabditis elegans OX=6239 GN@vha-8 PE=1 SV=1	9	0	1.5	63	C. elegans
Q21443	lmn-1	LMN1_CAEEL Lamin-1 OS=Caenorhabditis elegans OX=6239 GN@lmn-1 PE=1 SV=2	9	0	1.5	63	C. elegans
G4SF79	F25E2.2	G4SF79_CAEEL Uncharacterized protein OS=Caenorhabditis elegans OX=6239 GN@CELE_F25E2.2 PE=1 SV=2	9	0	1.5	63	C. elegans
P91856	F26H9.5	SERC_CAEEL Probable phosphoserine aminotransferase OS=Caenorhabditis elegans OX=6239 GN@F26H9.5 PE=3 SV=1	3	1	1.5	63	C. elegans
Q9BKU3	eif-2alpha	Q9BKU3_CAEEL Eukaryotic translation initiation factor 2 subunit 1 OS=Caenorhabditis elegans OX=6239 GN@eif-2alpha PE=1 SV=2	3	1	1.5	63	C. elegans
Q93573	tct-1	TCTP_CAEEL Translationally-controlled tumor protein homolog OS=Caenorhabditis elegans OX=6239 GN@tct-1 PE=1 SV=1	3	1	1.5	63	C. elegans
Q8WTJ4	ubxn-6	UBXN6_CAEEL UBX domain-containing protein 6 OS=Caenorhabditis elegans OX=6239 GN@ubxn-6 PE=1 SV=2	3	1	1.5	63	C. elegans
O02286	pck-2	O02286_CAEEL Phosphoenolpyruvate carboxykinase (GTP) OS=Caenorhabditis elegans OX=6239 GN@pck-2 PE=1 SV=1;tr	6	0	1.66667	107	C. elegans
Q23500	aco-1	ACOC_CAEEL Probable cytoplasmic aconitate hydratase OS=Caenorhabditis elegans OX=6239 GN@aco-1 PE=1 SV=1	6	0	1.66667	107	C. elegans
Q17361	usp-14	UBP14_CAEEL Ubiquitin carboxyl-terminal hydrolase 14 OS=Caenorhabditis elegans OX=6239 GN@usp-14 PE=2 SV=2	6	0	1.66667	107	C. elegans
Q18164	dpyd-1	DPYD_CAEEL Dihydropyrimidine dehydrogenase [NADP(+)] OS=Caenorhabditis elegans OX=6239 GN@dpyd-1 PE=3 SV=2	6	0	1.66667	107	C. elegans
G5ED07	pdi-3	G5ED07_CAEEL Protein disulfide-isomerase OS=Caenorhabditis elegans OX=6239 GN@pdi-3 PE=1 SV=1	6	0	1.66667	107	C. elegans
G5EDZ2	umps-1	UMPS_CAEEL Uridine 5-monophosphate synthase OS=Caenorhabditis elegans OX=6239 GN@umps-1 PE=1 SV=1	6	0	1.66667	107	C. elegans
O17680	sams-1	METK1_CAEEL Probable S-adenosylmethionine synthase 1 OS=Caenorhabditis elegans OX=6239 GN@sams-1 PE=1 SV=1	6	0	1.66667	107	C. elegans
Q8MXS8	Y47G6A.22	Q8MXS8_CAEEL Uncharacterized protein OS=Caenorhabditis elegans OX=6239 GN@CELE_Y47G6A.22 PE=1 SV=1	6	0	1.66667	107	C. elegans
B5BM23	ifg-1	B5BM23_CAEEL MIF4G domain-containing protein OS=Caenorhabditis elegans OX=6239 GN@ifg-1 PE=1 SV=1;tr	6	0	1.66667	107	C. elegans
Q27464	gspd-1	G6PD_CAEEL Glucose-6-phosphate 1-dehydrogenase OS=Caenorhabditis elegans OX=6239 GN@gspd-1 PE=3 SV=1	6	0	1.66667	107	C. elegans
Q19052	eif-2A	EIF2A_CAEEL Eukaryotic translation initiation factor 2A OS=Caenorhabditis elegans OX=6239 GN@eif-2A PE=3 SV=2	6	0	1.66667	107	C. elegans
Q067X2	ule-2	Q067X2_CAEEL Uterine Lumin Expressed/locailized OS=Caenorhabditis elegans OX=6239 GN@ule-2 PE=1 SV=1	6	0	1.66667	107	C. elegans
P04970	gpd-1	G3P1_CAEEL Glyceraldehyde-3-phosphate dehydrogenase 1 OS=Caenorhabditis elegans OX=6239 GN@gpd-1 PE=3 SV=1	6	0	1.66667	107	C. elegans
Q9NLD1	hrpr-1	Q9NLD1_CAEEL Heterogeneous nuclear RibonucleoProtein (HnRNP) R homolog OS=Caenorhabditis elegans OX=6239 GN@hrpr-1 PE=1 SV=2	6	0	1.66667	107	C. elegans
P91918	snr-2	RSMB_CAEEL Probable small nuclear ribonucleoprotein-associated protein B OS=Caenorhabditis elegans OX=6239 GN@snr-2 PE=3 SV=1	6	0	1.66667	107	C. elegans
Q9BL81	Y47G6A.21	Q9BL81_CAEEL Uncharacterized protein OS=Caenorhabditis elegans OX=6239 GN@CELE_Y47G6A.21 PE=1 SV=4	6	0	1.66667	107	C. elegans
O62137	acox-1.2	ACX12_CAEEL Acyl-coenzyme A oxidase acox-1.2 OS=Caenorhabditis elegans OX=6239 GN@acox-1.2 PE=1 SV=2	6	0	1.66667	107	C. elegans
Q17348	snr-1	SMD3_CAEEL Small nuclear ribonucleoprotein Sm D3 OS=Caenorhabditis elegans OX=6239 GN@snr-1 PE=2 SV=2	6	0	1.66667	107	C. elegans
Q18786	snr-4	SMD2_CAEEL Probable small nuclear ribonucleoprotein Sm D2 OS=Caenorhabditis elegans OX=6239 GN@snr-4 PE=1 SV=1	6	0	1.66667	107	C. elegans
Q09497	rsu-1	Q09497_CAEEL Ras SUppressor homolog OS=Caenorhabditis elegans OX=6239 GN@rsu-1 PE=1 SV=1	6	0	1.66667	107	C. elegans
P53013	eft-3	EF1A_CAEEL Elongation factor 1-alpha OS=Caenorhabditis elegans OX=6239 GN@eft-3 PE=3 SV=1	6	0	1.66667	107	C. elegans
P54412	eef-1G	EF1G_CAEEL Probable elongation factor 1-gamma OS=Caenorhabditis elegans OX=6239 GN@eef-1G PE=1 SV=1	6	0	1.66667	107	C. elegans
Q21166	sur-5	SUR5_CAEEL Acetoacetyl-CoA synthetase OS=Caenorhabditis elegans OX=6239 GN@sur-5 PE=2 SV=1	6	0	1.66667	107	C. elegans
O18181	W09D10.1	O18181_CAEEL Arf-GAP domain-containing protein OS=Caenorhabditis elegans OX=6239 GN@CELE_W09D10.1 PE=1 SV=1	6	0	1.66667	107	C. elegans
P18948	vit-6	VIT6_CAEEL Vitellogenin-6 OS=Caenorhabditis elegans OX=6239 GN@vit-6 PE=1 SV=5	6	0	1.66667	107	C. elegans
P06125	vit-5	VIT5_CAEEL Vitellogenin-5 OS=Caenorhabditis elegans OX=6239 GN@vit-5 PE=2 SV=2	6	0	1.66667	107	C. elegans
P55155	vit-1	VIT1_CAEEL Vitellogenin-1 OS=Caenorhabditis elegans OX=6239 GN@vit-1 PE=1 SV=2	6	0	1.66667	107	C. elegans
P43510	cpr-6	CPR6_CAEEL Cathepsin B-like cysteine proteinase 6 OS=Caenorhabditis elegans OX=6239 GN@cpr-6 PE=1 SV=1	6	0	1.66667	107	C. elegans
P10986	act-4	ACT4_CAEEL Actin-4 OS=Caenorhabditis elegans OX=6239 GN@act-4 PE=3 SV=2;sp	6	0	1.66667	107	C. elegans
Q17474	B0334.3	Q17474_CAEEL Uncharacterized protein OS=Caenorhabditis elegans OX=6239 GN@B0334.3 PE=1 SV=2;tr	6	0	1.66667	107	C. elegans
P34455	aco-2	ACON_CAEEL Probable aconitate hydratase, mitochondrial OS=Caenorhabditis elegans OX=6239 GN@aco-2 PE=3 SV=2	6	0	1.66667	107	C. elegans
G5EDP2	daf-22	NLTP2_CAEEL Non-specific lipid-transfer protein-like 2 OS=Caenorhabditis elegans OX=6239 GN@daf-22 PE=1 SV=1	6	0	1.66667	107	C. elegans
Q21962	gldc-1	Q21962_CAEEL Glycine cleavage system P protein OS=Caenorhabditis elegans OX=6239 GN@gldc-1 PE=1 SV=1;tr	6	0	1.66667	107	C. elegans
O01542	cpn-3	O01542_CAEEL Calponin-homology (CH) domain-containing protein OS=Caenorhabditis elegans OX=6239 GN@cpn-3 PE=1 SV=1	6	0	1.66667	107	C. elegans
P52717	ctsa-1.1	CTS11_CAEEL Serine carboxypeptidase ctsa-1.1 OS=Caenorhabditis elegans OX=6239 GN@ctsa-1.1 PE=1 SV=1	6	0	1.66667	107	C. elegans
Q20819	tsfm-1	EFTS_CAEEL Elongation factor Ts, mitochondrial OS=Caenorhabditis elegans OX=6239 GN@tsfm-1 PE=2 SV=1	6	0	1.66667	107	C. elegans
Q18040	oatr-1	OAT_CAEEL Probable ornithine aminotransferase, mitochondrial OS=Caenorhabditis elegans OX=6239 GN@oatr-1 PE=3 SV=3	6	0	1.66667	107	C. elegans
O45734	cpl-1	CPL1_CAEEL Cathepsin L-like OS=Caenorhabditis elegans OX=6239 GN@cpl-1 PE=1 SV=1	6	0	1.66667	107	C. elegans
G5EC31	alh-6	G5EC31_CAEEL Multifunctional fusion protein OS=Caenorhabditis elegans OX=6239 GN@alh-6 PE=1 SV=1;tr	6	0	1.66667	107	C. elegans
Q19722	nars-1	SYNC_CAEEL Asparagine--tRNA ligase, cytoplasmic OS=Caenorhabditis elegans OX=6239 GN@nars-1 PE=3 SV=1	6	0	1.66667	107	C. elegans
Q09603	ech-4	Q09603_CAEEL ACB domain-containing protein OS=Caenorhabditis elegans OX=6239 GN@ech-4 PE=1 SV=1	6	0	1.66667	107	C. elegans
Q22038	rho-1	RHO1_CAEEL Ras-like GTP-binding protein rhoA OS=Caenorhabditis elegans OX=6239 GN@rho-1 PE=1 SV=1	6	0	1.66667	107	C. elegans
Q93615	F27D4.1	ETFA_CAEEL Probable electron transfer flavoprotein subunit alpha, mitochondrial OS=Caenorhabditis elegans OX=6239 GN@F27D4.1 PE=3 SV=2	6	0	1.66667	107	C. elegans
P34690	tba-2	TBA2_CAEEL Tubulin alpha-2 chain OS=Caenorhabditis elegans OX=6239 GN@tba-2 PE=1 SV=1	6	0	1.66667	107	C. elegans
Q19289	ifb-1	IFB1_CAEEL Intermediate filament protein ifb-1 OS=Caenorhabditis elegans OX=6239 GN@ifb-1 PE=1 SV=1	6	0	1.66667	107	C. elegans
Q20829	aman-1	Q20829_CAEEL Alpha-mannosidase OS=Caenorhabditis elegans OX=6239 GN@aman-1 PE=1 SV=2	6	0	1.66667	107	C. elegans
P48727	gsp-2	GLC7B_CAEEL Serine/threonine-protein phosphatase PP1-beta OS=Caenorhabditis elegans OX=6239 GN@gsp-2 PE=1 SV=1	6	0	1.66667	107	C. elegans
Q09531	F07F6.4	YQP4_CAEEL Uncharacterized protein F07F6.4 OS=Caenorhabditis elegans OX=6239 GN@F07F6.4 PE=4 SV=2	6	0	1.66667	107	C. elegans
Q9XW92	vha-13	VATA_CAEEL V-type proton ATPase catalytic subunit A OS=Caenorhabditis elegans OX=6239 GN@vha-13 PE=1 SV=3	6	0	1.66667	107	C. elegans
G5EEV5	pud-3	G5EEV5_CAEEL 5C820 OS=Caenorhabditis elegans OX=6239 GN@pud-3 PE=1 SV=1	6	0	1.66667	107	C. elegans
Q9XWZ2	acdh-11	ACD11_CAEEL Acyl-CoA dehydrogenase family member 11 OS=Caenorhabditis elegans OX=6239 GN@acdh-11 PE=1 SV=1	6	0	1.66667	107	C. elegans
P53588	suca-1	SUCB1_CAEEL Succinate--CoA ligase [ADP-forming] subunit beta, mitochondrial OS=Caenorhabditis elegans OX=6239 GN@suca-1 PE=3 SV=1	6	0	1.66667	107	C. elegans
Q9TZL8	pfk-1.1	PFKA1_CAEEL ATP-dependent 6-phosphofructokinase 1 OS=Caenorhabditis elegans OX=6239 GN@pfk-1.1 PE=3 SV=2	6	0	1.66667	107	C. elegans
Q9GPA1	F48E3.4	Q9GPA1_CAEEL Peptidase S1 domain-containing protein OS=Caenorhabditis elegans OX=6239 GN@CELE_F48E3.4 PE=1 SV=3	6	0	1.66667	107	C. elegans
P29691	eef-2	EF2_CAEEL Elongation factor 2 OS=Caenorhabditis elegans OX=6239 GN@eef-2 PE=1 SV=4	3	0	1.83333	161	C. elegans
P09446	hsp-1	HSP1_CAEEL Heat shock protein hsp-1 OS=Caenorhabditis elegans OX=6239 GN@hsp-1 PE=1 SV=2	3	0	1.83333	161	C. elegans
Q18688	daf-21	HSP90_CAEEL Heat shock protein 90 OS=Caenorhabditis elegans OX=6239 GN@daf-21 PE=1 SV=1	3	0	1.83333	161	C. elegans
O17759	tkt-1	O17759_CAEEL Transket_pyr domain-containing protein OS=Caenorhabditis elegans OX=6239 GN@tkt-1 PE=1 SV=1	3	0	1.83333	161	C. elegans
Q18678	sars-1	SYSC_CAEEL Probable serine--tRNA ligase, cytoplasmic OS=Caenorhabditis elegans OX=6239 GN@sars-1 PE=3 SV=1	3	0	1.83333	161	C. elegans
O16259	sti-1	STIP1_CAEEL Stress-induced-phosphoprotein 1 OS=Caenorhabditis elegans OX=6239 GN@sti-1 PE=1 SV=1	3	0	1.83333	161	C. elegans
P11141	hsp-6	HSP6_CAEEL Heat shock protein hsp-6 OS=Caenorhabditis elegans OX=6239 GN@hsp-6 PE=1 SV=2	3	0	1.83333	161	C. elegans
P27420	hsp-3	HSP7C_CAEEL Heat shock 70 kDa protein C OS=Caenorhabditis elegans OX=6239 GN@hsp-3 PE=1 SV=2;tr	3	0	1.83333	161	C. elegans
Q10454	F46H5.3	KARG1_CAEEL Probable arginine kinase F46H5.3 OS=Caenorhabditis elegans OX=6239 GN@F46H5.3 PE=3 SV=2	3	0	1.83333	161	C. elegans
O44549	acdh-3	O44549_CAEEL Acyl CoA DeHydrogenase OS=Caenorhabditis elegans OX=6239 GN@acdh-3 PE=1 SV=1	3	0	1.83333	161	C. elegans
Q17832	vgln-1	Q17832_CAEEL ViGiLN homolog OS=Caenorhabditis elegans OX=6239 GN@vgln-1 PE=1 SV=2	3	0	1.83333	161	C. elegans
P41932	par-5	14331_CAEEL 14-3-3-like protein 1 OS=Caenorhabditis elegans OX=6239 GN@par-5 PE=1 SV=2	3	0	1.83333	161	C. elegans
Q21890	R102.4	YF64_CAEEL Uncharacterized protein R102.4 OS=Caenorhabditis elegans OX=6239 GN@R102.4 PE=3 SV=3;tr	3	0	1.83333	161	C. elegans
Q27487	ctl-2	CATA1_CAEEL Peroxisomal catalase 1 OS=Caenorhabditis elegans OX=6239 GN@ctl-2 PE=1 SV=3	3	0	1.83333	161	C. elegans
G5EEH6	ivd-1	G5EEH6_CAEEL Butyryl-CoA dehydrogenase OS=Caenorhabditis elegans OX=6239 GN@ivd-1 PE=1 SV=1	3	0	1.83333	161	C. elegans
Q19264	F09E5.3	DEOC_CAEEL Putative deoxyribose-phosphate aldolase OS=Caenorhabditis elegans OX=6239 GN@F09E5.3 PE=3 SV=1	3	0	1.83333	161	C. elegans
P20163	hsp-4	BIBH_CAEEL Endoplasmic reticulum chaperone BiP homolog OS=Caenorhabditis elegans OX=6239 GN@hsp-4 PE=1 SV=2;tr	3	0	1.83333	161	C. elegans
Q9U2H9	eef-1B.2	EF1B2_CAEEL Probable elongation factor 1-beta/1-delta 2 OS=Caenorhabditis elegans OX=6239 GN@eef-1B.2 PE=1 SV=4	3	0	1.83333	161	C. elegans
Q20655	ftt-2	14332_CAEEL 14-3-3-like protein 2 OS=Caenorhabditis elegans OX=6239 GN@ftt-2 PE=1 SV=1;tr	3	0	1.83333	161	C. elegans
Q9XXU9	vha-11	VATC_CAEEL V-type proton ATPase subunit C OS=Caenorhabditis elegans OX=6239 GN@vha-11 PE=2 SV=1	3	0	1.83333	161	C. elegans
Q19713	fars-3	SYFB_CAEEL Phenylalanine--tRNA ligase beta subunit OS=Caenorhabditis elegans OX=6239 GN@fars-3 PE=3 SV=2	3	0	1.83333	161	C. elegans
Q11067	pdi-6	PDIA6_CAEEL Protein disulfide-isomerase A6 homolog OS=Caenorhabditis elegans OX=6239 GN@pdi-6 PE=3 SV=1	3	0	1.83333	161	C. elegans
Q95YB2	acdh-9	Q95YB2_CAEEL Acyl CoA DeHydrogenase OS=Caenorhabditis elegans OX=6239 GN@acdh-9 PE=1 SV=1	3	0	1.83333	161	C. elegans
Q18577	C42D4.1	Q18577_CAEEL DUF148 domain-containing protein OS=Caenorhabditis elegans OX=6239 GN@C42D4.1 PE=1 SV=1	3	0	1.83333	161	C. elegans
Q95X21	Y71H10B.1	Q95X21_CAEEL Uncharacterized protein OS=Caenorhabditis elegans OX=6239 GN@CELE_Y71H10B.1 PE=1 SV=1;tr	3	0	1.83333	161	C. elegans
P34460	eef-1B.1	EF1B1_CAEEL Probable elongation factor 1-beta/1-delta 1 OS=Caenorhabditis elegans OX=6239 GN@eef-1B.1 PE=1 SV=1	3	0	1.83333	161	C. elegans
Q18599	acer-1	Q18599_CAEEL Acetyl-CoA deacylase OS=Caenorhabditis elegans OX=6239 GN@acer-1 PE=1 SV=3	3	0	1.83333	161	C. elegans
Q20184	ech-2	Q20184_CAEEL Enoyl-CoA Hydratase OS=Caenorhabditis elegans OX=6239 GN@ech-2 PE=1 SV=2;tr	3	0	1.83333	161	C. elegans
Q19007	nap-1	Q19007_CAEEL Nucleosome Assembly Protein OS=Caenorhabditis elegans OX=6239 GN@nap-1 PE=1 SV=1	3	0	1.83333	161	C. elegans
Q27497	gsp-1	GLC7A_CAEEL Serine/threonine-protein phosphatase PP1-alpha OS=Caenorhabditis elegans OX=6239 GN@gsp-1 PE=1 SV=2	3	0	1.83333	161	C. elegans
Q9GPA0	uggt-1	Q9GPA0_CAEEL UDP-Glucose Glycoprotein glucosylTransferase OS=Caenorhabditis elegans OX=6239 GN@uggt-1 PE=1 SV=1	3	0	1.83333	161	C. elegans
Q21693	ife-2	IF4E2_CAEEL Eukaryotic translation initiation factor 4E-2 OS=Caenorhabditis elegans OX=6239 GN@ife-2 PE=1 SV=1	3	0	1.83333	161	C. elegans
G5ECU1	skr-1	SKR1_CAEEL Skp1-related protein OS=Caenorhabditis elegans OX=6239 GN@skr-1 PE=1 SV=1	3	0	1.83333	161	C. elegans
Q86S24	unc-23	Q86S24_CAEEL BAG domain-containing protein OS=Caenorhabditis elegans OX=6239 GN@unc-23 PE=1 SV=1;tr	3	0	1.83333	161	C. elegans
O61199	ogdh-1	ODO1_CAEEL 2-oxoglutarate dehydrogenase, mitochondrial OS=Caenorhabditis elegans OX=6239 GN@ogdh-1 PE=1 SV=2;tr	3	0	1.83333	161	C. elegans
U4PBJ9	fln-1	U4PBJ9_CAEEL Calponin-homology (CH) domain-containing protein OS=Caenorhabditis elegans OX=6239 GN@fln-1 PE=1 SV=1;tr	3	0	1.83333	161	C. elegans
P47208	cct-4	TCPD_CAEEL T-complex protein 1 subunit delta OS=Caenorhabditis elegans OX=6239 GN@cct-4 PE=2 SV=1	3	0	1.83333	161	C. elegans
P34696	hsp-16.1	HSP11_CAEEL Heat shock protein Hsp-16.1/Hsp-16.11 OS=Caenorhabditis elegans OX=6239 GN@hsp-16.1 PE=2 SV=1	3	0	1.83333	161	C. elegans
Q21351	gtbp-1	Q21351_CAEEL Ras-Gtpase-activating protein SH3 (Three) domain-Binding Protein OS=Caenorhabditis elegans OX=6239 GN@gtbp-1 PE=1 SV=2	3	0	1.83333	161	C. elegans
P47207	cct-2	TCPB_CAEEL T-complex protein 1 subunit beta OS=Caenorhabditis elegans OX=6239 GN@cct-2 PE=1 SV=2	3	0	1.83333	161	C. elegans
P90916	lin-53	LIN53_CAEEL Probable histone-binding protein lin-53 OS=Caenorhabditis elegans OX=6239 GN@lin-53 PE=1 SV=2	3	0	1.83333	161	C. elegans
Q86NC1	pygl-1	Q86NC1_CAEEL Alpha-1,4 glucan phosphorylase OS=Caenorhabditis elegans OX=6239 GN@pygl-1 PE=1 SV=1;tr	3	0	1.83333	161	C. elegans
Q22799	dlc-1	DYL1_CAEEL Dynein light chain 1, cytoplasmic OS=Caenorhabditis elegans OX=6239 GN@dlc-1 PE=1 SV=1	3	0	1.83333	161	C. elegans
O17643	idh-2	O17643_CAEEL Isocitrate dehydrogenase [NADP] OS=Caenorhabditis elegans OX=6239 GN@idh-2 PE=1 SV=1	3	0	1.83333	161	C. elegans
Q20585	rpn-7	PSMD6_CAEEL 26S proteasome non-ATPase regulatory subunit 6 OS=Caenorhabditis elegans OX=6239 GN@rpn-7 PE=2 SV=1	3	0	1.83333	161	C. elegans
P49632	ubq-2	RL40_CAEEL Ubiquitin-60S ribosomal protein L40 OS=Caenorhabditis elegans OX=6239 GN@ubq-2 PE=3 SV=2;sp	3	0	1.83333	161	C. elegans
Q9N4J2	vit-3	VIT3_CAEEL Vitellogenin-3 OS=Caenorhabditis elegans OX=6239 GN@vit-3 PE=1 SV=1	3	0	1.83333	161	C. elegans
Q22781	acdh-7	Q22781_CAEEL Acyl CoA DeHydrogenase OS=Caenorhabditis elegans OX=6239 GN@acdh-7 PE=1 SV=2	3	0	1.83333	161	C. elegans
P91427	pgk-1	PGK_CAEEL Probable phosphoglycerate kinase OS=Caenorhabditis elegans OX=6239 GN@pgk-1 PE=3 SV=1	3	0	1.83333	161	C. elegans
U4PBU8	plst-1	U4PBU8_CAEEL PLaSTin (Actin bundling protein) homolog OS=Caenorhabditis elegans OX=6239 GN@plst-1 PE=1 SV=1;tr	3	0	1.83333	161	C. elegans
O76840	mig-6	PPN1_CAEEL Papilin OS=Caenorhabditis elegans OX=6239 GN@mig-6 PE=1 SV=1	3	0	1.83333	161	C. elegans
Q95XN1	Y71G12B.10	Q95XN1_CAEEL Hydroxymethylglutaryl-CoA lyase OS=Caenorhabditis elegans OX=6239 GN@CELE_Y71G12B.10 PE=1 SV=1	3	0	1.83333	161	C. elegans
G5ECS9	cpt-2	G5ECS9_CAEEL Calponin-homology (CH) domain-containing protein OS=Caenorhabditis elegans OX=6239 GN@cpt-2 PE=1 SV=2;tr	3	0	1.83333	161	C. elegans
P34346	let-754	KAD2_CAEEL Adenylate kinase OS=Caenorhabditis elegans OX=6239 GN@let-754 PE=3 SV=2	3	0	1.83333	161	C. elegans
Q8WQF1	pccb-1	Q8WQF1_CAEEL Propionyl Coenzyme A Carboxylase Beta subunit OS=Caenorhabditis elegans OX=6239 GN@pccb-1 PE=1 SV=1;tr	3	0	1.83333	161	C. elegans
P02513	hsp-16.48	HSP17_CAEEL Heat shock protein Hsp-16.48/Hsp-16.49 OS=Caenorhabditis elegans OX=6239 GN@hsp-16.48 PE=2 SV=1	3	0	1.83333	161	C. elegans
A7LPE6	gpdh-2	A7LPE6_CAEEL Glycerol-3-phosphate dehydrogenase [NAD(+)] OS=Caenorhabditis elegans OX=6239 GN@gpdh-2 PE=1 SV=1;tr	3	0	1.83333	161	C. elegans
Q18066	dim-1	DIM_CAEEL Disorganized muscle protein 1 OS=Caenorhabditis elegans OX=6239 GN@dim-1 PE=1 SV=3	0	0	2	218	C. elegans
Q18212	hel-1	DX39B_CAEEL Spliceosome RNA helicase DDX39B homolog OS=Caenorhabditis elegans OX=6239 GN@hel-1 PE=2 SV=1	0	0	2	218	C. elegans
Q22347	acdh-10	ACADM_CAEEL Probable medium-chain specific acyl-CoA dehydrogenase 10, mitochondrial OS=Caenorhabditis elegans OX=6239 GN@acdh-10 PE=2 SV=1	0	0	2	218	C. elegans
Q09657	ZK1320.9	Q09657_CAEEL Acetyl-CoA deacylase OS=Caenorhabditis elegans OX=6239 GN@CELE_ZK1320.9 PE=1 SV=1	0	0	2	218	C. elegans
O17586	pas-1	PSA6_CAEEL Proteasome subunit alpha type-6 OS=Caenorhabditis elegans OX=6239 GN@pas-1 PE=1 SV=1	0	0	2	218	C. elegans
P50432	mel-32	GLYC_CAEEL Serine hydroxymethyltransferase OS=Caenorhabditis elegans OX=6239 GN@mel-32 PE=1 SV=2	0	0	2	218	C. elegans
O17939	aipl-1	O17939_CAEEL WD_REPEATS_REGION domain-containing protein OS=Caenorhabditis elegans OX=6239 GN@aipl-1 PE=1 SV=1	0	0	2	218	C. elegans
P27639	inf-1	IF4A_CAEEL Eukaryotic initiation factor 4A OS=Caenorhabditis elegans OX=6239 GN@inf-1 PE=2 SV=1	0	0	2	218	C. elegans
P50305	sams-3	METK3_CAEEL Probable S-adenosylmethionine synthase 3 OS=Caenorhabditis elegans OX=6239 GN@sams-3 PE=1 SV=1	0	0	2	218	C. elegans
Q86B36	fars-1	Q86B36_CAEEL Phenylalanine--tRNA ligase OS=Caenorhabditis elegans OX=6239 GN@fars-1 PE=1 SV=1;tr	0	0	2	218	C. elegans
G5EDY2	wars-1	G5EDY2_CAEEL Tryptophanyl-tRNA synthetase OS=Caenorhabditis elegans OX=6239 GN@wars-1 PE=1 SV=1	0	0	2	218	C. elegans
Q21481	dhs-28	Q21481_CAEEL SCP2 domain-containing protein OS=Caenorhabditis elegans OX=6239 GN@dhs-28 PE=1 SV=1	0	0	2	218	C. elegans
P55956	asp-3	ASP3_CAEEL Aspartic protease 3 OS=Caenorhabditis elegans OX=6239 GN@asp-3 PE=1 SV=3	0	0	2	218	C. elegans
