# Supplementary material for: The Pseudomonas aeruginosa ribonuclease Ribocin cleaves eukaryotic ribosomes at helix 69 to inhibit host translation
Source: PLoS Biol. 2026 May 20;24(5):e3003790. doi: 10.1371/journal.pbio.3003790 (PMC13189344; doi:10.1371/journal.pbio.3003790)
Supplement: S2 Table — (XLSX) [file pbio.3003790.s011.xlsx]

## Sheet: Table s2
Phylum	Phylum of the species
Class	Class of the species
Additional taxa	Additional taxa available for the species (species, genus, order, etc)
Phylum	Class	Additional taxa
Acidobacteriota	uncertain	Candidatus Sulfotelmatobacter sp.
Bacteroidota	uncertain	Bacteroidota bacterium
Cyanobacteria	uncertain	Moorena sp. SIO4G3
Cyanobacteria	uncertain	Okeania sp. SIO2B3
Cyanobacteria	Nostocophycideae (or Nostocales)	Stigonema ocellatum
Cyanobacteria	Nostocophycideae (or Nostocales)	Nostoc sp.
Myxococcota	uncertain	Melittangium boletus
Myxococcota	Myxococcia	Byssovorax sp.
Myxococcota	Myxococcia	Chondromyces apiculatus
Myxococcota	Myxococcia	Cystobacter fuscus DSM 2262
Myxococcota	Myxococcia	Cystobacter sp.
Myxococcota	Myxococcia	Hyalangium sp.
Myxococcota	Myxococcia	Polyangium spumosum
Myxococcota	Myxococcia	Pyxidicoccus sp. MSG2
Myxococcota	Myxococcia	Pyxidicoccus xibeiensis
Pseudomonadota	uncertain	Pseudomonadota bacterium
Pseudomonadota	Alphaproteobacteria	Azospirillum aestuarii
Pseudomonadota	Alphaproteobacteria	Azospirillum brasilense
Pseudomonadota	Alphaproteobacteria	Niveispirillum sp. SYP-B3756
Pseudomonadota	Alphaproteobacteria	Pseudovibrio brasiliensis
Pseudomonadota	Alphaproteobacteria	Roseomonas genomospecies 6
Pseudomonadota	Alphaproteobacteria	Sphingomonas sp.
Pseudomonadota	Alphaproteobacteria	Stellaceae bacterium
Pseudomonadota	Alphaproteobacteria	Thalassospira alkalitolerans
Pseudomonadota	Betaproteobacteria	Acidovorax sp. NCPPB 3576
Pseudomonadota	Betaproteobacteria	Acidovorax sp. NCPPB 4044
Pseudomonadota	Betaproteobacteria	Acidovorax sp. PRC11
Pseudomonadota	Betaproteobacteria	Acidovorax sp. SUPP2539
Pseudomonadota	Betaproteobacteria	Acidovorax sp. SUPP3334
Pseudomonadota	Betaproteobacteria	Aquaspirillum sp. LM1
Pseudomonadota	Betaproteobacteria	Burkholderia cenocepacia
Pseudomonadota	Betaproteobacteria	Chromobacterium
Pseudomonadota	Betaproteobacteria	Chromobacterium alkanivorans
Pseudomonadota	Betaproteobacteria	Chromobacterium piscinae
Pseudomonadota	Betaproteobacteria	Chromobacterium sp. Beijing
Pseudomonadota	Betaproteobacteria	Chromobacterium sp. LK1
Pseudomonadota	Betaproteobacteria	Janthinobacterium sp. HH01
Pseudomonadota	Betaproteobacteria	Paracidovorax anthurii
Pseudomonadota	Betaproteobacteria	Paracidovorax oryzae
Pseudomonadota	Betaproteobacteria	Rivihabitans pingtungensis
Pseudomonadota	Gammaproteobacteria	Acinetobacter baumannii
Pseudomonadota	Gammaproteobacteria	Chitinimonas koreensis
Pseudomonadota	Gammaproteobacteria	Chitinimonas lacunae
Pseudomonadota	Gammaproteobacteria	Enterobacter hormaechei
Pseudomonadota	Gammaproteobacteria	Enterobacter kobei
Pseudomonadota	Gammaproteobacteria	Enterobacterales
Pseudomonadota	Gammaproteobacteria	Litchfieldella anticariensis
Pseudomonadota	Gammaproteobacteria	Lysobacter silvisoli
Pseudomonadota	Gammaproteobacteria	Lysobacter sp. 5GHs7-4
Pseudomonadota	Gammaproteobacteria	Lysobacter sp. Root690
Pseudomonadota	Gammaproteobacteria	Lysobacter sp. Root916
Pseudomonadota	Gammaproteobacteria	Lysobacterales bacterium
Pseudomonadota	Gammaproteobacteria	Pleionea litopenaei
Pseudomonadota	Gammaproteobacteria	Pseudomonas aeruginosa
Pseudomonadota	Gammaproteobacteria	Ralstonia solanacearum
Pseudomonadota	Gammaproteobacteria	Ralstonia solanacearum IPO1609
Pseudomonadota	Gammaproteobacteria	uncultured Xanthomonas sp.
Pseudomonadota	Gammaproteobacteria	Wenzhouxiangellaceae bacterium
Pseudomonadota	Gammaproteobacteria	Xanthomonas
Pseudomonadota	Gammaproteobacteria	Xanthomonas sacchari
Pseudomonadota	Gammaproteobacteria	Xanthomonas sp. D-109
Pseudomonadota	Gammaproteobacteria	Xanthomonas sp. LMG 8992
Vulcanimicrobiota	uncertain	Vulcanimicrobiota bacterium
Vulcanimicrobiota	uncertain	Candidatus Elarobacter sp.
