# Supplementary material for: The Pseudomonas aeruginosa ribonuclease Ribocin cleaves eukaryotic ribosomes at helix 69 to inhibit host translation
Source: PLoS Biol. 2026 May 20;24(5):e3003790. doi: 10.1371/journal.pbio.3003790 (PMC13189344; doi:10.1371/journal.pbio.3003790)
Supplement: S3 Table — (XLSX) [file pbio.3003790.s012.xlsx]

## Sheet: Table_s3
No	Rank of the structural RbcN homolog ranked by Z-score
Chain	Chain ID for the structural homolog
Z	Z-score for the aligment between the AlphaFold RbcN structure and the homolog
rmsd	Root-mean-square deviation
lali	Alignment length
nres	Number of residues in the query
%id	Percentage identity
PDB_description	Description of the homolog in the Protein Data Bank (PDB)
RNase	Described whether the homolog is an RNAse: Yes ‘Y’ or ‘?” (unclear)
Organism	Species with the identified RbcN structural homolog
RNAse_name	Name of the RNase
PMID	Supporting scientific literature (PMID identifier)
No	Chain	Z	rmsd	lali	nres	%id	PDB_description	RNase	Organism	RNAse_name	PMID
1	5e3e-B	5.9	3.6	91	114	11	cdii immunity protein	Y	Yersinia kristensenii ATCC 33638	CdiA-CTYkris	28398546
2	2p6z-A	3.5	3.2	81	112	12	recombinant amphinase-2	Y	Rana pipiens	Amphinase	17560606
3	6cp9-E	3.3	4.3	85	119	9	cdia	Y	Klebsiella pneumoniae 342	CdiA-CTKp342	31515004
4	5nwm-A	2.8	3.4	74	132	4	nuclear receptor coactivator 1	?	Homo sapiens	NA	29203888
5	3g5o-C	2.8	3.7	65	87	5	uncharacterized protein rv2865	Y	Mycobacterium tuberculosis H37Rv	RelBE-2, RelBE-3	23523424
6	2vq8-A	2.7	4.2	80	128	13	rnase zf-1a	Y	Danio rerio	RNASE ZF-1A	18508078
7	2pd0-A	2.6	3.9	87	205	9	hypothetical protein	?	Cryptosporidium parvum	NA	NA
8	5znm-A	2.6	10.3	88	358	8	colicin-d	Y	Escherichia coli	colicin D	29905832
9	1h1h-A	2.4	4.5	83	134	10	eosinophil cationic protein	Y	Homo sapiens	ECP	12356310
10	3hi2-B	2.3	3.4	68	97	3	hth-type transcriptional regulator	Y	Escherichia coli K-12	MqsR	20041169
11	3mwq-A	2.2	3.9	76	256	9	ribonuclease pancreatic	Y	Bos taurus	RNAse A	21134128
12	4b36-B	2.2	4.1	71	112	14	angiogenin	Y	Homo sapiens	Angiogenin	23772376
13	7m5f-C	2.2	3.1	66	119	6	cdii	?	Serratia marcescens BWH57	NA	NA
14	7vd7-A	2.2	4.2	72	94	8	toxin	?	Salmonella enterica serovar Typhimurium	NA	NA
15	3bpq-D	2.1	3.8	60	86	10	antitoxin relb3	Y	Methanococcus jannaschii DSM2661	RelB	19712680
