# Supplementary material for: The Pseudomonas aeruginosa ribonuclease Ribocin cleaves eukaryotic ribosomes at helix 69 to inhibit host translation
Source: PLoS Biol. 2026 May 20;24(5):e3003790. doi: 10.1371/journal.pbio.3003790 (PMC13189344; doi:10.1371/journal.pbio.3003790)
Supplement: S4 Table — (XLSX) [file pbio.3003790.s013.xlsx]

## Sheet: Table_S4_C. elegans_strains
Abbreviation	Abbreviation used in the manuscript
Genotype	Genotype of the strain
Strain	Strain nomenclature
Reference	Source to strain description (PMID identifier, or ‘This study’, or not available ‘N/A’)
Abbreviation	Genotype	Strain	Reference
wt	wild-type N2	N2	4366476
ZK637.2(lf)	ZK637.2(sy1518) III.	PS8785	N/A
C45B2.1(lf)	C45B2.1(ok2719) X.	RB2056	N/A
T25D3.3(lf)	T25D3.3(ok2986) II.	RB2206	N/A
VC5.2(lf)	VC5.2(ok1796) V.	VC1306	N/A
Y105E8B.9(lf)	Y105E8B.9(ok3031) I.	VC2273	N/A
lbp-1(lf)	lbp-1(ok3426) X.	VC2610	N/A
strl-1(lf)	strl-1(ok3347) I.	VC2712	N/A
nas-11(lf)	nas-11(ok3723) X.	VC3032	N/A
ZK829.7(lf)	C08G9.2(gk3191) ZK829.7(gk3253) IV; F25D1.3(gk3254) lact-8(gk3255) V.	VC3245	N/A
cor-1(lf)	cor-1(ok869) III.	VC624	N/A
R12E2.13(lf)	R12E2.13(gk5927[loxP + myo-2p::GFP::unc-54 3' UTR + rps-27p::neoR::unc-54 3' UTR + loxP]) I.	VC4859	N/A
F13E6.1(def)	F13E6.1(tm11461)	N/A	N/A
ZC373.2(lf)	ZC373.2(tm15794)	N/A	N/A
H03A11.2(lf)	H03A11.2(tm6461)	N/A	N/A
dhs-25(lf)	dhs-25(tm4291)	N/A	N/A
tsn-1(lf)	tsn-1(tm5720)	N/A	N/A
ZC434.8(lf)	ZC434.8(tm10273)	N/A	N/A
heh-1(lf)	heh-1(ok603) III.	JT11323	N/A
hoe-1(lf)	hoe-1(ve592[LoxP + myo-2p::GFP::unc-54 3' UTR + rps-27p::neoR::unc-54 3' UTR + LoxP])/nT1 [umnIs49] IV; +/nT1 V.	RG3092	30420468
disl-2(0)	disl-2(0)	N/A	This study
irg-1::GFP	agIs17 [myo-2p::mCherry + irg-1p::GFP] IV.	AU133	22520465
mScarlet-I3::pest	maIs410 [vha-6p::mScarlet-I3::pest::tbb-2 3'UTR] IV	VT4414	This study
eif-2alpha(S49A); mScarlet-I3::pest	eif-2alpha(rog3) I ; maIs410 [vha-6p::mScarlet-I3::pest::tbb-2 3'UTR] IV	VT4415	This study
