# Supplementary material for: The Pseudomonas aeruginosa ribonuclease Ribocin cleaves eukaryotic ribosomes at helix 69 to inhibit host translation
Source: PLoS Biol. 2026 May 20;24(5):e3003790. doi: 10.1371/journal.pbio.3003790 (PMC13189344; doi:10.1371/journal.pbio.3003790)
Supplement: S5 Table — (XLSX) [file pbio.3003790.s014.xlsx]

## Sheet: Table S5
Name		Nomenclature for the described RNA/DNA reagent
Category		Type of reagent (Plasmid or mRNA or oligonucleotide)
Description		Brief description of the reagent
Reference (PMID)		Source to reagent description (PMID identifier, or ‘This study’, or not available ‘N/A’)
Name	Category	Description	Reference (PMID)	Sequence
pAVR169	Plasmid	Full-length rbcN CDS in pET-28a plasmid backbone	This study	ATGGGCATGAACCGCTTTTCACTGCCCCGCCCCGACGCACGCCAGTGCGTCGCCGGCCTGGGTTTCTCCGCCCTTCTGCTGCTGGCCTCCTCGGCCAACGCCGCCGCCTGCCGCGACATCACCAGCGTGCAGCAAAGCGCCGACGCCACGCGCAATACCTCGATGGGCGGCCACGTGACCCAGCACATCTACGGGATGACGCCGCCGTCCGGCTCGTCGCAGAAAGACAAGACCCTGTTCAAGTCGAGAGGCAACTACGACGCGGCCTGGCGCCAGTACGGATACATCGACAATCCGGTGGCCTGCAGCGGCAACAGCAAGTTCCAGGTGGTTTCCCTGGAGAAGCTGCACATGGGCAAGATCGATGCCTACTCCTGCAAGCAGGCCGACGGCCAGGGC…
pAVR181	Plasmid	Full-length rbcN H60A CDS in pET-28a plasmid backbone	This study	GCATGAACCGCTTTTCACTGCCCCGCCCCGACGCACGCCAGTGCGTCGCCGGCCTGGGTTTCTCCGCCCTTCTGCTGCTGGCCTCCTCGGCCAACGCCGCCGCCTGCCGCGACATCACCAGCGTGCAGCAAAGCGCCGACGCCACGCGCAATACCTCGATGGGCGGCCACGTGACCCAGGCCATCTACGGGATGACGCCGCCGTCCGGCTCGTCGCAGAAAGACAAGACCCTGTTCAAGTCGAGAGGCAACTACGACGCGGCCTGGCGCCAGTACGGATACATCGACAATCCGGTGGCCTGCAGCGGCAACAGCAAGTTCCAGGTGGTTTCCCTGGAGAAGCTGCACATGGGCAAGATCGATGCCTACTCCTGCAAGCAGGCCGACGGCCAGGGCGTCT…
pAVR161	Plasmid	plasmid to generate full deletion of rbcN in PA14	This study	CATGAGATTATCAAAAAGGATCTTCACCTAGATCCTTTTAAATTAAAAATGAAGTTTTAAATCAATCTAAAGTATATATGAGTAAACTTGGTCTGACAGTTACCAATGCTTAATCAGTGAGGCACCTATCTCAGCGATCTGTCTATTTCGTTCATCCATAGTTGCCTGACTCCCCGTCGTGTAGATAACTACGATACGGGAGGGCTTACCATCTGGCCCCAGTGCTGCAATGATACCGCGAGACCCACGCTCACCGGCTCCAGATTTATCAGCAATAAACCAGCCAGCCGGAAGGGCCGAGCGCAGAAGTGGTCCTGCAACTTTATCCGCCTCCATCCAGTCTATTAATTGTTGCCGGGAAGCTAGAGTAAGTAGTTCGCCAGTTAATAGTTTGCGCAA…
pAVR190	Plasmid	plasmid to generate a premature stop + frameshifting deletion in toxA in PA14	This study	TCCAGCGGGTCGAGCAGGCACAACACCTTGCCGCTGGCCCATTCGCTCCAGCGCTTTTCCCGGCGCGGCTGGGTCTGGGCCATGACCACGCTGACCCCGGCATGGCTGATGGCGAGCGTCGGCTGCATCTCGTTGCTCTCGTGCGCCCTGACGAAGAAGGTGGCATCGCGCGCCAGCTTCGCCAGCAACTCGTCGCCCATCTCGATGGTGTAGATCGGCGACATGTGGCTGAGCTGGTTACCGGCGTTCAGTTCGTGGATGAACACCTTGATGTTCGAGGGCTTCTCGTGGCCGATCGGTACCAGCCAGTTCAGCGACCAACTGCCGCGCGCCTGGCGCGTGTAGCTGTAGCGCACCGGCTTGTTCGGCTCGACGCCGCCTTCGAGGCGGATGGTCAGG…
pAVR177	Plasmid	plasmid to generate rbcN H60A point mutation in PA14	This study	CGAGGATGGCGGCAAGTTCGACCTGGTGCAGCACCGCAGCACCCTGCAACTCCAGGGTCGTGAAGGCCAGCGCTACCGACTGTGGCTGAACAACCTCGGCGGCGCGACCTACGAGGTGGTCGCCACGGTAGACGGCCTGGACGTGCTCAACGGCCAGCCGGGCAGCCTGAAGAACCGCGGCTATGTGCTGGAACCGGGCGAGAACCTGGTGATCGAGGGCTTCCGCAAGAGCGAACGGGAAGTCGCGGCATTCCGCTTCGCCAGTCCCGACGATGCCTACGCCAGCAACAGCGCGGCCGGCGACAGCCGCAACCTCGGCGTGATCGGCGTGGCCCTGTTCGAGCTGGACGCTCCGGCCAGCGGTCGCGAGGCGCCGGCCGACGGACCGCAGGCATTTCC…
pAVR179	Plasmid	plasmid to generate rbcN T159A point mutation in PA14	This study	CGAGGATGGCGGCAAGTTCGACCTGGTGCAGCACCGCAGCACCCTGCAACTCCAGGGTCGTGAAGGCCAGCGCTACCGACTGTGGCTGAACAACCTCGGCGGCGCGACCTACGAGGTGGTCGCCACGGTAGACGGCCTGGACGTGCTCAACGGCCAGCCGGGCAGCCTGAAGAACCGCGGCTATGTGCTGGAACCGGGCGAGAACCTGGTGATCGAGGGCTTCCGCAAGAGCGAACGGGAAGTCGCGGCATTCCGCTTCGCCAGTCCCGACGATGCCTACGCCAGCAACAGCGCGGCCGGCGACAGCCGCAACCTCGGCGTGATCGGCGTGGCCCTGTTCGAGCTGGACGCTCCGGCCAGCGGTCGCGAGGCGCCGGCCGACGGACCGCAGGCATTTCC…
pAVR180	Plasmid	plasmid to generate rbcN Y161A point mutation in PA14	This study	CGAGGATGGCGGCAAGTTCGACCTGGTGCAGCACCGCAGCACCCTGCAACTCCAGGGTCGTGAAGGCCAGCGCTACCGACTGTGGCTGAACAACCTCGGCGGCGCGACCTACGAGGTGGTCGCCACGGTAGACGGCCTGGACGTGCTCAACGGCCAGCCGGGCAGCCTGAAGAACCGCGGCTATGTGCTGGAACCGGGCGAGAACCTGGTGATCGAGGGCTTCCGCAAGAGCGAACGGGAAGTCGCGGCATTCCGCTTCGCCAGTCCCGACGATGCCTACGCCAGCAACAGCGCGGCCGGCGACAGCCGCAACCTCGGCGTGATCGGCGTGGCCCTGTTCGAGCTGGACGCTCCGGCCAGCGGTCGCGAGGCGCCGGCCGACGGACCGCAGGCATTTCC…
pAVR191	Plasmid	plasmid to introduce vha-6p::mScarlet-I3::pest::tbb-2 3'UTR transgene in C. elegans	This study	TGTTCTGGTTTCAAATGCTGACTTTGGTAAAAAGAACGCGTGCCTGCCTATTGCCTATCTTGGCATTTTCTCGATAAATTTTAAAATGTAGGTTCGATCTTATGAGATTTGTAGTCAAAAGAGCTCATATGTATTCAGGTAGGTCTGGTAGCGAGACCAACTTAATAGCATGACAAGCATTTTCAATTTGCCCTGGAGCGCAATTGGTTTTTTATTCGAAAATCGCACATTTCTGTTTCCCCATAATATAAAATTTCCAGGACGATATATATTACATTCTTCACAAAATATTGCATTACAGACACCGACAAAGAATCTCCACCTGATATGAAAACAATGAGCCAACAATGTTATCTGTATTGCCACCACCCACATTTCCTAGTCATTCAGTATATATTG…
NA	mRNA	nanoluciferase reporter mRNA	32817446
avr276	DNA oligonucleotide	RT-qPCR of act-1 gene	This study	ATCCATTGTCGGAAGACCAC
avr277	DNA oligonucleotide	RT-qPCR of act-1 gene	This study	TTGAGGGTAAGGATACCTCTCTTG
avr934	DNA oligonucleotide	RT-qPCR of mScarlet-I3 mRNA	This study	TCGTCCTCAAGGGAGACATC
avr935	DNA oligonucleotide	RT-qPCR of mScarlet-I3 mRNA	This study	GCTCCTGGCATTTGGACTG
avr949	DNA oligonucleotide	RT-qPCR of mScarlet-I3 pre-mRNA	This study	AGGTCACCAAGgtaagtttaaaca
avr950	DNA oligonucleotide	RT-qPCR of mScarlet-I3 pre-mRNA	This study	GAGTGGTCCTCCctgaaaatt
avr939	DNA oligonucleotide	RT-qPCR of vit-6 mRNA	This study	CACCATTCCAAAGTTCGCC
avr940	DNA oligonucleotide	RT-qPCR of vit-6 mRNA	This study	GTCCTTCTCCTCCTCTTGATTT
avr955	DNA oligonucleotide	RT-qPCR of vha-6 mRNA	This study	ACTCATGAATCATATCGGAAACC
avr956	DNA oligonucleotide	RT-qPCR of vha-6 mRNA	This study	TGAAGGCACAGATACACGAA
avr957	DNA oligonucleotide	RT-qPCR of ifb-2 mRNA	This study	CCAGTGGATCAGTTGCCGAA
avr958	DNA oligonucleotide	RT-qPCR of ifb-2 mRNA	This study	ACTAAGTGAGATGGGAGACGGA
avr963	DNA oligonucleotide	RT-qPCR of ges-1 mRNA	This study	GCAAGAGGCTCTCCGCATG
avr964	DNA oligonucleotide	RT-qPCR of ges-1 mRNA	This study	TTTGAATCCAACTGTCCGGT
avr913	DNA oligonucleotide	RT-qPCR of toxA mRNA	This study	GACAACGCCCTCAGCATCAC
avr914	DNA oligonucleotide	RT-qPCR of toxA mRNA	This study	CTGGCGCGTGTAGCTGTAG
avr114	DNA oligonucleotide	RT-qPCR of clpX (PA14_41230) mRNA	24075879	GTGGGCGAGGATGTCGAGAAC
avr115	DNA oligonucleotide	RT-qPCR of clpX (PA14_41230) mRNA	24075879	CGGTACCCTCGATGAGCTTCAG
