# Supplementary material for: The Pseudomonas aeruginosa ribonuclease Ribocin cleaves eukaryotic ribosomes at helix 69 to inhibit host translation
Source: PLoS Biol. 2026 May 20;24(5):e3003790. doi: 10.1371/journal.pbio.3003790 (PMC13189344; doi:10.1371/journal.pbio.3003790)
Supplement: S6 Table — (XLSX) [file pbio.3003790.s015.xlsx]

## Sheet: Table S6
Strain abbreviation		Abbreviation used in the manuscript
Strain name		Nomenclature of the strain (if available)
Species		Species of the bacterial strain
Genetic background strain		Genetic background of the strain
Description		Strain description
Other name		Genotype information or locus name
Reference		Pubmed ID of article that describes the strain
Strain abbreviation	Strain name	Species	Genetic background strain	Description	Other name	Reference (PMID)
HB101	HB101	Escherichia coli	HB101	standard bacterial food for C. elegans	NA	NA
BL21	BL21	Escherichia coli	BL21	standard bacterial strain for gene expression	NA	NA
E. coli empty vector	NA	Escherichia coli	BL21	E. coli BL21 with empty plasmid vector	E.c. empty vec.	This study
E. coli rbcN wildtype	NA	Escherichia coli	BL21	E. coli BL21 carrying plasmid pAVR169 (encodes rbcN wildtype)	E.c. rbcN wt	This study
E. coli rbcN H60A	NA	Escherichia coli	BL21	E. coli BL21 carrying plasmid pAVR181 (encodes rbcN H60A)	E.c. rbcN H60A	This study
PA14	PA14	Pseudomonas aeruginosa	PA14	PA14 wild clinical isolate	PA14 wt	7604262
ΔrbcN	AVPae31	Pseudomonas aeruginosa	PA14	PA14 rbcN clean deletion	ΔPA14_21120	This study
rbcN H60A	AVPae35	Pseudomonas aeruginosa	PA14	rbcN H60A point mutant	NA	This study
rbcN T159A	AVPae37	Pseudomonas aeruginosa	PA14	rbcN T159A point mutant	NA	This study
rbcN Y161A	AVPae38	Pseudomonas aeruginosa	PA14	rbcN Y161A point mutant	NA	This study
ΔtoxA	AVPae40	Pseudomonas aeruginosa	PA14	premature stop codon and frameshifting deletion in toxA	NA	This study
ΔrbcN ΔtoxA	AVPae41	Pseudomonas aeruginosa	PA14	rbcN clean deletion in AVPae40 background (double mutant)	NA	This study
ΔrhlR ΔlasR ΔmvfR	NA	Pseudomonas aeruginosa	PA14	clean deletion of rhlR, lasR and mvfR	NA	35311532
