# Supplementary material for: The Pseudomonas aeruginosa ribonuclease Ribocin cleaves eukaryotic ribosomes at helix 69 to inhibit host translation
Source: PLoS Biol. 2026 May 20;24(5):e3003790. doi: 10.1371/journal.pbio.3003790 (PMC13189344; doi:10.1371/journal.pbio.3003790)
Supplement: S7 Table — (XLSX) [file pbio.3003790.s016.xlsx]

## Sheet: Table S7
uniprotID	Uniprot ID of the identified protein
gene_name	Gene name ( for C. elegans or P. aeruginosa PA14) for the corresponding protein
description	Description of the protein
LFQ_intensity_s6	LFQ intensity for protein in sample s6
LFQ_intensity_s7	LFQ intensity for protein in sample s7
LFQ_intensity_s8	LFQ intensity for protein in sample s8
MSMS_count_s6	peptide count for proteins in sample s6
MSMS_count_s7	peptide count for proteins in sample s7
MSMS_count_s8	peptide count for proteins in sample s8
LFQ_intensity_IF	LFQ intensity for protein in sample IF
LFQ_intensity_IF2	LFQ intensity for protein in sample IF2
LFQ_intensity_UF	LFQ intensity for protein in sample UF
LFQ_intensity_UW	LFQ intensity for protein in sample UW
LFQ_intensity_IW	LFQ intensity for protein in sample IW
MSMS_count_IF	peptide count for proteins in sample IF
MSMS_count_IF2	peptide count for proteins in sample IF2
MSMS_count_UF	peptide count for proteins in sample UF
MSMS_count_UW	peptide count for proteins in sample UW
MSMS_count_IW	peptide count for proteins in sample IW
uniprotID	gene_name	description	LFQ_intensity_s6	LFQ_intensity_s7	LFQ_intensity_s8	MSMS_count_s6	MSMS_count_s7	MSMS_count_s8	LFQ_intensity_IF	LFQ_intensity_IF2	LFQ_intensity_UF	LFQ_intensity_UW	LFQ_intensity_IW	MSMS_count_IF	MSMS_count_IF2	MSMS_count_UF	MSMS_count_UW	MSMS_count_IW
A0A061ACL3	cars-1	A0A061ACL3_CAEEL Cysteinyl-tRNA synthetase OS=Caenorhabditis elegans OX=6239 GN@cars-1 PE=1 SV=1;tr	0	0	0	19	1	0
A0A061ACQ8	Y92H12A.2	A0A061ACQ8_CAEEL E3 ubiquitin-protein ligase OS=Caenorhabditis elegans OX=6239 GN@CELE_Y92H12A.2 PE=1 SV=1;tr	0	0	0	0	5	0
A0A061ACR1	copg-1	A0A061ACR1_CAEEL Coatomer subunit gamma OS=Caenorhabditis elegans OX=6239 GN@copg-1 PE=1 SV=1;tr	12740000	0	0	13	1	0
A0A061ADZ9	dsb-1	A0A061ADZ9_CAEEL Double-Strand Break factor OS=Caenorhabditis elegans OX=6239 GN@dsb-1 PE=4 SV=1;tr	0	0	0	0	1	0
A0A061AIX6	lsm-3	A0A061AIX6_CAEEL U6 snRNA-associated Sm-like protein LSm3 OS=Caenorhabditis elegans OX=6239 GN@lsm-3 PE=1 SV=1;tr	0	0	0	1	5	2
A0A078BPI6	C30G4.4	A0A078BPI6_CAEEL Uncharacterized protein OS=Caenorhabditis elegans OX=6239 GN@C30G4.4 PE=3 SV=1;tr	0	0	0	0	0	0
A0A078BTL9	ntl-11	A0A078BTL9_CAEEL CCR4-NOT transcription complex subunit 11 OS=Caenorhabditis elegans OX=6239 GN@ntl-11 PE=1 SV=1;tr	0	0	0	1	0	0
A0A0H2Z6Q2	hxcQ	A0A0H2Z6Q2_PSEAB Probable type II secretion system protein OS=Pseudomonas aeruginosa (strain UCBPP-PA14) OX=208963 GN@hxcQ PE=3 SV=1	0	0	0	0	18	23
A0A0H2Z737	PA14_53750	A0A0H2Z737_PSEAB Uncharacterized protein OS=Pseudomonas aeruginosa (strain UCBPP-PA14) OX=208963 GN@PA14_53750 PE=4 SV=1	0	0	0	1	2	0
A0A0H2Z779	PA14_53200	A0A0H2Z779_PSEAB Uncharacterized protein OS=Pseudomonas aeruginosa (strain UCBPP-PA14) OX=208963 GN@PA14_53200 PE=4 SV=1	0	0	0	0	0	1	0	0	0	0	0	5	4	0	0	3
A0A0H2Z7D8	PA14_47030	A0A0H2Z7D8_PSEAB Uncharacterized protein OS=Pseudomonas aeruginosa (strain UCBPP-PA14) OX=208963 GN@PA14_47030 PE=4 SV=1	0	0	0	2	3	0
A0A0H2Z7X4	fleQ	A0A0H2Z7X4_PSEAB Transcriptional regulator FleQ OS=Pseudomonas aeruginosa (strain UCBPP-PA14) OX=208963 GN@fleQ PE=4 SV=1	0	0	0	1	0	0
A0A0H2Z8G9	PA14_45480	A0A0H2Z8G9_PSEAB Uncharacterized protein OS=Pseudomonas aeruginosa (strain UCBPP-PA14) OX=208963 GN@PA14_45480 PE=4 SV=1	0	0	0	0	1	1
A0A0H2Z8W6	PA14_40030	A0A0H2Z8W6_PSEAB Putative enzyme OS=Pseudomonas aeruginosa (strain UCBPP-PA14) OX=208963 GN@PA14_40030 PE=4 SV=1	0	0	0	0	2	4
A0A0H2Z8X8	PA14_45150	A0A0H2Z8X8_PSEAB Putative transcriptional regulator OS=Pseudomonas aeruginosa (strain UCBPP-PA14) OX=208963 GN@PA14_45150 PE=4 SV=1	0	0	0	0	0	0
A0A0H2Z921	PA14_45710	A0A0H2Z921_PSEAB Uncharacterized protein OS=Pseudomonas aeruginosa (strain UCBPP-PA14) OX=208963 GN@PA14_45710 PE=4 SV=1	0	0	0	0	0	0
A0A0H2Z9F5	lpdG	A0A0H2Z9F5_PSEAB Dihydrolipoyl dehydrogenase OS=Pseudomonas aeruginosa (strain UCBPP-PA14) OX=208963 GN@lpdG PE=1 SV=1	0	0	0	0	0	0	263950000	681370000	0	0	17174000	47	32	0	0	22
A0A0H2ZBC1	PA14_33990	A0A0H2ZBC1_PSEAB Probable ClpA/B-type protease OS=Pseudomonas aeruginosa (strain UCBPP-PA14) OX=208963 GN@PA14_33990 PE=3 SV=1	0	0	0	3	0	0
A0A0H2ZBC1b	PA14_33990	A0A0H2ZBC1_PSEAB Probable ClpA/B-type protease OS=Pseudomonas aeruginosa (strain UCBPP-PA14) OX=208963 GN@PA14_33990 PE=3 SV=1	0	0	0	0	0	1
A0A0H2ZBC1t	PA14_33990	AVRmod GN@PA14_33990	0	0	0	3	0	1
A0A0H2ZC05	pelB	A0A0H2ZC05_PSEAB Uncharacterized protein OS=Pseudomonas aeruginosa (strain UCBPP-PA14) OX=208963 GN@pelB PE=4 SV=1	0	0	0	2	8	9
A0A0H2ZCA6	gyrA	A0A0H2ZCA6_PSEAB DNA gyrase subunit A OS=Pseudomonas aeruginosa (strain UCBPP-PA14) OX=208963 GN@gyrA PE=3 SV=1	0	0	0	5	0	0	0	0	0	0	0	5	6	0	0	0
A0A0H2ZD62	PA14_25140	A0A0H2ZD62_PSEAB Uncharacterized protein OS=Pseudomonas aeruginosa (strain UCBPP-PA14) OX=208963 GN@PA14_25140 PE=4 SV=1	0	0	0	0	1	0
A0A0H2ZDZ5	PA14_21120	A0A0H2ZDZ5_PSEAB Uncharacterized protein OS=Pseudomonas aeruginosa (strain UCBPP-PA14) OX=208963 GN@PA14_21120 PE=4 SV=1	0	0	0	0	1	1	68596000	268480000	0	0	26878000	9	8	0	0	16
A0A0H2ZEU5	nagF	A0A0H2ZEU5_PSEAB Phosphoenolpyruvate--protein phosphotransferase OS=Pseudomonas aeruginosa (strain UCBPP-PA14) OX=208963 GN@nagF PE=3 SV=1	0	0	0	0	1	0
A0A0H2ZFC0	PA14_14280	A0A0H2ZFC0_PSEAB Putative transcriptional regulator, LysR family OS=Pseudomonas aeruginosa (strain UCBPP-PA14) OX=208963 GN@PA14_14280 PE=3 SV=1	0	0	0	0	3	5
A0A0H2ZG68	pchC	A0A0H2ZG68_PSEAB Pyochelin biosynthetic protein PchC OS=Pseudomonas aeruginosa (strain UCBPP-PA14) OX=208963 GN@pchC PE=3 SV=1	0	0	0	0	2	1
A0A0H2ZHF3	PA14_66320	A0A0H2ZHF3_PSEAB Putative sensory box protein OS=Pseudomonas aeruginosa (strain UCBPP-PA14) OX=208963 GN@PA14_66320 PE=4 SV=1	0	0	0	0	1	1
A0A0H2ZHP8	PA14_68260	A0A0H2ZHP8_PSEAB Probable c4-dicarboxylate-binding protein OS=Pseudomonas aeruginosa (strain UCBPP-PA14) OX=208963 GN@PA14_68260 PE=4 SV=1	0	0	0	0	0	0
A0A0H2ZIF9	PA14_67040	A0A0H2ZIF9_PSEAB Putative amino acid ABC transporter, permease protein OS=Pseudomonas aeruginosa (strain UCBPP-PA14) OX=208963 GN@PA14_67040 PE=3 SV=1	0	0	0	0	1	5
A0A0H2ZII0	accC	A0A0H2ZII0_PSEAB Biotin carboxylase OS=Pseudomonas aeruginosa (strain UCBPP-PA14) OX=208963 GN@accC PE=4 SV=1	0	0	0	0	0	0
A0A0H2ZIS4	fbpA	A0A0H2ZIS4_PSEAB Putative iron ABC transporter, periplasmic iron-binding protein OS=Pseudomonas aeruginosa (strain UCBPP-PA14) OX=208963 GN@fbpA PE=4 SV=1	0	0	0	0	0	0
A0A0H2ZJ79	nuh	A0A0H2ZJ79_PSEAB Nonspecific ribonucleoside hydrolase OS=Pseudomonas aeruginosa (strain UCBPP-PA14) OX=208963 GN@nuh PE=4 SV=1	0	0	0	0	6	3	0	0	0	0	0	0	0	0	0	2
A0A0H2ZJF0	PA14_70590	A0A0H2ZJF0_PSEAB Uncharacterized protein OS=Pseudomonas aeruginosa (strain UCBPP-PA14) OX=208963 GN@PA14_70590 PE=4 SV=1	0	0	0	1	2	1
A0A0H2ZKA7	fiuR	A0A0H2ZKA7_PSEAB Putative transmembrane sensor OS=Pseudomonas aeruginosa (strain UCBPP-PA14) OX=208963 GN@fiuR PE=4 SV=1	0	0	0	0	0	0
A0A0H2ZLJ3	PA14_24675	A0A0H2ZLJ3_PSEAB Methyltrans_SAM domain-containing protein OS=Pseudomonas aeruginosa (strain UCBPP-PA14) OX=208963 GN@PA14_24675 PE=4 SV=1	0	0	0	0	3	0
A0A0H2ZLZ9	PA14_36605	A0A0H2ZLZ9_PSEAB Probable glycosyl hydrolase OS=Pseudomonas aeruginosa (strain UCBPP-PA14) OX=208963 GN@PA14_36605 PE=4 SV=1	0	0	0	0	1	0
A0A0K3AQV8	max-2	A0A0K3AQV8_CAEEL Non-specific serine/threonine protein kinase OS=Caenorhabditis elegans OX=6239 GN@max-2 PE=1 SV=1;sp	49363000	236940000	429840000	5	25	30
A0A0K3AQW3	B0432.7	A0A0K3AQW3_CAEEL Uncharacterized protein OS=Caenorhabditis elegans OX=6239 GN@B0432.7 PE=1 SV=1;tr	39701000	0	0	27	5	1
A0A0K3AR72	fhod-1	A0A0K3AR72_CAEEL Formin HOmology Domain OS=Caenorhabditis elegans OX=6239 GN@fhod-1 PE=1 SV=1;tr	0	0	0	4	9	2	0	0	25502000	111350000	0	0	2	3	11	0
A0A0K3AR90	tom-1	A0A0K3AR90_CAEEL LLGL domain-containing protein OS=Caenorhabditis elegans OX=6239 GN@tom-1 PE=1 SV=1;tr	33358000	7835800	0	25	8	0
A0A0K3ARE1	gld-2	A0A0K3ARE1_CAEEL PAP-associated domain-containing protein OS=Caenorhabditis elegans OX=6239 GN@gld-2 PE=1 SV=1;tr	0	0	0	1	4	1
A0A0K3AS01	ncl-1	A0A0K3AS01_CAEEL B-box type zinc finger protein ncl-1 OS=Caenorhabditis elegans OX=6239 GN@ncl-1 PE=1 SV=1;tr	0	0	0	1	0	1
A0A0K3ASH9	Y50D4B.4	A0A0K3ASH9_CAEEL Uncharacterized protein OS=Caenorhabditis elegans OX=6239 GN@CELE_Y50D4B.4 PE=1 SV=1;tr	0	0	0	7	0	0	123980000	376720000	202900000	314750000	0	18	23	31	21	1
A0A0K3ASW2	gck-1	A0A0K3ASW2_CAEEL Protein kinase domain-containing protein OS=Caenorhabditis elegans OX=6239 GN@gck-1 PE=1 SV=1;tr	0	0	0	0	0	3
A0A0K3AT36	unc-34	A0A0K3AT36_CAEEL Uncharacterized protein OS=Caenorhabditis elegans OX=6239 GN@unc-34 PE=1 SV=1;tr	0	59196000	52430000	0	14	9
A0A0K3ATR6	lev-11	A0A0K3ATR6_CAEEL Uncharacterized protein OS=Caenorhabditis elegans OX=6239 GN@lev-11 PE=1 SV=1	0	0	0	0	0	0
A0A0K3ATZ5	nsy-1	A0A0K3ATZ5_CAEEL Mitogen-activated protein kinase kinase kinase OS=Caenorhabditis elegans OX=6239 GN@nsy-1 PE=1 SV=1;sp	0	0	0	1	2	0
A0A0K3AUE4	sea-2	SEA2_CAEEL Signal element on autosome protein 2 OS=Caenorhabditis elegans OX=6239 GN@sea-2 PE=1 SV=1	0	0	0	0	2	8
A0A0K3AUG7	egl-27	A0A0K3AUG7_CAEEL Egg-laying defective protein 27 OS=Caenorhabditis elegans OX=6239 GN@egl-27 PE=1 SV=1;tr	0	0	0	4	1	1
A0A0K3AUJ9	prdx-2	PRDX_CAEEL Peroxiredoxin prdx-2 OS=Caenorhabditis elegans OX=6239 GN@prdx-2 PE=1 SV=1	24862000	0	0	6	0	0	151930000	403140000	582890000	1978900000	5969300	10	14	28	42	10
A0A0K3AUK2	arid-1	A0A0K3AUK2_CAEEL ARID domain-containing protein OS=Caenorhabditis elegans OX=6239 GN@arid-1 PE=1 SV=1;tr	0	0	0	8	0	1
A0A0K3AUZ7	mrck-1	A0A0K3AUZ7_CAEEL Non-specific serine/threonine protein kinase OS=Caenorhabditis elegans OX=6239 GN@mrck-1 PE=1 SV=1;sp	0	0	0	5	1	0
A0A0K3AV08	mlk-1	MLK1_CAEEL Mitogen-activated protein kinase kinase kinase mlk-1 OS=Caenorhabditis elegans OX=6239 GN@mlk-1 PE=1 SV=1	0	0	0	0	0	2
A0A0K3AW79	eor-2	A0A0K3AW79_CAEEL Uncharacterized protein OS=Caenorhabditis elegans OX=6239 GN@eor-2 PE=4 SV=1;tr	0	0	0	5	0	0
A0A0K3AWU4	dsh-1	A0A0K3AWU4_CAEEL DiSHevelled related OS=Caenorhabditis elegans OX=6239 GN@dsh-1 PE=1 SV=1;tr	0	0	0	0	0	0
A0A0K3AX79	pqn-80	A0A0K3AX79_CAEEL HUN domain-containing protein OS=Caenorhabditis elegans OX=6239 GN@pqn-80 PE=1 SV=1;tr	0	0	0	0	8	7
A0A0K3AXD0	C52D10.3	A0A0K3AXD0_CAEEL DUF4140 domain-containing protein OS=Caenorhabditis elegans OX=6239 GN@C52D10.3 PE=1 SV=1;tr	0	0	0	1	1	0
A0A0K3AY70	cul-3	A0A0K3AY70_CAEEL CULLIN_2 domain-containing protein OS=Caenorhabditis elegans OX=6239 GN@cul-3 PE=1 SV=1;sp	0	0	0	0	3	3
A0A0K3AYJ1	ilys-5	A0A0K3AYJ1_CAEEL Lysozyme OS=Caenorhabditis elegans OX=6239 GN@ilys-5 PE=1 SV=1;tr	0	0	0	2	0	0	183020000	459050000	1240900000	1146600000	0	15	13	28	22	1
A0A0S4XR43	ccar-1	A0A0S4XR43_CAEEL SAP domain-containing protein OS=Caenorhabditis elegans OX=6239 GN@ccar-1 PE=1 SV=1;tr	0	0	0	0	1	1
A0A0S4XRD3	ccar-1	A0A0S4XRD3_CAEEL SAP domain-containing protein OS=Caenorhabditis elegans OX=6239 GN@ccar-1 PE=1 SV=1;tr	0	0	0	0	0	0
A0A0U1RML6	sago-2	A0A0U1RML6_CAEEL Piwi-like protein OS=Caenorhabditis elegans OX=6239 GN@sago-2 PE=1 SV=1;tr	0	0	59316000	0	0	14
A0A131MBG0	brf-1	A0A131MBG0_CAEEL B-related factor 1 OS=Caenorhabditis elegans OX=6239 GN@brf-1 PE=1 SV=1;tr	0	0	0	0	0	0
A0A131MBT2	utx-1	A0A131MBT2_CAEEL UTX (Ubiquitously transcribed TPR on X) homolog OS=Caenorhabditis elegans OX=6239 GN@utx-1 PE=1 SV=1;tr	93731000	8447700	0	56	11	1
A0A131MCD3	nhl-1	A0A131MCD3_CAEEL RING-type domain-containing protein OS=Caenorhabditis elegans OX=6239 GN@nhl-1 PE=1 SV=1;sp	0	0	0	0	0	0
A0A131MCJ5	mdt-18	A0A131MCJ5_CAEEL Mediator of RNA polymerase II transcription subunit 18 OS=Caenorhabditis elegans OX=6239 GN@mdt-18 PE=1 SV=1;sp	0	0	0	1	0	0
A0A131MCR4	die-1	A0A131MCR4_CAEEL C2H2-type domain-containing protein OS=Caenorhabditis elegans OX=6239 GN@die-1 PE=1 SV=1;tr	0	0	0	0	1	1
A0A131MD37	trpp-11	A0A131MD37_CAEEL Foie-gras_1 domain-containing protein OS=Caenorhabditis elegans OX=6239 GN@trpp-11 PE=1 SV=1;tr	0	0	0	5	0	0
A0A163UT65	dhs-11	A0A163UT65_CAEEL DeHydrogenases, Short chain OS=Caenorhabditis elegans OX=6239 GN@dhs-11 PE=1 SV=1;tr	0	305760000	1358300000	0	21	43
A0A164D380	tbc-14	A0A164D380_CAEEL Rab-GAP TBC domain-containing protein OS=Caenorhabditis elegans OX=6239 GN@tbc-14 PE=1 SV=1	5070100	0	0	2	0	1
A0A168H2S6	osm-10	A0A168H2S6_CAEEL Major sperm protein OS=Caenorhabditis elegans OX=6239 GN@osm-10 PE=1 SV=1;tr	245400000	153300000	15063000	29	24	7	0	0	0	0	0	0	0	0	2	0
A0A1C3NSM6	pks-1	A0A1C3NSM6_CAEEL Fatty acid synthase OS=Caenorhabditis elegans OX=6239 GN@pks-1 PE=1 SV=1;tr	90905000	0	0	47	7	0
A0A1D3PCM5	let-711	A0A1D3PCM5_CAEEL Not1 domain-containing protein OS=Caenorhabditis elegans OX=6239 GN@let-711 PE=1 SV=1;tr	64389000	109090000	60967000	32	31	9
A0A1I6CM54	zyg-8	A0A1I6CM54_CAEEL Doublecortin-like and CAM kinase-like protein OS=Caenorhabditis elegans OX=6239 GN@zyg-8 PE=1 SV=1;sp	31147000	14127000	0	11	5	0
A0A1I6CM80	hgap-2	A0A1I6CM80_CAEEL Heterodimeric GTPase Activating Protein subunit OS=Caenorhabditis elegans OX=6239 GN@hgap-2 PE=1 SV=1;tr	0	0	0	7	1	0
A0A1I6CM85	aakg-1	A0A1I6CM85_CAEEL AMP-Activated protein Kinase Gamma subunit OS=Caenorhabditis elegans OX=6239 GN@aakg-1 PE=1 SV=1;tr	0	0	0	15	1	0
A0A1I6CMB8	clr-1	A0A1I6CMB8_CAEEL Protein-tyrosine-phosphatase OS=Caenorhabditis elegans OX=6239 GN@clr-1 PE=1 SV=1;sp	0	0	0	0	0	1
A0A1N7SYP7	eif-3.l	A0A1N7SYP7_CAEEL Eukaryotic translation initiation factor 3 subunit L OS=Caenorhabditis elegans OX=6239 GN@eif-3.l PE=1 SV=1;tr	0	0	0	1	4	0
A0A1N7SYQ4	ZC581.9	A0A1N7SYQ4_CAEEL Protein kinase domain-containing protein OS=Caenorhabditis elegans OX=6239 GN@CELE_ZC581.9 PE=4 SV=1;tr	0	0	0	0	0	5
A0A1N7SYR7	vab-10	A0A1N7SYR7_CAEEL GAR domain-containing protein OS=Caenorhabditis elegans OX=6239 GN@vab-10 PE=1 SV=1;tr	30692000	0	0	50	7	2
A0A1N7SYT2	cnt-1	A0A1N7SYT2_CAEEL Truncated ctn-1 OS=Caenorhabditis elegans OX=6239 GN@cnt-1 PE=1 SV=1	0	0	0	2	0	0
A0A1N7SYU2	C26G2.2	A0A1N7SYU2_CAEEL Uncharacterized protein OS=Caenorhabditis elegans OX=6239 GN@C26G2.2 PE=1 SV=1	0	0	0	0	1	3	0	0	0	0	0	0	0	0	2	0
A0A1T5HUK4	ubc-15	A0A1T5HUK4_CAEEL UBIQUITIN_CONJUGAT_2 domain-containing protein OS=Caenorhabditis elegans OX=6239 GN@ubc-15 PE=1 SV=1;tr	0	0	0	0	0	0
A0A1T5HUL2	memo-1	A0A1T5HUL2_CAEEL Protein memo-1 homolog (Fragment) OS=Caenorhabditis elegans OX=6239 GN@memo-1 PE=1 SV=1;sp	0	0	0	0	0	0
A0A1W7LFZ8	hpr-9	A0A1W7LFZ8_CAEEL Cell cycle checkpoint protein hpr-9 OS=Caenorhabditis elegans OX=6239 GN@hpr-9 PE=4 SV=1;sp	0	0	0	0	0	1
A0A1X7RC97	argn-1	A0A1X7RC97_CAEEL ARGiNase Homolog OS=Caenorhabditis elegans OX=6239 GN@argn-1 PE=1 SV=1	47936000	0	0	6	3	2
A0A2C9C2L0	ain-2	A0A2C9C2L0_CAEEL ALG-1 INteracting protein OS=Caenorhabditis elegans OX=6239 GN@ain-2 PE=1 SV=1;tr	0	0	0	3	6	1
A0A2C9C3B7	unc-89	A0A2C9C3B7_CAEEL Muscle M-line assembly protein unc-89 OS=Caenorhabditis elegans OX=6239 GN@unc-89 PE=1 SV=1;tr	0	0	0	1	1	14
A0A2C9C3C9	unc-108	A0A2C9C3C9_CAEEL Uncharacterized protein OS=Caenorhabditis elegans OX=6239 GN@unc-108 PE=1 SV=1;tr	0	0	0	7	3	0
A0A2C9C3L5	ucr-1	A0A2C9C3L5_CAEEL Cytochrome b-c1 complex subunit 1, mitochondrial OS=Caenorhabditis elegans OX=6239 GN@ucr-1 PE=1 SV=1;sp	16199000	0	0	7	1	0
A0A2K5ATM0	rskn-2	A0A2K5ATM0_CAEEL Ribosomal protein S6 kinase OS=Caenorhabditis elegans OX=6239 GN@rskn-2 PE=1 SV=1;tr	0	0	0	1	0	0
A0A2K5ATR9	C25H3.11	A0A2K5ATR9_CAEEL Ricin B-type lectin domain-containing protein OS=Caenorhabditis elegans OX=6239 GN@C25H3.11 PE=1 SV=1;tr	30725000	0	0	28	3	0
A0A2K5ATT0	rbm-26	A0A2K5ATT0_CAEEL RRM domain-containing protein OS=Caenorhabditis elegans OX=6239 GN@rbm-26 PE=1 SV=1;tr	0	0	0	0	0	0
A0A2K5ATU5	akap-1	A0A2K5ATU5_CAEEL Tudor domain-containing protein OS=Caenorhabditis elegans OX=6239 GN@akap-1 PE=1 SV=1;sp	0	233130000	811690000	0	25	61
A0A2K5ATW5	rpn-13	A0A2K5ATW5_CAEEL RPN13_C domain-containing protein OS=Caenorhabditis elegans OX=6239 GN@rpn-13 PE=1 SV=1;sp	32617000	0	0	5	0	2
A0A2K5ATY5	C05G5.2	A0A2K5ATY5_CAEEL Uncharacterized protein OS=Caenorhabditis elegans OX=6239 GN@C05G5.2 PE=1 SV=1;tr	30506000	47099000	16070000	3	8	3
A0A3B1E3S9	C44H9.5	A0A3B1E3S9_CAEEL Uncharacterized protein OS=Caenorhabditis elegans OX=6239 GN@C44H9.5 PE=1 SV=1;tr	0	0	0	0	0	9
A0A3P6P962	tsr-1	A0A3P6P962_CAEEL Xpo1 domain-containing protein OS=Caenorhabditis elegans OX=6239 GN@tsr-1 PE=1 SV=1;tr	0	0	0	0	0	0
A0A3P6PAV3	golg-4	A0A3P6PAV3_CAEEL GRIP domain-containing protein OS=Caenorhabditis elegans OX=6239 GN@golg-4 PE=1 SV=1;tr	50957000	7435400	0	22	6	0
A0A486WTR7	sipa-1	A0A486WTR7_CAEEL Rap-GAP domain-containing protein OS=Caenorhabditis elegans OX=6239 GN@sipa-1 PE=1 SV=1;tr	0	0	0	2	0	0
A0A486WUJ5	rha-1	A0A486WUJ5_CAEEL RNA helicase OS=Caenorhabditis elegans OX=6239 GN@rha-1 PE=1 SV=1;sp	0	0	0	1	0	0	0	0	0	0	0	0	0	1	1	0
A0A486WUL5	M142.5	A0A486WUL5_CAEEL AD domain-containing protein OS=Caenorhabditis elegans OX=6239 GN@CELE_M142.5 PE=1 SV=1;tr	171590000	101380000	34082000	19	17	3
A0A486WUN2	klp-12	A0A486WUN2_CAEEL WD_REPEATS_REGION domain-containing protein OS=Caenorhabditis elegans OX=6239 GN@klp-12 PE=1 SV=1;tr	56572000	40573000	0	34	15	4
A0A486WV95	dyci-1	A0A486WV95_CAEEL WD_REPEATS_REGION domain-containing protein OS=Caenorhabditis elegans OX=6239 GN@dyci-1 PE=1 SV=1;tr	278720000	116760000	85842000	61	27	25
A0A486WVF0	sma-1	A0A486WVF0_CAEEL SMAll OS=Caenorhabditis elegans OX=6239 GN@sma-1 PE=1 SV=1;tr	53855000	6342800	0	99	17	0
A0A486WVH5	C55A6.10	A0A486WVH5_CAEEL Uncharacterized protein OS=Caenorhabditis elegans OX=6239 GN@C55A6.10 PE=4 SV=1;tr	0	0	0	4	0	0
A0A486WXF3	M151.1	A0A486WXF3_CAEEL Uncharacterized protein OS=Caenorhabditis elegans OX=6239 GN@CELE_M151.1 PE=4 SV=1;tr	0	0	0	0	0	0
A0A4V0IIR6	ifa-1	A0A4V0IIR6_CAEEL Intermediate filament protein ifa-1 OS=Caenorhabditis elegans OX=6239 GN@ifa-1 PE=1 SV=1;sp	50336000	21301000	12428000	24	10	3
A0A4V0IK01	him-4	A0A4V0IK01_CAEEL EGF-like domain-containing protein OS=Caenorhabditis elegans OX=6239 GN@him-4 PE=1 SV=1;tr	61825000	12975000	14476000	46	13	6	18496000	21072000	0	0	0	9	6	0	2	0
A0A4V0IKF6	pkc-2	A0A4V0IKF6_CAEEL Protein kinase C OS=Caenorhabditis elegans OX=6239 GN@pkc-2 PE=1 SV=1;sp	0	0	0	1	1	2
A0A4V0IM91	rbc-1	A0A4V0IM91_CAEEL WD_REPEATS_REGION domain-containing protein OS=Caenorhabditis elegans OX=6239 GN@rbc-1 PE=1 SV=1;tr	0	0	0	2	0	0
A0A4V0IMZ6	frm-5.2	A0A4V0IMZ6_CAEEL FERM domain (Protein4.1-ezrin-radixin-moesin) family OS=Caenorhabditis elegans OX=6239 GN@frm-5.2 PE=4 SV=1;tr	0	0	0	0	0	2
A0A4V0IN13	sut-2	A0A4V0IN13_CAEEL Zinc finger CCCH domain-containing protein 14 OS=Caenorhabditis elegans OX=6239 GN@sut-2 PE=1 SV=1	0	0	0	0	0	0
A0A4V0INQ1	F48E3.8	A0A4V0INQ1_CAEEL EGF-like domain-containing protein OS=Caenorhabditis elegans OX=6239 GN@CELE_F48E3.8 PE=1 SV=1;tr	0	0	0	9	9	0
A0A4V0INT8	rbc-1	A0A4V0INT8_CAEEL WD_REPEATS_REGION domain-containing protein OS=Caenorhabditis elegans OX=6239 GN@rbc-1 PE=1 SV=1;tr	205640000	117900000	39946000	141	87	27
A0A5E4LYE2	ifc-2	A0A5E4LYE2_CAEEL Intermediate filament protein ifc-2 OS=Caenorhabditis elegans OX=6239 GN@ifc-2 PE=1 SV=1;tr	0	0	0	0	1	0
A0A5K1IAV7	let-413	A0A5K1IAV7_CAEEL PDZ domain-containing protein OS=Caenorhabditis elegans OX=6239 GN@let-413 PE=1 SV=1;tr	24639000	79580000	28696000	11	23	9
A0A5K1ICF1	znf-598	A0A5K1ICF1_CAEEL RING-type E3 ubiquitin transferase OS=Caenorhabditis elegans OX=6239 GN@znf-598 PE=1 SV=1;tr	0	0	340500000	0	0	25
A0A5S9MML0	F10G7.10	A0A5S9MML0_CAEEL E3 ubiquitin-protein ligase OS=Caenorhabditis elegans OX=6239 GN@CELE_F10G7.10 PE=1 SV=1	0	0	0	20	3	0
A0A5S9MN58	ptp-3	A0A5S9MN58_CAEEL Tyrosine-protein phosphatase Lar-like OS=Caenorhabditis elegans OX=6239 GN@ptp-3 PE=1 SV=1;tr	0	0	0	3	0	0
A0A5S9MNG3	srap-1	A0A5S9MNG3_CAEEL Serine Rich Adhesion Protein-like OS=Caenorhabditis elegans OX=6239 GN@srap-1 PE=1 SV=1;tr	0	0	0	2	2	3
A0A5S9MNH1	rgs-4	A0A5S9MNH1_CAEEL RGS domain-containing protein OS=Caenorhabditis elegans OX=6239 GN@rgs-4 PE=1 SV=1	0	0	0	0	0	0
A0A5S9MNR4	sel-2	A0A5S9MNR4_CAEEL BEACH domain-containing protein OS=Caenorhabditis elegans OX=6239 GN@sel-2 PE=1 SV=1;sp	63151000	11576000	0	18	5	0
A0A679L8M9	dig-1	A0A679L8M9_CAEEL Mesocentin OS=Caenorhabditis elegans OX=6239 GN@dig-1 PE=1 SV=1;sp	136780000	42422000	0	99	27	3
A0A679L8N4	brc-1	A0A679L8N4_CAEEL RING-type E3 ubiquitin transferase BRCA1 OS=Caenorhabditis elegans OX=6239 GN@brc-1 PE=1 SV=1;sp	0	866750000	355900000	7	12	6
A0A7R9XN27	nos-3	A0A7R9XN27_CAEEL NanOS related OS=Caenorhabditis elegans OX=6239 GN@nos-3 PE=4 SV=1;tr	0	0	0	0	0	0
A0PD34	VM106R.1	A0PD34_CAEEL BTB domain-containing protein OS=Caenorhabditis elegans OX=6239 GN@CELE_VM106R.1 PE=1 SV=2	69689000	21721000	0	18	5	0
A3QMB3	vps-8	A3QMB3_CAEEL Vps8 domain-containing protein OS=Caenorhabditis elegans OX=6239 GN@vps-8 PE=1 SV=1;tr	39977000	0	0	13	3	0
A3QMC8	tag-335	GMPPB_CAEEL Mannose-1-phosphate guanyltransferase beta OS=Caenorhabditis elegans OX=6239 GN@tag-335 PE=3 SV=1	0	0	0	5	0	0	0	0	0	0	0	3	0	1	0	0
A5A8P5	Y47G6A.33	A5A8P5_CAEEL Uncharacterized protein OS=Caenorhabditis elegans OX=6239 GN@CELE_Y47G6A.33 PE=1 SV=1	0	0	0	0	2	0	0	0	0	0	0	6	4	6	5	1
A5HWA5	Y46G5A.18	A5HWA5_CAEEL R3H-assoc domain-containing protein OS=Caenorhabditis elegans OX=6239 GN@CELE_Y46G5A.18 PE=1 SV=1;tr	0	0	0	0	0	6
A5JYR6	T07D4.5	A5JYR6_CAEEL p53 and DNA damage-regulated protein 1 OS=Caenorhabditis elegans OX=6239 GN@CELE_T07D4.5 PE=1 SV=1	0	0	0	0	0	0
A5JYS0	pcs-1	PCS1_CAEEL Glutathione gamma-glutamylcysteinyltransferase OS=Caenorhabditis elegans OX=6239 GN@pcs-1 PE=1 SV=1	0	0	0	1	22	4	24498000	59233000	35565000	0	0	4	3	3	1	0
A5JYT2	swsn-9	A5JYT2_CAEEL Bromo domain-containing protein OS=Caenorhabditis elegans OX=6239 GN@swsn-9 PE=1 SV=1;tr	0	0	0	0	0	0
A5JYU1	coa-6	A5JYU1_CAEEL Cytochrome Oxidase Assembly subunits OS=Caenorhabditis elegans OX=6239 GN@coa-6 PE=1 SV=1	0	0	0	0	0	0
A5JYV2	C29F3.7	A5JYV2_CAEEL CUB_2 domain-containing protein OS=Caenorhabditis elegans OX=6239 GN@C29F3.7 PE=1 SV=1;tr	0	0	0	1	0	0
A5JYX5	dhs-3	DHS3_CAEEL Protein dhs-3 OS=Caenorhabditis elegans OX=6239 GN@dhs-3 PE=1 SV=1	0	0	0	0	0	0
A5PEY3	rpom-1	A5PEY3_CAEEL DNA-directed RNA polymerase OS=Caenorhabditis elegans OX=6239 GN@rpom-1 PE=1 SV=1;tr	0	0	0	2	1	0
A5Z2T6	lotr-1	A5Z2T6_CAEEL Lotus (LOTUS) and TudoR domain containing OS=Caenorhabditis elegans OX=6239 GN@lotr-1 PE=1 SV=1	33289000	0	82150000	10	1	12
A6PVA1	C44E4.5	A6PVA1_CAEEL NudC domain-containing protein 1 OS=Caenorhabditis elegans OX=6239 GN@C44E4.5 PE=1 SV=1	148440000	121840000	0	46	38	3	57051000	200080000	126130000	0	0	17	10	17	2	0
A7DT45	oxy-5	A7DT45_CAEEL Uncharacterized protein OS=Caenorhabditis elegans OX=6239 GN@oxy-5 PE=1 SV=1	0	0	0	0	10	7
A7DTF0	mrg-1	MRG1_CAEEL Mortality factor related protein 1 OS=Caenorhabditis elegans OX=6239 GN@mrg-1 PE=1 SV=1	467450000	109440000	26752000	37	14	7
A7LPE6	gpdh-2	A7LPE6_CAEEL Glycerol-3-phosphate dehydrogenase [NAD(+)] OS=Caenorhabditis elegans OX=6239 GN@gpdh-2 PE=1 SV=1;tr	33341000	0	31964000	9	3	3	221000000	538770000	329100000	676810000	0	31	21	27	24	1
A7LPF3	sly-1	A7LPF3_CAEEL SLY1 homolog OS=Caenorhabditis elegans OX=6239 GN@sly-1 PE=1 SV=4;tr	0	0	0	2	13	1
A7LPI4	lsy-22	A7LPI4_CAEEL Uncharacterized protein OS=Caenorhabditis elegans OX=6239 GN@lsy-22 PE=1 SV=1;tr	0	0	0	1	2	1
A8WFJ8	rcs-1	A8WFJ8_CAEEL RING-type domain-containing protein OS=Caenorhabditis elegans OX=6239 GN@rcs-1 PE=1 SV=1	0	0	0	2	3	1
A8WHP8	plin-1	PLIN1_CAEEL Perilipin-1 homolog OS=Caenorhabditis elegans OX=6239 GN@plin-1 PE=1 SV=1	0	0	0	0	1	2	0	0	0	0	0	3	2	0	0	0
A8WHU4	T08G11.4	A8WHU4_CAEEL Trimethylguanosine synthase OS=Caenorhabditis elegans OX=6239 GN@CELE_T08G11.4 PE=1 SV=1;tr	0	0	0	0	0	0
A8WI68	sca-1	A8WI68_CAEEL Calcium-transporting ATPase OS=Caenorhabditis elegans OX=6239 GN@sca-1 PE=1 SV=1;tr	0	0	0	1	0	0
A9UJN4	pptr-2	A9UJN4_CAEEL Serine/threonine protein phosphatase 2A regulatory subunit OS=Caenorhabditis elegans OX=6239 GN@pptr-2 PE=1 SV=1;tr	140170000	0	0	54	7	0
A9UJN7	maph-1.2	A9UJN7_CAEEL Microtubule-Associated Protein Homolog OS=Caenorhabditis elegans OX=6239 GN@maph-1.2 PE=1 SV=1	0	0	0	2	2	0
B1GRK6	F26G5.1	B1GRK6_CAEEL Uncharacterized protein OS=Caenorhabditis elegans OX=6239 GN@CELE_F26G5.1 PE=1 SV=1;tr	0	0	0	0	0	6
B1GRL5	trpp-1	B1GRL5_CAEEL Trafficking protein particle complex subunit OS=Caenorhabditis elegans OX=6239 GN@trpp-1 PE=1 SV=2	0	0	0	1	3	0
B1Q254	C14H10.3	B1Q254_CAEEL Uncharacterized protein OS=Caenorhabditis elegans OX=6239 GN@C14H10.3 PE=1 SV=1;tr	126850000	37232000	7617600	60	21	4
B1V8A0	unc-57	SH3GH_CAEEL Endophilin-A homolog OS=Caenorhabditis elegans OX=6239 GN@unc-57 PE=1 SV=1	199200000	257150000	106920000	31	29	15
B2D6L8	T06E4.14	B2D6L8_CAEEL Uncharacterized protein OS=Caenorhabditis elegans OX=6239 GN@CELE_T06E4.14 PE=1 SV=1	0	0	0	0	1	0
B3CJ34	gcn-1	B3CJ34_CAEEL TOG domain-containing protein OS=Caenorhabditis elegans OX=6239 GN@gcn-1 PE=1 SV=3	0	0	0	10	1	0	0	0	0	0	0	0	0	3	1	0
B3GWB9	vps-26	B3GWB9_CAEEL Vacuolar protein sorting-associated protein 26 OS=Caenorhabditis elegans OX=6239 GN@vps-26 PE=1 SV=1;tr	48638000	0	20997000	14	1	4
B3KLZ7	ppw-1	B3KLZ7_CAEEL Piwi-like protein OS=Caenorhabditis elegans OX=6239 GN@ppw-1 PE=1 SV=1	0	0	0	0	0	1	0	0	0	0	0	0	0	0	19	4
B3WFX6	F16A11.1	B3WFX6_CAEEL Uncharacterized protein OS=Caenorhabditis elegans OX=6239 GN@CELE_F16A11.1 PE=1 SV=1;tr	0	0	0	0	0	1
B3WFX8	F36F2.1	B3WFX8_CAEEL Costars domain-containing protein OS=Caenorhabditis elegans OX=6239 GN@CELE_F36F2.1 PE=1 SV=1;tr	0	0	0	0	0	0
B5BM23	ifg-1	B5BM23_CAEEL MIF4G domain-containing protein OS=Caenorhabditis elegans OX=6239 GN@ifg-1 PE=1 SV=1;tr	76419000	101350000	1459200000	45	25	67	18757000	53484000	41715000	826820000	12249000	7	6	11	42	8
B5WWL2	F52C12.6	B5WWL2_CAEEL Non-specific serine/threonine protein kinase OS=Caenorhabditis elegans OX=6239 GN@CELE_F52C12.6 PE=1 SV=1;tr	25397000	21925000	0	9	8	4	0	0	50639000	129870000	0	2	4	9	4	0
B6VQ62	hum-4	B6VQ62_CAEEL Heavy chain, Unconventional Myosin OS=Caenorhabditis elegans OX=6239 GN@hum-4 PE=1 SV=2;tr	0	0	0	0	0	0
B6VQ77	K08H2.10	B6VQ77_CAEEL Uncharacterized protein OS=Caenorhabditis elegans OX=6239 GN@CELE_K08H2.10 PE=4 SV=1	0	0	0	1	0	0
B7FAS0	mcd-1	MCD1_CAEEL Modifier of cell death OS=Caenorhabditis elegans OX=6239 GN@mcd-1 PE=1 SV=1	60118000	82454000	56518000	4	12	7	0	0	0	0	0	0	0	0	1	0
B7WN56	M03A8.3	B7WN56_CAEEL Uncharacterized protein OS=Caenorhabditis elegans OX=6239 GN@CELE_M03A8.3 PE=1 SV=3	0	0	0	0	3	0
B9WRU1	hrpu-1	B9WRU1_CAEEL B30.2/SPRY domain-containing protein OS=Caenorhabditis elegans OX=6239 GN@hrpu-1 PE=1 SV=1;tr	0	0	0	0	1	0
B9ZSG9	ztf-18	B9ZSG9_CAEEL C2H2-type domain-containing protein OS=Caenorhabditis elegans OX=6239 GN@ztf-18 PE=1 SV=2	0	0	0	23	3	0
C0VXV7	Y55F3BL.4	C0VXV7_CAEEL SRR1 domain-containing protein OS=Caenorhabditis elegans OX=6239 GN@CELE_Y55F3BL.4 PE=4 SV=1	0	0	0	0	0	0
C0Z1Y9	F40G9.17	C0Z1Y9_CAEEL ANK_REP_REGION domain-containing protein OS=Caenorhabditis elegans OX=6239 GN@CELE_F40G9.17 PE=1 SV=1	0	0	0	0	2	0	0	0	0	0	0	0	0	2	1	0
C0Z3L6	Y54G11A.17	C0Z3L6_CAEEL Uncharacterized protein OS=Caenorhabditis elegans OX=6239 GN@CELE_Y54G11A.17 PE=1 SV=1	0	0	0	0	0	0
C1P641	epi-1	C1P641_CAEEL Laminin-like protein epi-1 OS=Caenorhabditis elegans OX=6239 GN@epi-1 PE=1 SV=1;tr	0	0	0	32	5	0	150090000	113020000	195080000	1016700000	15338000	10	11	10	18	7
C4ALD8	elp-1	C4ALD8_CAEEL Echinoderm microtubule-associated protein-like elp-1 OS=Caenorhabditis elegans OX=6239 GN@elp-1 PE=3 SV=1;sp	0	0	0	0	0	14
C5VUK2	csn-6	C5VUK2_CAEEL MPN domain-containing protein OS=Caenorhabditis elegans OX=6239 GN@csn-6 PE=1 SV=1;sp	0	0	0	2	0	0
C6KRJ8	magi-1	C6KRJ8_CAEEL MAGI (Membrane Associated Guanylate kinase Inverted) homolog OS=Caenorhabditis elegans OX=6239 GN@magi-1 PE=1 SV=1;tr	0	0	0	0	0	0
C7FZU4	nid-1	C7FZU4_CAEEL NIDogen (Basement membrane protein) OS=Caenorhabditis elegans OX=6239 GN@nid-1 PE=1 SV=1;tr	0	0	0	1	0	0
C7GIL1	pals-20	C7GIL1_CAEEL Protein containing ALS2cr12 (ALS2CR12) signature OS=Caenorhabditis elegans OX=6239 GN@pals-20 PE=4 SV=2	0	0	0	0	2	0
C7IVR4	pqn-41	PQN41_CAEEL Polyglutamine-repeat protein pqn-41 OS=Caenorhabditis elegans OX=6239 GN@pqn-41 PE=1 SV=2	0	51905000	117860000	0	5	10
D0PV95	laf-1	DDX3_CAEEL ATP-dependent RNA helicase laf-1 OS=Caenorhabditis elegans OX=6239 GN@laf-1 PE=1 SV=1	0	0	0	0	0	0
D0VWL6	fln-2	D0VWL6_CAEEL FiLamiN (Actin binding protein) homolog OS=Caenorhabditis elegans OX=6239 GN@fln-2 PE=1 SV=4;tr	40445000	14787000	36449000	41	15	27
D0Z5N4	gcn-2	E2AKB_CAEEL Eukaryotic translation initiation factor 2-alpha kinase gcn-2 OS=Caenorhabditis elegans OX=6239 GN@gcn-2 PE=1 SV=2	0	0	0	0	9	1
D2KT99	szy-20	D2KT99_CAEEL SUZ domain-containing protein OS=Caenorhabditis elegans OX=6239 GN@szy-20 PE=1 SV=1;sp	0	0	70903000	0	0	9
D3NQA7	rad-54.b	D3NQA7_CAEEL Uncharacterized protein OS=Caenorhabditis elegans OX=6239 GN@rad-54.b PE=1 SV=1;tr	0	0	0	0	2	0
D3NQB9	Y67H2A.10	D3NQB9_CAEEL Uncharacterized protein OS=Caenorhabditis elegans OX=6239 GN@CELE_Y67H2A.10 PE=1 SV=1;tr	0	0	0	0	0	4
D3YT37	pyk-2	D3YT37_CAEEL Pyruvate kinase OS=Caenorhabditis elegans OX=6239 GN@pyk-2 PE=1 SV=1;tr	0	0	0	6	1	0
D3YT46	C39E9.8	D3YT46_CAEEL Uncharacterized protein OS=Caenorhabditis elegans OX=6239 GN@C39E9.8 PE=1 SV=1;tr	0	0	0	0	0	0
D3YT79	JC8.7	D3YT79_CAEEL Uncharacterized protein OS=Caenorhabditis elegans OX=6239 GN@CELE_JC8.7 PE=1 SV=1;tr	0	0	0	0	0	0
D5MCN2	larp-1	LARP1_CAEEL La-related protein 1 OS=Caenorhabditis elegans OX=6239 GN@larp-1 PE=4 SV=2	52318000	39278000	85860000	5	3	14
D6R8X0	dpf-1	D6R8X0_CAEEL Dipeptidyl peptidase family member 1 OS=Caenorhabditis elegans OX=6239 GN@dpf-1 PE=1 SV=1;sp	172690000	42400000	0	72	20	1
D9N120	wago-5	D9N120_CAEEL Piwi-like protein OS=Caenorhabditis elegans OX=6239 GN@wago-5 PE=3 SV=2	0	0	0	2	0	0
D9PTN8	Y43F8B.1	D9PTN8_CAEEL Uncharacterized protein OS=Caenorhabditis elegans OX=6239 GN@CELE_Y43F8B.1 PE=1 SV=1;tr	13835000	275660000	112860000	10	58	33
D9PTP5	snx-6	D9PTP5_CAEEL PX domain-containing protein OS=Caenorhabditis elegans OX=6239 GN@snx-6 PE=1 SV=1;tr	0	0	0	2	3	6
E1B6Q6	ZK1127.13	E1B6Q6_CAEEL Uncharacterized protein OS=Caenorhabditis elegans OX=6239 GN@CELE_ZK1127.13 PE=1 SV=1	0	0	0	0	1	8
E1B6R5	F54C8.7	E1B6R5_CAEEL AH domain-containing protein OS=Caenorhabditis elegans OX=6239 GN@CELE_F54C8.7 PE=1 SV=1;tr	0	0	0	0	2	0
E1B6T5	F23B12.4	E1B6T5_CAEEL Reelin domain-containing protein OS=Caenorhabditis elegans OX=6239 GN@CELE_F23B12.4 PE=1 SV=1;tr	0	0	0	0	0	2	0	0	0	0	0	0	0	1	2	0
E2JL04	iars-2	E2JL04_CAEEL Isoleucyl-tRNA synthetase OS=Caenorhabditis elegans OX=6239 GN@iars-2 PE=1 SV=2	0	0	0	0	13	1
E2JL07	T28A8.8	E2JL07_CAEEL SPK domain-containing protein OS=Caenorhabditis elegans OX=6239 GN@CELE_T28A8.8 PE=4 SV=1	0	0	0	0	0	1
E5QCI8	nhr-49	E5QCI8_CAEEL NR LBD domain-containing protein OS=Caenorhabditis elegans OX=6239 GN@nhr-49 PE=1 SV=1;sp	0	0	0	2	3	0
E5QCJ4	fcd-2	E5QCJ4_CAEEL FANCD2 (Fanconis anemia defect) ortholog OS=Caenorhabditis elegans OX=6239 GN@fcd-2 PE=1 SV=1;tr	0	0	0	0	0	1
E9P860	znfx-1	ZNFX1_CAEEL NFX1-type zinc finger-containing protein 1 homolog OS=Caenorhabditis elegans OX=6239 GN@znfx-1 PE=1 SV=1	0	0	0	1	2	0
E9RKC7	Y95B8A.8	E9RKC7_CAEEL DZF domain-containing protein OS=Caenorhabditis elegans OX=6239 GN@CELE_Y95B8A.8 PE=1 SV=1	164970000	36098000	0	27	16	0
E9RKC7b	Y95B8A.8	E9RKC7_CAEEL DZF domain-containing protein OS=Caenorhabditis elegans OX=6239 GN@CELE_Y95B8A.8 PE=1 SV=1	0	0	0	1	5	10
E9RKC7t	Y95B8A.8	AVRmod GN@CELE_Y95B8A.8	164970000	36098000	0	28	21	10
F1LIM6	fkb-1	F1LIM6_CAEEL Peptidylprolyl isomerase OS=Caenorhabditis elegans OX=6239 GN@fkb-1 PE=1 SV=1;tr	0	0	0	0	0	0
F3Y5P3	ttr-25	F3Y5P3_CAEEL TransThyretin-Related family domain OS=Caenorhabditis elegans OX=6239 GN@ttr-25 PE=1 SV=1;tr	0	0	0	0	0	0
F3Y5Q4	spat-2	F3Y5Q4_CAEEL Suppressor of PAr-Two defect OS=Caenorhabditis elegans OX=6239 GN@spat-2 PE=1 SV=1;tr	0	0	0	0	6	1
F5GUI0	strl-1	F5GUI0_CAEEL START domain-containing protein OS=Caenorhabditis elegans OX=6239 GN@strl-1 PE=1 SV=1;sp	0	9013400	7800600	1	5	3	0	0	0	0	0	2	2	0	12	2
G1K0W4	mpz-1	G1K0W4_CAEEL Multiple PDZ domain protein OS=Caenorhabditis elegans OX=6239 GN@mpz-1 PE=1 SV=1;tr	97520000	21228000	27452000	25	9	9
G2HK03	pqn-87	G2HK03_CAEEL MATH domain-containing protein OS=Caenorhabditis elegans OX=6239 GN@pqn-87 PE=1 SV=1;tr	22197000	289290000	980720000	12	54	115
G2HK04	obr-1	G2HK04_CAEEL Oxysterol-binding protein OS=Caenorhabditis elegans OX=6239 GN@obr-1 PE=1 SV=1;tr	0	0	0	8	1	0
G3MTX4	R10E11.5	G3MTX4_CAEEL Uncharacterized protein OS=Caenorhabditis elegans OX=6239 GN@CELE_R10E11.5 PE=1 SV=1;sp	0	0	0	1	0	0
G3MU81	math-33	G3MU81_CAEEL Ubiquitin carboxyl-terminal hydrolase 7 OS=Caenorhabditis elegans OX=6239 GN@math-33 PE=1 SV=1;tr	0	0	0	9	0	0	0	0	0	0	0	5	2	0	0	0
G4S034	spc-1	G4S034_CAEEL SPeCtrin OS=Caenorhabditis elegans OX=6239 GN@spc-1 PE=1 SV=2;tr	354720000	87035000	9803000	229	80	15
G4S185	anat-1	G4S185_CAEEL AANAT (Arylalkylamine N-AcetylTransferase) homolog OS=Caenorhabditis elegans OX=6239 GN@anat-1 PE=1 SV=2;tr	0	0	0	0	2	1	0	0	0	0	0	2	3	4	3	0
G4S460	attf-3	G4S460_CAEEL C2H2-type domain-containing protein OS=Caenorhabditis elegans OX=6239 GN@attf-3 PE=1 SV=2	0	0	0	2	0	0
G4SF79	F25E2.2	G4SF79_CAEEL Uncharacterized protein OS=Caenorhabditis elegans OX=6239 GN@CELE_F25E2.2 PE=1 SV=2	288460000	154110000	47122000	61	42	12	149460000	466090000	0	201820000	7262400	6	11	3	4	5
G4SJZ3	Y14H12B.1	G4SJZ3_CAEEL Uncharacterized protein OS=Caenorhabditis elegans OX=6239 GN@CELE_Y14H12B.1 PE=1 SV=2;tr	0	0	0	1	2	0
G4SLH0	ttn-1	TTN1_CAEEL Titin homolog OS=Caenorhabditis elegans OX=6239 GN@ttn-1 PE=1 SV=2;tr	267150000	97093000	82927000	88	43	28	0	0	0	0	0	2	1	1	1	0
G5EBF2	mtm-6	G5EBF2_CAEEL Phosphatidylinositol-3-phosphate phosphatase OS=Caenorhabditis elegans OX=6239 GN@mtm-6 PE=1 SV=1	0	0	0	1	0	0
G5EBF3	pud-2.1	G5EBF3_CAEEL Protein Up-regulated in Daf-2(Gf) OS=Caenorhabditis elegans OX=6239 GN@pud-2.1 PE=1 SV=1	0	0	0	0	2	0	12193000000	25672000000	8859100000	12451000000	92188000	114	108	85	72	22
G5EBF4	T28H10.3	G5EBF4_CAEEL Legumain OS=Caenorhabditis elegans OX=6239 GN@CELE_T28H10.3 PE=1 SV=1	0	0	0	2	0	0	209490000	405770000	140580000	428940000	5388000	27	30	25	26	7
G5EBF5	rde-4	G5EBF5_CAEEL RNA interference promoting factor OS=Caenorhabditis elegans OX=6239 GN@rde-4 PE=1 SV=1	0	0	0	0	0	1	0	0	0	0	0	0	1	8	4	0
G5EBG0	him-3	G5EBG0_CAEEL HORMA domain-containing protein OS=Caenorhabditis elegans OX=6239 GN@him-3 PE=1 SV=1	0	0	0	2	0	0
G5EBG3	cbp-2	G5EBG3_CAEEL CBP/p300 homolog OS=Caenorhabditis elegans OX=6239 GN@cbp-2 PE=1 SV=1;tr	0	0	0	0	0	0
G5EBK0	T08A11.1	G5EBK0_CAEEL DEP domain-containing protein OS=Caenorhabditis elegans OX=6239 GN@CELE_T08A11.1 PE=1 SV=2	0	168450000	68863000	0	24	13
G5EBK8	ras-1	G5EBK8_CAEEL GTP binding protein OS=Caenorhabditis elegans OX=6239 GN@ras-1 PE=1 SV=1	0	0	0	0	0	1
G5EBL4	B0019.2	G5EBL4_CAEEL Uncharacterized protein OS=Caenorhabditis elegans OX=6239 GN@B0019.2 PE=1 SV=1	0	0	0	0	0	2
G5EBP0	K08C7.6	G5EBP0_CAEEL Uncharacterized protein OS=Caenorhabditis elegans OX=6239 GN@CELE_K08C7.6 PE=1 SV=1	0	0	0	0	0	0	331740000	952420000	151610000	1140900000	68751000	29	35	19	29	27
G5EBP5	ZC247.1	G5EBP5_CAEEL Uncharacterized protein OS=Caenorhabditis elegans OX=6239 GN@CELE_ZC247.1 PE=1 SV=1	0	0	0	0	1	3	40244000	131520000	0	0	0	4	8	0	0	0
G5EBR6	Y48E1C.1	G5EBR6_CAEEL Uncharacterized protein OS=Caenorhabditis elegans OX=6239 GN@CELE_Y48E1C.1 PE=1 SV=1	0	0	0	0	2	1
G5EBT1	sma-5	SMA5_CAEEL Mitogen-activated protein kinase sma-5 OS=Caenorhabditis elegans OX=6239 GN@sma-5 PE=2 SV=1	0	0	0	0	0	0
G5EBU3	zmp-3	MMPC_CAEEL Matrix metalloproteinase-C OS=Caenorhabditis elegans OX=6239 GN@zmp-3 PE=1 SV=1	0	0	0	13	6	5
G5EBV4	lec-10	G5EBV4_CAEEL Galectin OS=Caenorhabditis elegans OX=6239 GN@lec-10 PE=1 SV=1	0	0	0	0	0	0
G5EBV6	pgl-3	PGL3_CAEEL Guanyl-specific ribonuclease pgl-3 OS=Caenorhabditis elegans OX=6239 GN@pgl-3 PE=1 SV=1	101110000	76970000	0	21	7	1
G5EBW2	usp-50	G5EBW2_CAEEL USP domain-containing protein OS=Caenorhabditis elegans OX=6239 GN@usp-50 PE=1 SV=1	62378000	150460000	310630000	30	46	110	0	0	0	0	0	0	0	0	6	1
G5EBX0	klp-18	G5EBX0_CAEEL Kinesin motor domain-containing protein OS=Caenorhabditis elegans OX=6239 GN@klp-18 PE=1 SV=1	41657000	18668000	0	29	14	0
G5EBY0	rtfo-1	RTF1_CAEEL RNA polymerase-associated protein RTF1 homolog OS=Caenorhabditis elegans OX=6239 GN@rtfo-1 PE=2 SV=1	0	0	0	0	0	0
G5EBY6	phf-5	G5EBY6_CAEEL PHF-5 OS=Caenorhabditis elegans OX=6239 GN@phf-5 PE=1 SV=1	0	0	0	0	0	0	0	0	0	0	0	1	1	0	0	0
G5EBZ4	let-418	LE418_CAEEL Protein let-418 OS=Caenorhabditis elegans OX=6239 GN@let-418 PE=1 SV=1	273930000	81602000	0	63	24	6
G5EBZ8	ark-1	ARK1_CAEEL Ack-related non-receptor tyrosine kinase OS=Caenorhabditis elegans OX=6239 GN@ark-1 PE=2 SV=1	0	0	0	0	4	0
G5EC07	T23B5.3	G5EC07_CAEEL Uncharacterized protein OS=Caenorhabditis elegans OX=6239 GN@CELE_T23B5.3 PE=1 SV=1;tr	0	0	0	0	0	4
G5EC13	W01A8.6	G5EC13_CAEEL Peptidase_M14 domain-containing protein OS=Caenorhabditis elegans OX=6239 GN@CELE_W01A8.6 PE=3 SV=1	0	0	0	0	0	0
G5EC22	F55G11.4	G5EC22_CAEEL CUB_2 domain-containing protein OS=Caenorhabditis elegans OX=6239 GN@CELE_F55G11.4 PE=1 SV=1	29487000	49768000	42107000	5	6	4	683400000	1935600000	1406900000	2947200000	20056000	15	15	13	15	5
G5EC23	hcf-1	G5EC23_CAEEL HCF1 related OS=Caenorhabditis elegans OX=6239 GN@hcf-1 PE=1 SV=1	518830000	236260000	13144000	98	64	12
G5EC24	ptp-2	PTP2_CAEEL Tyrosine-protein phosphatase non-receptor type ptp-2 OS=Caenorhabditis elegans OX=6239 GN@ptp-2 PE=1 SV=1	0	0	0	1	0	8	0	0	0	0	0	0	0	0	1	0
G5EC31	alh-6	G5EC31_CAEEL Multifunctional fusion protein OS=Caenorhabditis elegans OX=6239 GN@alh-6 PE=1 SV=1;tr	0	0	0	1	2	5	313330000	827400000	506240000	1262700000	15263000	69	60	59	54	18
G5EC56	ipla-3	G5EC56_CAEEL Intracelllar PhosphoLipase A family OS=Caenorhabditis elegans OX=6239 GN@ipla-3 PE=1 SV=1;tr	0	0	0	15	2	0	0	0	0	0	0	2	3	0	0	0
G5EC91	dpy-11	G5EC91_CAEEL Thioredoxin domain-containing protein OS=Caenorhabditis elegans OX=6239 GN@dpy-11 PE=1 SV=1	0	0	0	2	1	0
G5EC98	ctps-1	G5EC98_CAEEL CTP synthase OS=Caenorhabditis elegans OX=6239 GN@ctps-1 PE=1 SV=1	0	0	0	1	0	0	24000000	111190000	35659000	0	0	7	6	9	4	0
G5ECA2	F29C6.1	G5ECA2_CAEEL Uncharacterized protein OS=Caenorhabditis elegans OX=6239 GN@CELE_F29C6.1 PE=1 SV=1;tr	0	0	137320000	0	0	26	0	0	373030000	1669100000	0	4	4	16	16	2
G5ECB8	pxf-1	G5ECB8_CAEEL Rap guanine nucleotide exchange factor OS=Caenorhabditis elegans OX=6239 GN@pxf-1 PE=1 SV=1;tr	0	0	0	7	8	1
G5ECC0	klp-16	G5ECC0_CAEEL Kinesin like protein OS=Caenorhabditis elegans OX=6239 GN@klp-16 PE=1 SV=1	38529000	42099000	0	11	2	0
G5ECE7	C34E7.4	G5ECE7_CAEEL Uncharacterized protein OS=Caenorhabditis elegans OX=6239 GN@C34E7.4 PE=1 SV=1	0	0	0	0	2	0	0	0	0	0	0	5	2	8	5	0
G5ECG7	dsc-4	MTP_CAEEL Microsomal triglyceride transfer protein homolog OS=Caenorhabditis elegans OX=6239 GN@dsc-4 PE=1 SV=1	0	0	0	18	0	0	215260000	515790000	2795300000	2416400000	8330800	65	57	252	182	32
G5ECH1	F43G9.12	G5ECH1_CAEEL GCFC domain-containing protein OS=Caenorhabditis elegans OX=6239 GN@CELE_F43G9.12 PE=1 SV=1;tr	0	0	0	20	4	1
G5ECH5	ppfr-1	PP4R1_CAEEL Serine/threonine-protein phosphatase 4 regulatory subunit 1 OS=Caenorhabditis elegans OX=6239 GN@ppfr-1 PE=1 SV=1;tr	0	0	0	0	0	0
G5ECJ5	bir-2	BIR2_CAEEL Baculoviral IAP repeat-containing protein bir-2 OS=Caenorhabditis elegans OX=6239 GN@bir-2 PE=2 SV=1	0	0	0	0	0	0
G5ECJ6	csk-1	CSK1_CAEEL Tyrosine-protein kinase csk-1 OS=Caenorhabditis elegans OX=6239 GN@csk-1 PE=1 SV=1	0	0	0	0	0	0
G5ECK7	dli-1	G5ECK7_CAEEL Dynein light intermediate chain OS=Caenorhabditis elegans OX=6239 GN@dli-1 PE=1 SV=1;tr	234740000	127590000	105780000	56	34	12
G5ECL1	M05D6.2	G5ECL1_CAEEL Uncharacterized protein OS=Caenorhabditis elegans OX=6239 GN@CELE_M05D6.2 PE=1 SV=1	0	0	0	2	0	0	0	0	0	0	0	4	4	4	2	0
G5ECL2	unc-26	SYNJ_CAEEL Synaptojanin OS=Caenorhabditis elegans OX=6239 GN@unc-26 PE=1 SV=1	0	0	0	13	9	1
G5ECL3	prp-21	G5ECL3_CAEEL Pre-RNA processing 21 OS=Caenorhabditis elegans OX=6239 GN@prp-21 PE=1 SV=1	0	212890000	283780000	1	40	43
G5ECM6	tufm-1	G5ECM6_CAEEL Elongation factor Tu, mitochondrial OS=Caenorhabditis elegans OX=6239 GN@tufm-1 PE=1 SV=1	105060000	136730000	114000000	37	18	21	0	0	0	0	0	3	1	1	1	0
G5ECP0	nphp-4	G5ECP0_CAEEL NePHronoPhthisis (Human kidney disease) homolog OS=Caenorhabditis elegans OX=6239 GN@nphp-4 PE=2 SV=1	0	0	0	1	0	0
G5ECP2	plrg-1	G5ECP2_CAEEL WD_REPEATS_REGION domain-containing protein OS=Caenorhabditis elegans OX=6239 GN@plrg-1 PE=1 SV=1;tr	0	0	0	6	0	0
G5ECQ5	pes-2.1	G5ECQ5_CAEEL F-box domain-containing protein OS=Caenorhabditis elegans OX=6239 GN@pes-2.1 PE=1 SV=1	0	0	0	1	5	0
G5ECR1	mbd-2	G5ECR1_CAEEL MBD_C domain-containing protein OS=Caenorhabditis elegans OX=6239 GN@mbd-2 PE=1 SV=1	0	0	0	0	0	0
G5ECS9	cpt-2	G5ECS9_CAEEL Calponin-homology (CH) domain-containing protein OS=Caenorhabditis elegans OX=6239 GN@cpt-2 PE=1 SV=2;tr	18232000	12849000	1068300000	13	11	99	176660000	579810000	249490000	415090000	6155900	48	43	45	34	12
G5ECU1	skr-1	SKR1_CAEEL Skp1-related protein OS=Caenorhabditis elegans OX=6239 GN@skr-1 PE=1 SV=1	41029000	187420000	365410000	8	7	6	142320000	307700000	233220000	1454500000	4885500	14	13	17	19	4
G5ECU3	F01G4.6	G5ECU3_CAEEL Phosphate carrier protein, mitochondrial OS=Caenorhabditis elegans OX=6239 GN@CELE_F01G4.6 PE=1 SV=1;sp	0	0	0	0	0	0
G5ECW3	ehbp-1	G5ECW3_CAEEL EH (Eps-15-homology) domain Binding Protein family OS=Caenorhabditis elegans OX=6239 GN@ehbp-1 PE=1 SV=1	0	0	16195000	2	5	7	0	0	0	0	0	0	0	0	1	1
G5ECY0	dlg-1	DLG1_CAEEL Disks large homolog 1 OS=Caenorhabditis elegans OX=6239 GN@dlg-1 PE=1 SV=1	0	0	0	0	0	10
G5ECY7	T15B12.1	G5ECY7_CAEEL Calponin-homology (CH) domain-containing protein OS=Caenorhabditis elegans OX=6239 GN@CELE_T15B12.1 PE=1 SV=1;tr	0	0	0	0	0	0
G5ED01	inos-1	G5ED01_CAEEL Inositol-3-phosphate synthase OS=Caenorhabditis elegans OX=6239 GN@inos-1 PE=1 SV=1	0	0	0	6	2	0	699870000	2057600000	2080900000	2497100000	7893700	52	50	68	68	8
G5ED07	pdi-3	G5ED07_CAEEL Protein disulfide-isomerase OS=Caenorhabditis elegans OX=6239 GN@pdi-3 PE=1 SV=1	5562800	0	107840000	2	1	26	38705000	78883000	53113000	585210000	32135000	16	15	16	41	24
G5ED21	rpoa-1	G5ED21_CAEEL DNA-directed RNA polymerase subunit OS=Caenorhabditis elegans OX=6239 GN@rpoa-1 PE=1 SV=1	0	0	0	0	1	1
G5ED29	atx-2	ATX2_CAEEL Ataxin-2 homolog OS=Caenorhabditis elegans OX=6239 GN@atx-2 PE=1 SV=1;tr	39148000	336320000	272330000	19	50	47
G5ED39	sep-1	SEP1_CAEEL Separin homolog sep-1 OS=Caenorhabditis elegans OX=6239 GN@sep-1 PE=1 SV=1	655760000	124720000	5939900	176	60	10
G5ED41	cand-1	CAND1_CAEEL Cullin-associated NEDD8-dissociated protein 1 OS=Caenorhabditis elegans OX=6239 GN@cand-1 PE=1 SV=1	36949000	0	0	13	2	0	76371000	208420000	194730000	244230000	0	34	41	55	27	0
G5ED43	fmo-5	G5ED43_CAEEL Dimethylaniline monooxygenase [N-oxide-forming] OS=Caenorhabditis elegans OX=6239 GN@fmo-5 PE=1 SV=1;tr	0	0	0	0	0	0
G5ED58	spd-1	G5ED58_CAEEL SPD-1 OS=Caenorhabditis elegans OX=6239 GN@spd-1 PE=1 SV=1	97338000	0	0	28	4	0
G5ED68	mtm-6	MTMR6_CAEEL Myotubularin-related protein 6 OS=Caenorhabditis elegans OX=6239 GN@mtm-6 PE=1 SV=1	3653400000	2555500000	680080000	431	327	114
G5ED75	klp-7	G5ED75_CAEEL Kinesin-like protein OS=Caenorhabditis elegans OX=6239 GN@klp-7 PE=1 SV=1;tr	0	0	0	0	0	0
G5ED89	dcp-66	DCP66_CAEEL Transcription factor dcp-66 OS=Caenorhabditis elegans OX=6239 GN@dcp-66 PE=2 SV=2	0	0	98119000	3	3	14
G5ED95	yars-1	G5ED95_CAEEL Tyrosine--tRNA ligase OS=Caenorhabditis elegans OX=6239 GN@yars-1 PE=1 SV=1	143750000	234340000	160740000	70	87	51	1840300	0	30241000	482520000	1453200	5	3	13	45	8
G5ED98	ppk-3	G5ED98_CAEEL 1-phosphatidylinositol-3-phosphate 5-kinase OS=Caenorhabditis elegans OX=6239 GN@ppk-3 PE=1 SV=1	0	0	0	1	0	0
G5EDA3	hcp-4	G5EDA3_CAEEL CENP-C-like protein HCP-4 OS=Caenorhabditis elegans OX=6239 GN@hcp-4 PE=1 SV=1	131970000	302230000	190900000	26	41	25
G5EDA5	ksr-2	KSRB_CAEEL Kinase suppressor of Ras B OS=Caenorhabditis elegans OX=6239 GN@ksr-2 PE=1 SV=1	0	0	0	0	7	1
G5EDB2	madd-3	MADD3_CAEEL Probable dual specificity protein kinase madd-3 OS=Caenorhabditis elegans OX=6239 GN@madd-3 PE=1 SV=1;tr	0	0	12114000000	1	5	3
G5EDD4	tba-4	G5EDD4_CAEEL Tubulin alpha chain OS=Caenorhabditis elegans OX=6239 GN@tba-4 PE=1 SV=1	42907000	37064000	0	15	6	2	0	0	0	0	0	5	4	3	0	0
G5EDD8	skr-2	G5EDD8_CAEEL Skp1-related protein OS=Caenorhabditis elegans OX=6239 GN@skr-2 PE=1 SV=1	0	0	0	7	4	3
G5EDF5	tufm-2	G5EDF5_CAEEL Elongation factor Tu, mitochondrial OS=Caenorhabditis elegans OX=6239 GN@tufm-2 PE=1 SV=1	0	0	0	4	0	0
G5EDF7	sek-1	SEK1_CAEEL Dual specificity mitogen-activated protein kinase kinase sek-1 OS=Caenorhabditis elegans OX=6239 GN@sek-1 PE=1 SV=1	0	0	0	0	0	0	0	0	0	0	0	0	0	3	2	0
G5EDG9	hex-3	G5EDG9_CAEEL Beta-N-acetylhexosaminidase OS=Caenorhabditis elegans OX=6239 GN@hex-3 PE=1 SV=1	0	0	0	16	1	0
G5EDH2	T11F9.12	G5EDH2_CAEEL Uncharacterized protein OS=Caenorhabditis elegans OX=6239 GN@CELE_T11F9.12 PE=4 SV=1	0	0	0	4	0	0
G5EDI3	ilkp-1	G5EDI3_CAEEL PPM-type phosphatase domain-containing protein OS=Caenorhabditis elegans OX=6239 GN@ilkp-1 PE=1 SV=2	0	0	0	0	1	1
G5EDJ6	dnj-25	G5EDJ6_CAEEL Auxilin OS=Caenorhabditis elegans OX=6239 GN@dnj-25 PE=1 SV=1;tr	0	0	0	5	3	1	0	0	84113000	287090000	0	0	0	15	18	1
G5EDK1	trip-4	G5EDK1_CAEEL ASC-1 OS=Caenorhabditis elegans OX=6239 GN@trip-4 PE=1 SV=1	0	0	0	0	0	2
G5EDL3	air-1	G5EDL3_CAEEL Aurora kinase OS=Caenorhabditis elegans OX=6239 GN@air-1 PE=1 SV=1	0	80861000	21560000	2	33	11
G5EDM4	nrfl-1	NHRF1_CAEEL Na(+)/H(+) exchange regulatory cofactor-like protein nrfl-1 OS=Caenorhabditis elegans OX=6239 GN@nrfl-1 PE=1 SV=1	26778000	128950000	945450000	7	32	68	0	0	0	0	0	0	1	0	0	3
G5EDP0	Y32F6A.5	G5EDP0_CAEEL Uncharacterized protein OS=Caenorhabditis elegans OX=6239 GN@CELE_Y32F6A.5 PE=1 SV=1	0	22567000	120490000	0	6	8	1137900000	2946100000	1314000000	3996200000	114350000	37	33	23	33	25
G5EDP2	daf-22	NLTP2_CAEEL Non-specific lipid-transfer protein-like 2 OS=Caenorhabditis elegans OX=6239 GN@daf-22 PE=1 SV=1	12444000	21801000	98976000	4	7	19	1569500000	3584700000	1196600000	4961700000	104450000	75	57	44	74	34
G5EDP9	aap-1	G5EDP9_CAEEL Phosphoinositide 3-kinase adapter subunit OS=Caenorhabditis elegans OX=6239 GN@aap-1 PE=1 SV=1	8740500	154820000	158320000	6	29	29
G5EDQ4	cle-1	G5EDQ4_CAEEL CLE-1C protein OS=Caenorhabditis elegans OX=6239 GN@cle-1 PE=1 SV=1;tr	45746000	130330000	17766000	21	36	5	8502600	19417000	0	0	0	5	4	1	1	0
G5EDR3	sur-6	2AB1_CAEEL Serine/threonine-protein phosphatase 2A regulatory subunit sur-6 OS=Caenorhabditis elegans OX=6239 GN@sur-6 PE=1 SV=1	0	47995000	29332000	5	13	5	0	0	0	0	0	1	1	0	0	0
G5EDS2	pod-1	G5EDS2_CAEEL Coronin-7 OS=Caenorhabditis elegans OX=6239 GN@pod-1 PE=1 SV=1;tr	646730000	4716700000	1751900000	97	297	419	0	43152000	14890000	941960000	35348000	2	5	1	24	36
G5EDS8	exos-7	G5EDS8_CAEEL RNase_PH domain-containing protein OS=Caenorhabditis elegans OX=6239 GN@exos-7 PE=1 SV=1	0	0	0	6	0	0
G5EDT1	lin-35	LIN35_CAEEL Retinoblastoma-like protein homolog lin-35 OS=Caenorhabditis elegans OX=6239 GN@lin-35 PE=1 SV=1	50552000	33825000	0	25	15	0
G5EDT8	smg-3	G5EDT8_CAEEL SMG-3 OS=Caenorhabditis elegans OX=6239 GN@smg-3 PE=1 SV=1;tr	0	0	0	0	0	0	0	0	0	0	0	1	0	1	1	0
G5EDV3	cey-4	G5EDV3_CAEEL CSP domain-containing protein OS=Caenorhabditis elegans OX=6239 GN@cey-4 PE=1 SV=1	0	0	0	2	1	0	135470000	332240000	465980000	401170000	0	8	11	10	7	1
G5EDV6	istr-1	G5EDV6_CAEEL IST1 homolog OS=Caenorhabditis elegans OX=6239 GN@istr-1 PE=1 SV=1;tr	0	0	0	0	0	0
G5EDV7	Y53H1B.2	G5EDV7_CAEEL Uncharacterized protein OS=Caenorhabditis elegans OX=6239 GN@CELE_Y53H1B.2 PE=1 SV=1	0	0	0	1	0	0	0	0	0	0	0	2	1	0	0	0
G5EDV9	ace-2	G5EDV9_CAEEL Carboxylic ester hydrolase OS=Caenorhabditis elegans OX=6239 GN@ace-2 PE=2 SV=1	0	0	0	0	2	0
G5EDW9	ints-7	G5EDW9_CAEEL Integrator complex subunit 7 OS=Caenorhabditis elegans OX=6239 GN@ints-7 PE=1 SV=1	96149000	159010000	18154000	42	55	11
G5EDY1	T11G6.5	G5EDY1_CAEEL Uncharacterized protein OS=Caenorhabditis elegans OX=6239 GN@CELE_T11G6.5 PE=1 SV=1;tr	0	0	0	17	3	1
G5EDY2	wars-1	G5EDY2_CAEEL Tryptophanyl-tRNA synthetase OS=Caenorhabditis elegans OX=6239 GN@wars-1 PE=1 SV=1	126430000	98790000	220840000	28	16	26	0	0	0	0	0	2	1	7	13	1
G5EDY8	drp-1	G5EDY8_CAEEL Dynamin GTPase OS=Caenorhabditis elegans OX=6239 GN@drp-1 PE=1 SV=1;tr	2955800000	8238300000	2134600000	343	510	257
G5EDZ2	umps-1	UMPS_CAEEL Uridine 5-monophosphate synthase OS=Caenorhabditis elegans OX=6239 GN@umps-1 PE=1 SV=1	16940000	160180000	215100000	12	43	37	154640000	421630000	848060000	2577400000	9074600	23	28	70	96	19
G5EDZ5	unc-43	G5EDZ5_CAEEL Calcium/calmodulin-dependent protein kinase OS=Caenorhabditis elegans OX=6239 GN@unc-43 PE=1 SV=1;sp	11275000	0	0	5	3	2
G5EDZ9	cpi-1	CPI1_CAEEL Cystatin cpi-1 OS=Caenorhabditis elegans OX=6239 GN@cpi-1 PE=1 SV=1	0	0	0	2	0	2	3964800000	9966900000	1265300000	5692000000	474780000	37	27	17	43	30
G5EE11	F39H2.3	G5EE11_CAEEL GCV_T domain-containing protein OS=Caenorhabditis elegans OX=6239 GN@CELE_F39H2.3 PE=1 SV=1	0	0	0	0	0	0
G5EE16	C44H4.4	G5EE16_CAEEL Chorein_N domain-containing protein OS=Caenorhabditis elegans OX=6239 GN@C44H4.4 PE=1 SV=1	0	0	0	7	0	0
G5EE40	srp-1	G5EE40_CAEEL SERPIN domain-containing protein OS=Caenorhabditis elegans OX=6239 GN@srp-1 PE=1 SV=1	4965600	1703000000	1393400000	5	97	56	187940000	632350000	44524000	406310000	78909000	37	23	10	23	42
G5EE48	ttr-50	G5EE48_CAEEL TransThyretin-Related family domain OS=Caenorhabditis elegans OX=6239 GN@ttr-50 PE=1 SV=1	26510000	0	46722000	5	6	9
G5EE67	skr-3	G5EE67_CAEEL Skp1-related protein OS=Caenorhabditis elegans OX=6239 GN@skr-3 PE=1 SV=1	0	0	0	2	0	0	481110000	1546200000	468560000	1163400000	19392000	42	29	30	32	13
G5EE73	Y37A1B.17	G5EE73_CAEEL Uncharacterized protein OS=Caenorhabditis elegans OX=6239 GN@CELE_Y37A1B.17 PE=1 SV=1;tr	0	36606000	32591000	0	18	10
G5EE74	nud-1	G5EE74_CAEEL CS domain-containing protein OS=Caenorhabditis elegans OX=6239 GN@nud-1 PE=1 SV=1	0	0	0	0	0	1	118040000	237640000	250620000	188080000	0	23	14	24	18	0
G5EE78	rskn-1	G5EE78_CAEEL Ribosomal protein S6 kinase OS=Caenorhabditis elegans OX=6239 GN@rskn-1 PE=1 SV=1;sp	0	0	0	0	0	0
G5EE80	SRP54	G5EE80_CAEEL Signal recognition particle 54 kDa protein OS=Caenorhabditis elegans OX=6239 GN@SRP54 PE=1 SV=1	0	0	0	1	0	0	0	0	162080000	177310000	0	2	1	27	11	0
G5EE97	rbm-25	G5EE97_CAEEL PWI domain-containing protein OS=Caenorhabditis elegans OX=6239 GN@rbm-25 PE=1 SV=1;tr	0	0	0	0	0	0
G5EEF8	spas-1	G5EEF8_CAEEL AAA domain-containing protein OS=Caenorhabditis elegans OX=6239 GN@spas-1 PE=1 SV=1;sp	0	0	0	0	0	0
G5EEG4	mce-1	G5EEG4_CAEEL Mitochondrial methylmalonyl-CoA epimerase OS=Caenorhabditis elegans OX=6239 GN@mce-1 PE=1 SV=1	0	0	0	0	0	0	0	130000000	69379000	156350000	0	6	6	4	3	1
G5EEG7	smu-1	SMU1_CAEEL Smu-1 suppressor of mec-8 and unc-52 protein OS=Caenorhabditis elegans OX=6239 GN@smu-1 PE=1 SV=1	0	0	0	0	1	0
G5EEH6	ivd-1	G5EEH6_CAEEL Butyryl-CoA dehydrogenase OS=Caenorhabditis elegans OX=6239 GN@ivd-1 PE=1 SV=1	95763000	37753000	0	26	12	2	310960000	769960000	850940000	2099500000	11741000	22	31	46	67	15
G5EEH9	npp-10	NUP98_CAEEL Nuclear pore complex protein Nup98-Nup96 OS=Caenorhabditis elegans OX=6239 GN@npp-10 PE=1 SV=1	0	0	88085000	1	0	16	40630000	148560000	92230000	213000000	0	7	2	6	7	1
G5EEI4	asp-1	ASP1_CAEEL Aspartic protease 1 OS=Caenorhabditis elegans OX=6239 GN@asp-1 PE=1 SV=1	0	0	0	3	5	3	722310000	2560900000	637800000	1431000000	47572000	38	33	34	35	19
G5EEK3	noca-1	NOCA1_CAEEL Non-centrosomal microtubule array protein 1 OS=Caenorhabditis elegans OX=6239 GN@noca-1 PE=2 SV=1	0	0	0	0	0	0
G5EEM5	zyg-9	ZYG9_CAEEL Zygote defective protein 9 OS=Caenorhabditis elegans OX=6239 GN@zyg-9 PE=1 SV=1	0	548870000	872860000	2	8	13	0	0	0	0	0	0	2	0	4	0
G5EEM6	tap-1	TAB1_CAEEL TGF-beta-activated kinase 1 and MAP3K7-binding protein 1 OS=Caenorhabditis elegans OX=6239 GN@tap-1 PE=1 SV=1	0	0	0	0	19	3
G5EEM9	ipla-1	PLA1_CAEEL Intracellular phospholipase A1 OS=Caenorhabditis elegans OX=6239 GN@ipla-1 PE=1 SV=1	0	0	0	1	0	0
G5EEN4	gck-3	GCK3_CAEEL Germinal center kinase 3 OS=Caenorhabditis elegans OX=6239 GN@gck-3 PE=1 SV=1	37276000	149170000	84936000	7	20	5	0	0	0	0	0	1	3	0	0	2
G5EEN6	rad-54.l	G5EEN6_CAEEL Uncharacterized protein OS=Caenorhabditis elegans OX=6239 GN@rad-54.l PE=1 SV=1	0	0	0	0	0	1
G5EEP7	T01D3.6	G5EEP7_CAEEL Uncharacterized protein OS=Caenorhabditis elegans OX=6239 GN@CELE_T01D3.6 PE=1 SV=1;tr	0	0	0	8	3	0
G5EEP9	frm-1	G5EEP9_CAEEL Moesin/ezrin/radixin homolog 1 OS=Caenorhabditis elegans OX=6239 GN@frm-1 PE=1 SV=1;tr	0	0	0	0	2	2	0	0	0	67059000	4885200	7	6	4	4	4
G5EEQ8	sftb-1	G5EEQ8_CAEEL SF3b1 domain-containing protein OS=Caenorhabditis elegans OX=6239 GN@sftb-1 PE=1 SV=1	0	0	0	5	0	0
G5EER4	ger-1	FCL_CAEEL GDP-L-fucose synthase OS=Caenorhabditis elegans OX=6239 GN@ger-1 PE=1 SV=1	0	0	0	1	2	0	210770000	377600000	137580000	269620000	0	19	11	9	7	1
G5EES2	erm-1	G5EES2_CAEEL Moesin/ezrin/radixin homolog 1 OS=Caenorhabditis elegans OX=6239 GN@erm-1 PE=1 SV=1;tr	0	0	0	0	0	3	43460000	132850000	0	0	0	3	3	2	0	0
G5EES9	txl-1	G5EES9_CAEEL ThioredoXin-Like OS=Caenorhabditis elegans OX=6239 GN@txl-1 PE=1 SV=1	0	0	0	4	1	0	272120000	862970000	764070000	1283100000	7035800	39	40	61	31	8
G5EET5	hpl-1	G5EET5_CAEEL Chromo domain-containing protein OS=Caenorhabditis elegans OX=6239 GN@hpl-1 PE=1 SV=1	0	0	0	0	0	0
G5EET8	pud-1.2	G5EET8_CAEEL PUD1_2 domain-containing protein OS=Caenorhabditis elegans OX=6239 GN@pud-1.2 PE=1 SV=1	0	0	0	1	1	0	10901000000	26711000000	8242700000	13406000000	204300000	96	115	51	52	27
G5EEV2	trr-1	TRR1_CAEEL Transcription-associated protein 1 OS=Caenorhabditis elegans OX=6239 GN@trr-1 PE=2 SV=1	0	0	0	8	0	0
G5EEV5	pud-3	G5EEV5_CAEEL 5C820 OS=Caenorhabditis elegans OX=6239 GN@pud-3 PE=1 SV=1	10816000	0	0	8	4	1	91267000	232910000	25489000	63858000	3940100	12	11	8	6	2
G5EEV7	daf-15	G5EEV7_CAEEL Raptor_N domain-containing protein OS=Caenorhabditis elegans OX=6239 GN@daf-15 PE=1 SV=1;tr	0	0	0	0	0	6
G5EEW5	F54E12.2	G5EEW5_CAEEL Uncharacterized protein OS=Caenorhabditis elegans OX=6239 GN@CELE_F54E12.2 PE=1 SV=1	0	16157000	10284000	0	5	3
G5EEY5	pbrm-1	G5EEY5_CAEEL HMG box domain-containing protein OS=Caenorhabditis elegans OX=6239 GN@pbrm-1 PE=1 SV=1	0	0	0	36	17	0	0	0	26687000	203060000	0	0	1	8	24	0
G5EF05	W07E11.1	G5EF05_CAEEL Glutamine amidotransferase type-2 domain-containing protein OS=Caenorhabditis elegans OX=6239 GN@CELE_W07E11.1 PE=1 SV=1	374930000	121030000	76086000	218	100	44
G5EF26	5N226	G5EF26_CAEEL Alpha-2-MRAP_C domain-containing protein OS=Caenorhabditis elegans OX=6239 GN@5N226 PE=1 SV=1	0	0	0	0	1	0
G5EF29	pqn-21	G5EF29_CAEEL C2H2-type domain-containing protein OS=Caenorhabditis elegans OX=6239 GN@pqn-21 PE=1 SV=1;tr	160710000	195440000	16516000	28	29	6
G5EF46	H27A22.1	G5EF46_CAEEL Glutaminyl-peptide cyclotransferase OS=Caenorhabditis elegans OX=6239 GN@CELE_H27A22.1 PE=1 SV=1;tr	0	0	0	0	0	0
G5EF51	ltd-1	G5EF51_CAEEL LIM zinc-binding domain-containing protein OS=Caenorhabditis elegans OX=6239 GN@ltd-1 PE=1 SV=1;tr	0	13317000	45241000	1	12	15
G5EF53	swsn-4	G5EF53_CAEEL SWI/SNF nucleosome remodeling complex component OS=Caenorhabditis elegans OX=6239 GN@swsn-4 PE=1 SV=1	0	0	0	1	0	0	0	0	0	0	0	0	0	3	5	0
G5EF68	taf-5	G5EF68_CAEEL TAF (TBP-associated transcription factor) family OS=Caenorhabditis elegans OX=6239 GN@taf-5 PE=1 SV=1	0	0	0	1	4	2
G5EF77	sars-2	G5EF77_CAEEL Seryl-tRNA synthetase OS=Caenorhabditis elegans OX=6239 GN@sars-2 PE=1 SV=1;tr	78218000	47234000	95727000	9	12	19	47967000	0	0	0	3536900	2	3	0	0	2
G5EF84	gip-2	GIP2_CAEEL Gamma-tubulin interacting protein 2 OS=Caenorhabditis elegans OX=6239 GN@gip-2 PE=4 SV=1	0	0	0	2	0	0
G5EF87	swsn-1	G5EF87_CAEEL SANT domain-containing protein OS=Caenorhabditis elegans OX=6239 GN@swsn-1 PE=1 SV=1;tr	64124000	58538000	33269000	19	21	17
G5EF90	K01D12.15	G5EF90_CAEEL Uncharacterized protein OS=Caenorhabditis elegans OX=6239 GN@CELE_K01D12.15 PE=4 SV=1	0	0	0	0	0	0
G5EF97	sfa-1	G5EF97_CAEEL Branchpoint-bridging protein OS=Caenorhabditis elegans OX=6239 GN@sfa-1 PE=1 SV=1	34040000	121150000	1302800000	7	23	79
G5EFC1	rab-8	G5EFC1_CAEEL RAB family OS=Caenorhabditis elegans OX=6239 GN@rab-8 PE=1 SV=1	0	0	0	2	0	0	0	0	0	0	0	3	2	4	1	0
G5EFE0	eps-8	G5EFE0_CAEEL Epidermal growth factor receptor pathway substrate 8 splice variant B OS=Caenorhabditis elegans OX=6239 GN@eps-8 PE=1 SV=1;tr	0	0	0	0	1	1
G5EFE3	H03A11.2	G5EFE3_CAEEL Uncharacterized protein OS=Caenorhabditis elegans OX=6239 GN@CELE_H03A11.2 PE=1 SV=2	106070000	364940000	344930000	8	13	20	0	0	0	0	0	2	1	0	0	2
G5EFF1	asd-2	ASD2_CAEEL RNA-binding protein asd-2 OS=Caenorhabditis elegans OX=6239 GN@asd-2 PE=1 SV=1;tr	28046000	64691000	34676000	10	9	6
G5EFG4	abcf-2	G5EFG4_CAEEL ABC transporter, class F OS=Caenorhabditis elegans OX=6239 GN@abcf-2 PE=1 SV=1	58381000	0	0	8	5	1
G5EFH0	W09C5.1	G5EFH0_CAEEL Ribosome biogenesis protein NSA2 homolog OS=Caenorhabditis elegans OX=6239 GN@CELE_W09C5.1 PE=1 SV=1	0	0	0	0	0	0
G5EFH7	agef-1	G5EFH7_CAEEL SEC7 domain-containing protein OS=Caenorhabditis elegans OX=6239 GN@agef-1 PE=1 SV=1;tr	0	0	0	2	0	0
G5EFI4	lec-5	G5EFI4_CAEEL Galectin OS=Caenorhabditis elegans OX=6239 GN@lec-5 PE=1 SV=1	0	0	0	2	0	0	87881000	223050000	163730000	308220000	10225000	19	19	31	35	14
G5EFJ7	wdfy-3	G5EFJ7_CAEEL WD40 and FYVE domain protein OS=Caenorhabditis elegans OX=6239 GN@wdfy-3 PE=1 SV=1;tr	0	109850000	10749000	15	33	8
G5EFK4	arf-3	G5EFK4_CAEEL ADP-Ribosylation Factor homolog OS=Caenorhabditis elegans OX=6239 GN@arf-3 PE=1 SV=1	0	0	0	2	0	0	152220000	274910000	270380000	357880000	24249000	10	7	13	10	5
G5EFK7	vab-10	G5EFK7_CAEEL GAR domain-containing protein OS=Caenorhabditis elegans OX=6239 GN@vab-10 PE=1 SV=2;tr	8910900	103270000	427250000	15	56	78
G5EFL1	hex-2	G5EFL1_CAEEL Beta-N-acetylhexosaminidase OS=Caenorhabditis elegans OX=6239 GN@hex-2 PE=1 SV=1	319700000	24656000	0	38	4	0	54055000	169010000	62878000	74418000	0	8	7	6	9	0
G5EFL5	alp-1	G5EFL5_CAEEL ALP/Enigma encoding OS=Caenorhabditis elegans OX=6239 GN@alp-1 PE=1 SV=1;tr	0	0	0	0	1	4
G5EFM0	mdf-1	G5EFM0_CAEEL MAD (Yeast Mitosis arrest DeFicient) related OS=Caenorhabditis elegans OX=6239 GN@mdf-1 PE=1 SV=1	57218000	35381000	0	25	8	1
G5EFP4	sym-1	G5EFP4_CAEEL SYM-1 protein OS=Caenorhabditis elegans OX=6239 GN@sym-1 PE=1 SV=1	0	0	0	2	0	0	0	0	139930000	405290000	0	0	0	35	32	1
G5EFR0	tag-297	G5EFR0_CAEEL Uncharacterized protein OS=Caenorhabditis elegans OX=6239 GN@tag-297 PE=1 SV=1	49663000	126980000	300090000	16	38	51
G5EFS2	msi-1	G5EFS2_CAEEL MuSashI (Fly neural) family OS=Caenorhabditis elegans OX=6239 GN@msi-1 PE=1 SV=1	0	0	0	0	0	0	96363000	193970000	160430000	139040000	0	14	10	8	7	2
G5EFV3	rsa-2	RSA2_CAEEL Regulator of spindle assembly protein 2 OS=Caenorhabditis elegans OX=6239 GN@rsa-2 PE=1 SV=1;tr	0	0	0	0	0	0
G5EFV8	vps-52	VPS52_CAEEL Vacuolar protein sorting-associated protein 52 homolog OS=Caenorhabditis elegans OX=6239 GN@vps-52 PE=1 SV=2	0	104400000	84222000	3	21	14
G5EFY6	sec-31	G5EFY6_CAEEL WD_REPEATS_REGION domain-containing protein OS=Caenorhabditis elegans OX=6239 GN@sec-31 PE=1 SV=1	0	0	0	0	0	0
G5EFZ3	ash-2	ASH2_CAEEL Set1/Ash2 histone methyltransferase complex subunit ash-2 OS=Caenorhabditis elegans OX=6239 GN@ash-2 PE=1 SV=1;tr	0	0	0	2	0	0
G5EG13	dhs-12	G5EG13_CAEEL DeHydrogenases, Short chain OS=Caenorhabditis elegans OX=6239 GN@dhs-12 PE=1 SV=1	0	0	0	0	0	0	697590000	1672200000	307640000	1215200000	13328000	53	48	33	34	19
G5EG14	cacn-1	CATIN_CAEEL Cactin OS=Caenorhabditis elegans OX=6239 GN@cacn-1 PE=1 SV=1	0	0	0	1	0	0
G5EG47	gtf-2e2	G5EG47_CAEEL Transcription initiation factor IIE subunit beta OS=Caenorhabditis elegans OX=6239 GN@gtf-2e2 PE=1 SV=1	0	0	0	2	0	0
G5EG49	gtf-2e1	G5EG49_CAEEL Transcription initiation factor IIE subunit alpha OS=Caenorhabditis elegans OX=6239 GN@gtf-2e1 PE=1 SV=1	0	0	0	1	0	0
G5EG62	unc-45	G5EG62_CAEEL TPR_REGION domain-containing protein OS=Caenorhabditis elegans OX=6239 GN@unc-45 PE=1 SV=1	0	0	0	4	0	0	0	0	0	0	0	0	2	0	0	0
G5EG71	rin-1	G5EG71_CAEEL VPS9 domain-containing protein OS=Caenorhabditis elegans OX=6239 GN@rin-1 PE=1 SV=1;tr	0	0	0	0	0	1
G5EG85	unc-70	G5EG85_CAEEL Spectrin beta chain OS=Caenorhabditis elegans OX=6239 GN@unc-70 PE=1 SV=1;tr	0	0	0	14	0	6
G5EG86	brc-2	BRC2_CAEEL DNA repair protein brc-2 OS=Caenorhabditis elegans OX=6239 GN@brc-2 PE=1 SV=1	0	0	0	0	0	0
G5EGA6	dhrs-4	DHRS4_CAEEL Dehydrogenase/reductase SDR family member 4 OS=Caenorhabditis elegans OX=6239 GN@dhrs-4 PE=1 SV=1	0	0	0	1	0	0	47599000	102560000	119510000	244850000	8173600	9	7	13	13	7
G5EGB1	lec-2	G5EGB1_CAEEL Galectin OS=Caenorhabditis elegans OX=6239 GN@lec-2 PE=1 SV=1;tr	0	0	0	0	1	0	0	0	0	0	0	1	2	0	0	1
G5EGB3	ragc-1	G5EGB3_CAEEL RAs-related GTP binding protein C homolog OS=Caenorhabditis elegans OX=6239 GN@ragc-1 PE=1 SV=1;tr	28820000	0	0	5	2	0
G5EGB8	lea-1	G5EGB8_CAEEL Plant Late Embryo Abundant (LEA) related OS=Caenorhabditis elegans OX=6239 GN@lea-1 PE=1 SV=1;tr	0	0	0	0	0	2
G5EGD0	T04F3.1	G5EGD0_CAEEL Aminotran_1_2 domain-containing protein OS=Caenorhabditis elegans OX=6239 GN@CELE_T04F3.1 PE=1 SV=1;tr	114190000	56441000	0	40	25	0
G5EGF4	egl-18	G5EGF4_CAEEL GATA-like transcription factor ELT-5 OS=Caenorhabditis elegans OX=6239 GN@egl-18 PE=1 SV=1;tr	0	0	0	1	0	1
G5EGG8	rad-51	G5EGG8_CAEEL DNA repair protein RAD51 homolog OS=Caenorhabditis elegans OX=6239 GN@rad-51 PE=1 SV=1;tr	0	0	0	1	0	0
G5EGI1	set-16	G5EGI1_CAEEL Histone-lysine N-methyltransferase OS=Caenorhabditis elegans OX=6239 GN@set-16 PE=1 SV=1	0	0	0	13	5	0
G5EGI2	snn-1	G5EGI2_CAEEL ATP-grasp domain-containing protein OS=Caenorhabditis elegans OX=6239 GN@snn-1 PE=1 SV=1;tr	0	0	0	0	1	0
G5EGJ9	dep-1	DEP1_CAEEL Receptor-type tyrosine-protein phosphatase dep-1 OS=Caenorhabditis elegans OX=6239 GN@dep-1 PE=1 SV=1	0	0	0	0	0	0
G5EGK1	tln-1	G5EGK1_CAEEL Talin OS=Caenorhabditis elegans OX=6239 GN@tln-1 PE=1 SV=1;tr	43257000	0	0	31	1	0
G5EGK6	din-1	DIN1_CAEEL Daf-12-interacting protein 1 OS=Caenorhabditis elegans OX=6239 GN@din-1 PE=1 SV=1	0	0	0	0	0	0
G5EGK8	let-92	PP2A_CAEEL Serine/threonine-protein phosphatase 2A catalytic subunit OS=Caenorhabditis elegans OX=6239 GN@let-92 PE=1 SV=1	229350000	26332000	0	34	3	0	177250000	529620000	129930000	174940000	802810	22	25	12	12	2
G5EGL2	T28D6.6	G5EGL2_CAEEL OBG-type G domain-containing protein OS=Caenorhabditis elegans OX=6239 GN@CELE_T28D6.6 PE=1 SV=1;tr	60591000	785840000	531120000	16	44	31	0	0	0	0	0	0	0	0	3	0
G5EGL7	bmk-1	G5EGL7_CAEEL Kinesin-like protein OS=Caenorhabditis elegans OX=6239 GN@bmk-1 PE=1 SV=1;tr	0	0	0	1	0	2
G5EGM3	taf-1	TAF1_CAEEL Transcription initiation factor TFIID subunit 1 OS=Caenorhabditis elegans OX=6239 GN@taf-1 PE=2 SV=1	0	0	0	1	0	0
G5EGP8	cpz-1	CATZ1_CAEEL Cathepsin Z-1 OS=Caenorhabditis elegans OX=6239 GN@cpz-1 PE=1 SV=1	34786000	0	0	8	0	2	157110000	426210000	88634000	110660000	2453900	28	28	15	9	6
G5EGR6	alg-1	G5EGR6_CAEEL Protein argonaute OS=Caenorhabditis elegans OX=6239 GN@alg-1 PE=1 SV=1;tr	518920000	301380000	85176000	147	110	31
G5EGS5	gbf-1	GBF1_CAEEL Golgi-specific brefeldin A-resistance guanine nucleotide exchange factor 1 homolog OS=Caenorhabditis elegans OX=6239 GN@gbf-1 PE=3 SV=1	76099000	49153000	0	36	10	1	0	0	0	0	0	1	0	1	1	0
G5EGT7	iffb-1	G5EGT7_CAEEL Eukaryotic translation initiation factor 5B OS=Caenorhabditis elegans OX=6239 GN@iffb-1 PE=1 SV=1	22867000	0	12777000	4	5	4	26459000	34361000	114560000	1300500000	5174700	15	7	46	99	11
G8JYB0	add-1	G8JYB0_CAEEL Aldolase_II domain-containing protein OS=Caenorhabditis elegans OX=6239 GN@add-1 PE=1 SV=1;sp	0	0	0	0	1	5
G8XYY4	vps-51	G8XYY4_CAEEL Vacuolar protein sorting-associated protein 51 homolog OS=Caenorhabditis elegans OX=6239 GN@vps-51 PE=1 SV=1;sp	0	0	0	13	0	0
H1UBJ9	Y48C3A.14	H1UBJ9_CAEEL DNA topoisomerase OS=Caenorhabditis elegans OX=6239 GN@CELE_Y48C3A.14 PE=1 SV=1;tr	26899000	27816000	0	15	18	3
H1UBK1	map-2	MAP2_CAEEL Methionine aminopeptidase 2 OS=Caenorhabditis elegans OX=6239 GN@map-2 PE=1 SV=1	0	0	0	0	1	2	0	0	8039600	63209000	6116900	0	0	5	6	6
H1ZUX1	ten-1	H1ZUX1_CAEEL Teneurin-1 OS=Caenorhabditis elegans OX=6239 GN@ten-1 PE=1 SV=1;tr	53107000	1138300	0	64	10	0
H2FLH3	unc-22	H2FLH3_CAEEL Twitchin OS=Caenorhabditis elegans OX=6239 GN@unc-22 PE=1 SV=1;sp	761020000	375760000	243830000	867	447	325
H2KAQ0	mel-46	H2KAQ0_CAEEL Helicase C-terminal domain-containing protein OS=Caenorhabditis elegans OX=6239 GN@mel-46 PE=1 SV=1;tr	0	0	0	0	4	1
H2KMK6	Y38E10A.22	H2KMK6_CAEEL Uncharacterized protein OS=Caenorhabditis elegans OX=6239 GN@CELE_Y38E10A.22 PE=1 SV=2;tr	169170000	23938000	0	36	8	1	0	0	0	0	0	2	4	2	0	0
H2KY87	F56C9.6	H2KY87_CAEEL Uncharacterized protein OS=Caenorhabditis elegans OX=6239 GN@CELE_F56C9.6 PE=1 SV=1;tr	0	0	0	0	0	0
H2KY88	F56C9.10	H2KY88_CAEEL Uncharacterized protein OS=Caenorhabditis elegans OX=6239 GN@CELE_F56C9.10 PE=1 SV=1;tr	3827400000	2669000000	744280000	364	324	159
H2KYA3	alfa-1	H2KYA3_CAEEL ALS/FTD Associated gene homolog OS=Caenorhabditis elegans OX=6239 GN@alfa-1 PE=1 SV=1;tr	511360000	79710000	0	96	37	3
H2KYB0	B0507.3	H2KYB0_CAEEL Uncharacterized protein OS=Caenorhabditis elegans OX=6239 GN@B0507.3 PE=1 SV=1;tr	0	0	0	0	1	1
H2KYB6	ttc-7	H2KYB6_CAEEL TPR_REGION domain-containing protein OS=Caenorhabditis elegans OX=6239 GN@ttc-7 PE=1 SV=1	7896000	0	0	10	9	0
H2KYI3	cyk-1	H2KYI3_CAEEL CYtoKinesis defect OS=Caenorhabditis elegans OX=6239 GN@cyk-1 PE=1 SV=2;tr	0	0	0	11	1	4
H2KYM3	unc-73	H2KYM3_CAEEL Uncharacterized protein OS=Caenorhabditis elegans OX=6239 GN@unc-73 PE=1 SV=2;tr	0	0	0	0	5	3
H2KYN0	vps-45	H2KYN0_CAEEL Related to yeast Vacuolar Protein Sorting factor OS=Caenorhabditis elegans OX=6239 GN@vps-45 PE=1 SV=1	0	0	0	8	2	1
H2KYN6	smk-1	H2KYN6_CAEEL SMK-1 domain-containing protein OS=Caenorhabditis elegans OX=6239 GN@smk-1 PE=1 SV=1	0	38598000	26441000	1	11	10
H2KYP7	pnk-1	H2KYP7_CAEEL PaNtothenate Kinase OS=Caenorhabditis elegans OX=6239 GN@pnk-1 PE=1 SV=1;tr	0	0	0	3	5	1
H2KYR1	vig-1	H2KYR1_CAEEL HABP4_PAI-RBP1 domain-containing protein OS=Caenorhabditis elegans OX=6239 GN@vig-1 PE=1 SV=1	0	0	0	0	0	1
H2KYS1	hsp-43	H2KYS1_CAEEL SHSP domain-containing protein OS=Caenorhabditis elegans OX=6239 GN@hsp-43 PE=1 SV=1;tr	0	0	0	0	0	0
H2KYU6	npl-4.1	NPL41_CAEEL Nuclear protein localization protein 4 homolog 1 OS=Caenorhabditis elegans OX=6239 GN@npl-4.1 PE=1 SV=1	1853100000	2742800000	1686100000	86	115	76
H2KZ18	ampd-1	H2KZ18_CAEEL AMP deaminase OS=Caenorhabditis elegans OX=6239 GN@ampd-1 PE=1 SV=1;tr	0	0	0	1	4	2	0	0	0	0	0	4	2	0	0	0
H2KZ40	Y110A7A.9	H2KZ40_CAEEL WD_REPEATS_REGION domain-containing protein OS=Caenorhabditis elegans OX=6239 GN@CELE_Y110A7A.9 PE=1 SV=1;tr	58784000	13998000	0	28	11	1
H2KZ41	Y110A7A.15	H2KZ41_CAEEL Uncharacterized protein OS=Caenorhabditis elegans OX=6239 GN@CELE_Y110A7A.15 PE=1 SV=1	0	0	0	0	0	0
H2KZ52	mrpl-14	H2KZ52_CAEEL 60S ribosomal protein L23 OS=Caenorhabditis elegans OX=6239 GN@mrpl-14 PE=1 SV=1	0	0	0	0	0	0
H2KZ80	C35E7.10	H2KZ80_CAEEL Tyrosine-protein kinase OS=Caenorhabditis elegans OX=6239 GN@C35E7.10 PE=1 SV=1;tr	0	0	0	0	0	0
H2KZ85	M70.3	H2KZ85_CAEEL WSN domain-containing protein OS=Caenorhabditis elegans OX=6239 GN@CELE_M70.3 PE=1 SV=1;tr	0	39875000	17210000	0	18	6
H2KZ95	Y48G9A.9	H2KZ95_CAEEL Tyrosine-protein phosphatase OS=Caenorhabditis elegans OX=6239 GN@CELE_Y48G9A.9 PE=1 SV=1;tr	0	0	0	0	0	0	131560000	242640000	59620000	51572000	5476700	16	15	7	4	4
H2KZA5	R148.3	H2KZA5_CAEEL Uncharacterized protein OS=Caenorhabditis elegans OX=6239 GN@CELE_R148.3 PE=1 SV=1;tr	0	0	0	3	2	1
H2KZG6	acdh-1	H2KZG6_CAEEL Acyl CoA DeHydrogenase OS=Caenorhabditis elegans OX=6239 GN@acdh-1 PE=1 SV=1;tr	0	0	0	6	0	0	0	35274000	233200000	175040000	0	0	4	16	10	0
H2KZH7	Y37E11AL.3	H2KZH7_CAEEL Uncharacterized protein OS=Caenorhabditis elegans OX=6239 GN@CELE_Y37E11AL.3 PE=1 SV=1	0	0	0	0	1	0
H2KZI0	kgb-2	H2KZI0_CAEEL Mitogen-activated protein kinase OS=Caenorhabditis elegans OX=6239 GN@kgb-2 PE=3 SV=1	0	0	0	1	0	0
H2KZJ0	F09F7.5	H2KZJ0_CAEEL CRIB domain-containing protein OS=Caenorhabditis elegans OX=6239 GN@CELE_F09F7.5 PE=1 SV=1;tr	0	0	0	0	0	0
H2KZQ9	sec-16a.2	H2KZQ9_CAEEL Protein transport protein sec16 OS=Caenorhabditis elegans OX=6239 GN@sec-16a.2 PE=1 SV=1;tr	0	0	0	6	5	2
H2KZV8	mlp-1	H2KZV8_CAEEL LIM zinc-binding domain-containing protein OS=Caenorhabditis elegans OX=6239 GN@mlp-1 PE=1 SV=1;tr	0	0	0	0	3	1
H2KZX7	Y34B4A.4	H2KZX7_CAEEL Uncharacterized protein OS=Caenorhabditis elegans OX=6239 GN@CELE_Y34B4A.4 PE=1 SV=1;tr	77888000	19591000	0	37	7	0
H2KZX8	rga-8	H2KZX8_CAEEL Rho-GAP domain-containing protein OS=Caenorhabditis elegans OX=6239 GN@rga-8 PE=1 SV=1;tr	104240000	8138700	0	42	8	0	0	0	0	0	0	0	0	7	1	0
H2L023	cas-1	H2L023_CAEEL Adenylyl cyclase-associated protein OS=Caenorhabditis elegans OX=6239 GN@cas-1 PE=1 SV=1;tr	0	0	0	0	1	2	70942000	135730000	0	0	0	7	5	0	0	0
H2L031	tag-153	H2L031_CAEEL NOT2_3_5 domain-containing protein OS=Caenorhabditis elegans OX=6239 GN@tag-153 PE=1 SV=1	0	0	0	0	0	0
H2L043	trpp-8	H2L043_CAEEL TRansport Protein Particle OS=Caenorhabditis elegans OX=6239 GN@trpp-8 PE=1 SV=1;tr	0	0	0	4	0	0
H2L045	tns-1	TENSH_CAEEL Tensin homolog OS=Caenorhabditis elegans OX=6239 GN@tns-1 PE=1 SV=2	0	0	0	0	0	1
H2L071	Y61A9LA.3	H2L071_CAEEL Uncharacterized protein OS=Caenorhabditis elegans OX=6239 GN@CELE_Y61A9LA.3 PE=1 SV=1;tr	0	0	0	1	5	0
H2L086	F56B3.4	H2L086_CAEEL RPAP1_N domain-containing protein OS=Caenorhabditis elegans OX=6239 GN@CELE_F56B3.4 PE=1 SV=1;tr	0	0	0	4	5	2	0	0	0	0	0	0	0	0	5	0
H2L0B1	dpf-7	H2L0B1_CAEEL Dipeptidyl Peptidase Four (IV) family OS=Caenorhabditis elegans OX=6239 GN@dpf-7 PE=1 SV=1	0	0	0	5	0	0
H2L0E0	Y77E11A.7	H2L0E0_CAEEL Uncharacterized protein OS=Caenorhabditis elegans OX=6239 GN@CELE_Y77E11A.7 PE=1 SV=1;tr	0	0	0	0	1	2
H2L0I7	hum-8	H2L0I7_CAEEL Myosin motor domain-containing protein OS=Caenorhabditis elegans OX=6239 GN@hum-8 PE=1 SV=2;tr	158820000	53340000	7448100	105	46	12
H2L0J4	T07D3.9	H2L0J4_CAEEL Uncharacterized protein OS=Caenorhabditis elegans OX=6239 GN@CELE_T07D3.9 PE=1 SV=2;tr	0	0	0	5	0	0
H2L0K4	Y45G5AL.1	H2L0K4_CAEEL Uncharacterized protein OS=Caenorhabditis elegans OX=6239 GN@CELE_Y45G5AL.1 PE=1 SV=1;tr	0	0	0	0	4	1
H2L0N9	Y37E3.17	H2L0N9_CAEEL Uncharacterized protein OS=Caenorhabditis elegans OX=6239 GN@CELE_Y37E3.17 PE=1 SV=1;tr	48101000	87312000	4464100000	37	54	742	448750000	1186900000	551250000	5311700000	101030000	105	93	96	233	152
H2L0R3	vrp-1	H2L0R3_CAEEL Vitellogenin Regulating Protein OS=Caenorhabditis elegans OX=6239 GN@vrp-1 PE=4 SV=1;tr	0	0	0	0	0	0
H2L265	cyld-1	H2L265_CAEEL USP domain-containing protein OS=Caenorhabditis elegans OX=6239 GN@cyld-1 PE=1 SV=1;tr	56792000	957110000	422410000	25	125	70
H2L296	F40F8.5	H2L296_CAEEL Uncharacterized protein OS=Caenorhabditis elegans OX=6239 GN@CELE_F40F8.5 PE=1 SV=1;tr	0	0	0	0	1	0	0	0	0	0	0	2	1	0	0	0
H2L2C6	F28C1.3	H2L2C6_CAEEL Protein phosphatase 1 regulatory subunit 37 homolog OS=Caenorhabditis elegans OX=6239 GN@CELE_F28C1.3 PE=1 SV=1;tr	0	0	0	0	1	0
H8ESF8	Y79H2A.3	H8ESF8_CAEEL Uncharacterized protein OS=Caenorhabditis elegans OX=6239 GN@CELE_Y79H2A.3 PE=1 SV=1;tr	67415000	0	0	38	2	1
H8ESG1	ego-2	H8ESG1_CAEEL BRO1 domain-containing protein OS=Caenorhabditis elegans OX=6239 GN@ego-2 PE=1 SV=1;tr	0	0	0	6	0	0
H9G2T4	idh-1	H9G2T4_CAEEL Isocitrate dehydrogenase [NADP] OS=Caenorhabditis elegans OX=6239 GN@idh-1 PE=1 SV=1;tr	0	0	0	5	0	0	2196000000	6367200000	10375000000	13312000000	37984000	93	90	175	143	39
H9G301	mdt-28	MDT28_CAEEL Coiled-coil domain-containing protein mdt-28 OS=Caenorhabditis elegans OX=6239 GN@mdt-28 PE=1 SV=1	0	0	0	1	0	0
H9G332	lsy-27	H9G332_CAEEL Uncharacterized protein OS=Caenorhabditis elegans OX=6239 GN@lsy-27 PE=1 SV=1;tr	0	0	0	2	1	0
H9G352	unc-52	H9G352_CAEEL Basement membrane proteoglycan OS=Caenorhabditis elegans OX=6239 GN@unc-52 PE=1 SV=1;tr	0	0	0	5	0	0	0	0	0	0	0	0	2	2	0	0
I2HA92	F07A11.4	I2HA92_CAEEL Ubiquitin carboxyl-terminal hydrolase OS=Caenorhabditis elegans OX=6239 GN@CELE_F07A11.4 PE=1 SV=1;tr	0	211320000	56529000	2	53	20
I7J4D2	hmp-1	I7J4D2_CAEEL Alpha-catenin-like protein hmp-1 OS=Caenorhabditis elegans OX=6239 GN@hmp-1 PE=1 SV=1;tr	0	0	0	0	2	0
J7SEZ3	nhr-5	J7SEZ3_CAEEL Nuclear hormone receptor family member nhr-5 OS=Caenorhabditis elegans OX=6239 GN@nhr-5 PE=1 SV=2;sp	0	0	0	0	1	0
K8ERU3	hpo-27	K8ERU3_CAEEL Uncharacterized protein OS=Caenorhabditis elegans OX=6239 GN@hpo-27 PE=1 SV=1	0	0	0	2	0	0
K8ESI1	C02H6.3	K8ESI1_CAEEL Uncharacterized protein OS=Caenorhabditis elegans OX=6239 GN@C02H6.3 PE=4 SV=1	0	0	0	0	0	1
K8ESK4	cls-2	K8ESK4_CAEEL Protein CLASP-2 OS=Caenorhabditis elegans OX=6239 GN@cls-2 PE=1 SV=1	260040000	433460000	977940000	34	94	136
K8F7V7	W07E11.1	K8F7V7_CAEEL Glutamine amidotransferase type-2 domain-containing protein OS=Caenorhabditis elegans OX=6239 GN@CELE_W07E11.1 PE=1 SV=1	0	0	0	2	0	0
K8F807	nish-1	K8F807_CAEEL PX domain-containing protein OS=Caenorhabditis elegans OX=6239 GN@nish-1 PE=1 SV=1	0	0	0	1	2	0
L8E817	F35A5.8	L8E817_CAEEL BAR domain-containing protein OS=Caenorhabditis elegans OX=6239 GN@CELE_F35A5.8 PE=1 SV=1;tr	0	0	0	0	5	0
L8E833	W05H9.1	L8E833_CAEEL Uncharacterized protein OS=Caenorhabditis elegans OX=6239 GN@CELE_W05H9.1 PE=1 SV=1;tr	0	0	0	0	0	2	91286000	280650000	89552000	82072000	0	7	8	5	5	2
L8E938	dnc-1	L8E938_CAEEL Dynactin subunit 1 OS=Caenorhabditis elegans OX=6239 GN@dnc-1 PE=1 SV=1;tr	114500000	44874000	9332100	59	16	6	0	0	0	0	0	0	1	4	1	0
L8E951	F42H10.3	L8E951_CAEEL LIM and SH3 domain protein F42H10.3 OS=Caenorhabditis elegans OX=6239 GN@CELE_F42H10.3 PE=1 SV=1;sp	0	0	0	0	0	7
M1ZMJ3	pud-4	M1ZMJ3_CAEEL PUD1_2 domain-containing protein OS=Caenorhabditis elegans OX=6239 GN@pud-4 PE=1 SV=1;tr	0	0	0	0	0	0
O01301	F25H9.2	O01301_CAEEL BTB domain-containing protein OS=Caenorhabditis elegans OX=6239 GN@CELE_F25H9.2 PE=1 SV=1	0	0	0	0	2	9
O01314	F02E9.1	O01314_CAEEL Uncharacterized protein OS=Caenorhabditis elegans OX=6239 GN@CELE_F02E9.1 PE=1 SV=1	0	0	0	0	0	0	0	0	44530000	494910000	6827100	1	4	5	19	4
O01422	csn-2	CSN2_CAEEL COP9 signalosome complex subunit 2 OS=Caenorhabditis elegans OX=6239 GN@csn-2 PE=1 SV=2	0	0	0	0	0	0
O01426	B0207.6	O01426_CAEEL GPN-loop GTPase 2 OS=Caenorhabditis elegans OX=6239 GN@B0207.6 PE=1 SV=2	0	0	0	3	2	1
O01427	air-2	AIR2_CAEEL Aurora/IPL1-related protein kinase 2 OS=Caenorhabditis elegans OX=6239 GN@air-2 PE=1 SV=2	0	223230000	135630000	0	37	16
O01442	B0261.7	O01442_CAEEL Uncharacterized protein OS=Caenorhabditis elegans OX=6239 GN@B0261.7 PE=1 SV=1	0	0	0	1	3	1
O01477	simr-1	SIMR1_CAEEL Protein simr-1 OS=Caenorhabditis elegans OX=6239 GN@simr-1 PE=1 SV=1	0	0	0	1	1	0
O01483	ints-1	O01483_CAEEL INTegrator complex Subunit homolog OS=Caenorhabditis elegans OX=6239 GN@ints-1 PE=1 SV=2	0	0	0	1	0	0
O01485	soap-1	O01485_CAEEL Sorting Of Apical Proteins OS=Caenorhabditis elegans OX=6239 GN@soap-1 PE=1 SV=1	130810000	32127000	8341700	111	48	6
O01488	kxd-1	O01488_CAEEL KxDL domain-containing protein OS=Caenorhabditis elegans OX=6239 GN@kxd-1 PE=1 SV=1	0	0	0	2	3	0
O01493	cdc-7	O01493_CAEEL Protein kinase domain-containing protein OS=Caenorhabditis elegans OX=6239 GN@cdc-7 PE=3 SV=2	0	0	0	12	2	0
O01497	tyr-4	O01497_CAEEL TYRosinase OS=Caenorhabditis elegans OX=6239 GN@tyr-4 PE=1 SV=1	71971000	230540000	317430000	18	43	36
O01498	stam-1	STAM1_CAEEL Signal transducing adapter molecule 1 OS=Caenorhabditis elegans OX=6239 GN@stam-1 PE=1 SV=2	215020000	58836000	4369400	39	19	3
O01501	cye-1	CCNE_CAEEL G1/S-specific cyclin-E OS=Caenorhabditis elegans OX=6239 GN@cye-1 PE=1 SV=2	0	0	0	4	0	0
O01525	ets-6	O01525_CAEEL ETS class transcription factor OS=Caenorhabditis elegans OX=6239 GN@ets-6 PE=1 SV=1	0	0	0	11	0	0
O01530	asp-6	ASP6_CAEEL Aspartic protease 6 OS=Caenorhabditis elegans OX=6239 GN@asp-6 PE=1 SV=1	0	0	0	1	3	1	4101800000	9681400000	4438400000	5766800000	122590000	156	160	95	73	24
O01532	asp-5	O01532_CAEEL Peptidase A1 domain-containing protein OS=Caenorhabditis elegans OX=6239 GN@asp-5 PE=1 SV=1	0	0	0	0	0	0	344260000	814060000	108330000	195670000	6087300	24	22	11	8	8
O01541	aars-2	SYAC_CAEEL Alanine--tRNA ligase, cytoplasmic OS=Caenorhabditis elegans OX=6239 GN@aars-2 PE=2 SV=1	368810000	221100000	74319000	145	104	30	318150000	777850000	1161200000	6381400000	46668000	78	62	161	455	87
O01542	cpn-3	O01542_CAEEL Calponin-homology (CH) domain-containing protein OS=Caenorhabditis elegans OX=6239 GN@cpn-3 PE=1 SV=1	0	21090000	16004000	1	4	7	5260000000	13959000000	4607600000	7231400000	123590000	91	102	76	72	25
O01549	mage-1	O01549_CAEEL Melanoma-Associated-antiGEn homolog OS=Caenorhabditis elegans OX=6239 GN@mage-1 PE=1 SV=2	7501200	64522000	0	4	11	1
O01555	F47B3.1	O01555_CAEEL Tyrosine-protein phosphatase OS=Caenorhabditis elegans OX=6239 GN@CELE_F47B3.1 PE=1 SV=3	0	0	0	0	0	0	0	0	0	0	0	0	0	0	2	0
O01571	F48C1.5	O01571_CAEEL Uncharacterized protein OS=Caenorhabditis elegans OX=6239 GN@CELE_F48C1.5 PE=1 SV=1	0	0	0	0	0	0
O01590	acds-10	O01590_CAEEL ACaD (ACAD, acyl-CoA Dehydrogenase) Sequence homolog OS=Caenorhabditis elegans OX=6239 GN@acds-10 PE=1 SV=2	0	0	0	0	0	1
O01606	T10E9.1	O01606_CAEEL F-box domain-containing protein OS=Caenorhabditis elegans OX=6239 GN@CELE_T10E9.1 PE=1 SV=1	0	0	0	6	0	0	0	0	28850000	36269000	0	0	0	8	3	0
O01686	obr-4	O01686_CAEEL Oxysterol-binding protein OS=Caenorhabditis elegans OX=6239 GN@obr-4 PE=1 SV=2	24080000	12864000	0	10	6	0
O01706	sek-6	O01706_CAEEL Protein kinase domain-containing protein OS=Caenorhabditis elegans OX=6239 GN@sek-6 PE=4 SV=1	0	0	0	0	0	0
O01755	apm-1	O01755_CAEEL MHD domain-containing protein OS=Caenorhabditis elegans OX=6239 GN@apm-1 PE=1 SV=2	1769900000	311010000	13917000	131	58	6
O01756	F55A12.5	O01756_CAEEL Uncharacterized protein OS=Caenorhabditis elegans OX=6239 GN@CELE_F55A12.5 PE=1 SV=2	0	368590000	329130000	2	56	42
O01789	him-1	SMC1_CAEEL Structural maintenance of chromosomes protein 1 OS=Caenorhabditis elegans OX=6239 GN@him-1 PE=1 SV=4	0	0	0	0	7	1
O01795	duox-2	O01795_CAEEL NAD(P)H oxidase (H(2)O(2)-forming) OS=Caenorhabditis elegans OX=6239 GN@duox-2 PE=3 SV=2;sp	0	0	0	0	1	1
O01803	rab-11.1	RB11A_CAEEL Ras-related protein rab-11.1 OS=Caenorhabditis elegans OX=6239 GN@rab-11.1 PE=1 SV=1	26528000	0	0	8	5	0	204410000	440010000	114110000	111430000	0	23	21	8	4	1
O01826	C53H9.2	O01826_CAEEL CP-type G domain-containing protein OS=Caenorhabditis elegans OX=6239 GN@C53H9.2 PE=1 SV=3	0	177520000	51947000	0	35	11
O01836	glh-3	GLH3_CAEEL ATP-dependent RNA helicase glh-3 OS=Caenorhabditis elegans OX=6239 GN@glh-3 PE=1 SV=1	0	0	0	1	3	0
O01837	mtk-1	O01837_CAEEL Protein kinase domain-containing protein OS=Caenorhabditis elegans OX=6239 GN@mtk-1 PE=1 SV=1;tr	0	0	0	25	3	0
O01861	vet-1	O01861_CAEEL Very Early Transcript OS=Caenorhabditis elegans OX=6239 GN@vet-1 PE=1 SV=2	0	0	0	3	5	1
O01869	rps-10	O01869_CAEEL S10_plectin domain-containing protein OS=Caenorhabditis elegans OX=6239 GN@rps-10 PE=1 SV=1	0	0	0	0	0	0	0	0	0	0	0	1	0	0	0	0
O01876	pqn-24	O01876_CAEEL Prion-like-(Q/N-rich)-domain-bearing protein OS=Caenorhabditis elegans OX=6239 GN@pqn-24 PE=1 SV=3	0	0	0	0	0	0	0	81112000	0	0	3533700	1	3	0	0	3
O01884	coq-6	COQ6_CAEEL Ubiquinone biosynthesis monooxygenase COQ6, mitochondrial OS=Caenorhabditis elegans OX=6239 GN@coq-6 PE=3 SV=2	0	0	0	0	0	0	0	0	0	0	0	0	1	0	0	0
O01901	ddl-1	WASC3_CAEEL WASH complex subunit homolog 3 OS=Caenorhabditis elegans OX=6239 GN@ddl-1 PE=1 SV=1	0	0	0	1	2	0
O01902	sam-4	O01902_CAEEL BLOC-1-related complex subunit 5 OS=Caenorhabditis elegans OX=6239 GN@sam-4 PE=1 SV=2	41617000	0	10594000	9	4	3
O01905	F59E12.1	O01905_CAEEL Bromo domain-containing protein OS=Caenorhabditis elegans OX=6239 GN@CELE_F59E12.1 PE=1 SV=2	287540000	175560000	31652000	78	50	9
O01918	bra-2	O01918_CAEEL MYND-type domain-containing protein OS=Caenorhabditis elegans OX=6239 GN@bra-2 PE=1 SV=1	0	0	0	15	3	0
O01974	eif-3.H	EIF3H_CAEEL Eukaryotic translation initiation factor 3 subunit H OS=Caenorhabditis elegans OX=6239 GN@eif-3.H PE=3 SV=2	0	0	0	1	0	1
O02042	mdt-1.2	MED1L_CAEEL Mediator of RNA polymerase II transcription subunit 1.2 OS=Caenorhabditis elegans OX=6239 GN@mdt-1.2 PE=3 SV=1	0	0	26736000	0	1	14
O02053	san-1	O02053_CAEEL BUB1 N-terminal domain-containing protein OS=Caenorhabditis elegans OX=6239 GN@san-1 PE=1 SV=2	0	0	0	1	1	0
O02075	F19B10.10	O02075_CAEEL Uncharacterized protein OS=Caenorhabditis elegans OX=6239 GN@CELE_F19B10.10 PE=1 SV=1	5288500	84962000	614300000	6	76	116
O02096	cas-2	O02096_CAEEL C-CAP/cofactor C-like domain-containing protein OS=Caenorhabditis elegans OX=6239 GN@cas-2 PE=1 SV=2;tr	0	0	0	2	2	0
O02101	swsn-2.2	SWIC2_CAEEL SWI/SNF chromatin-remodeling accessory subunit 2 OS=Caenorhabditis elegans OX=6239 GN@swsn-2.2 PE=1 SV=2	18508000	13575000	0	13	3	5
O02106	mlt-8	O02106_CAEEL Uncharacterized protein OS=Caenorhabditis elegans OX=6239 GN@mlt-8 PE=1 SV=2	0	0	10681000	2	1	2
O02141	C46G7.2	O02141_CAEEL Uncharacterized protein OS=Caenorhabditis elegans OX=6239 GN@C46G7.2 PE=1 SV=1	0	0	0	0	0	0
O02161	tin-44	TIM44_CAEEL Probable mitochondrial import inner membrane translocase subunit tin-44 OS=Caenorhabditis elegans OX=6239 GN@tin-44 PE=3 SV=1	0	0	38241000	3	0	16	0	0	0	0	0	1	1	3	4	0
O02168	aakg-2	O02168_CAEEL AMP-Activated protein Kinase Gamma subunit OS=Caenorhabditis elegans OX=6239 GN@aakg-2 PE=1 SV=2	0	0	0	10	4	0
O02286	pck-2	O02286_CAEEL Phosphoenolpyruvate carboxykinase (GTP) OS=Caenorhabditis elegans OX=6239 GN@pck-2 PE=1 SV=1;tr	186950000	558900000	688740000	68	143	122	2715400000	7311900000	12679000000	38660000000	357530000	280	308	745	929	275
O02289	gla-3	O02289_CAEEL Uncharacterized protein OS=Caenorhabditis elegans OX=6239 GN@gla-3 PE=1 SV=4;tr	0	0	0	0	0	0
O02324	lbp-8	FABP8_CAEEL Fatty acid-binding protein homolog 8 OS=Caenorhabditis elegans OX=6239 GN@lbp-8 PE=1 SV=2	0	0	0	0	0	0
O02325	prmt-9	O02325_CAEEL PRotein arginine MethylTransferase OS=Caenorhabditis elegans OX=6239 GN@prmt-9 PE=1 SV=2;tr	0	0	0	3	7	0
O02328	eif-3.C	EIF3C_CAEEL Eukaryotic translation initiation factor 3 subunit C OS=Caenorhabditis elegans OX=6239 GN@eif-3.C PE=3 SV=2	0	0	0	5	0	1	0	0	0	0	0	0	1	1	2	1
O02357	irg-5	O02357_CAEEL CUB_2 domain-containing protein OS=Caenorhabditis elegans OX=6239 GN@irg-5 PE=1 SV=2	0	0	0	0	1	0	709890000	1541000000	45464000	91065000	23205000	34	50	6	7	15
O02365	mua-6	IFA2_CAEEL Intermediate filament protein ifa-2 OS=Caenorhabditis elegans OX=6239 GN@mua-6 PE=1 SV=1	629770000	279640000	148330000	68	46	28	0	0	0	0	0	0	0	0	4	1
O02482	unc-37	UNC37_CAEEL Transcription factor unc-37 OS=Caenorhabditis elegans OX=6239 GN@unc-37 PE=1 SV=1	0	0	0	5	0	0	0	0	0	0	0	0	0	5	4	0
O02640	mdh-2	MDHM_CAEEL Probable malate dehydrogenase, mitochondrial OS=Caenorhabditis elegans OX=6239 GN@mdh-2 PE=3 SV=1	63766000	236280000	11057000000	19	25	346	833800000	1001000000	64034000	18011000000	890410000	77	57	19	264	162
O02642	sucl-2	O02642_CAEEL Succinate--CoA ligase [ADP/GDP-forming] subunit alpha, mitochondrial OS=Caenorhabditis elegans OX=6239 GN@sucl-2 PE=1 SV=1	0	0	0	1	2	0	141180000	314670000	684430000	4375300000	16619000	16	17	33	60	20
O16237	lmd-4	O16237_CAEEL LysM Domain (Peptidoglycan binding) protein OS=Caenorhabditis elegans OX=6239 GN@lmd-4 PE=1 SV=2	0	0	0	0	0	0
O16259	sti-1	STIP1_CAEEL Stress-induced-phosphoprotein 1 OS=Caenorhabditis elegans OX=6239 GN@sti-1 PE=1 SV=1	3420200	0	776160000	2	1	53	572650000	1690300000	2840300000	5383200000	66551000	55	48	91	91	53
O16291	F32D1.7	O16291_CAEEL Uncharacterized protein OS=Caenorhabditis elegans OX=6239 GN@CELE_F32D1.7 PE=1 SV=1	37008000	95793000	157650000	7	10	15
O16297	mcm-7	O16297_CAEEL DNA replication licensing factor MCM7 OS=Caenorhabditis elegans OX=6239 GN@mcm-7 PE=1 SV=1	25104000	41785000	40698000	14	20	12
O16303	dnj-19	O16303_CAEEL DNaJ domain (Prokaryotic heat shock protein) OS=Caenorhabditis elegans OX=6239 GN@dnj-19 PE=1 SV=1	80073000	61873000	20262000	16	4	4	0	0	0	0	0	2	1	3	0	0
O16305	cmd-1	CALM_CAEEL Calmodulin OS=Caenorhabditis elegans OX=6239 GN@cmd-1 PE=1 SV=3;tr	0	0	0	7	0	0
O16319	C10B5.3	O16319_CAEEL Uncharacterized protein OS=Caenorhabditis elegans OX=6239 GN@C10B5.3 PE=1 SV=2	0	0	0	8	3	0
O16368	rpt-2	PRS4_CAEEL Probable 26S proteasome regulatory subunit 4 OS=Caenorhabditis elegans OX=6239 GN@rpt-2 PE=3 SV=1	23190000	0	0	15	1	0	0	0	0	0	0	1	0	0	0	0
O16369	aps-1	O16369_CAEEL AP complex subunit sigma OS=Caenorhabditis elegans OX=6239 GN@aps-1 PE=1 SV=1	419170000	139300000	0	19	6	1
O16454	tag-196	O16454_CAEEL Uncharacterized protein OS=Caenorhabditis elegans OX=6239 GN@tag-196 PE=1 SV=2	0	0	0	2	1	1	0	0	0	0	0	1	2	0	0	0
O16486	natc-2	O16486_CAEEL N-acetyltransferase domain-containing protein OS=Caenorhabditis elegans OX=6239 GN@natc-2 PE=1 SV=1	0	0	0	8	0	0
O16519	gad-1	GAD1_CAEEL Gastrulation defective protein 1 OS=Caenorhabditis elegans OX=6239 GN@gad-1 PE=1 SV=1	12462000	77054000	334620000	3	27	76
O16520	erfa-1	ERF1_CAEEL Eukaryotic peptide chain release factor subunit 1 OS=Caenorhabditis elegans OX=6239 GN@erfa-1 PE=3 SV=3	0	56430000	0	4	5	4	0	0	0	0	0	1	0	0	0	0
O16522	T05H4.4	O16522_CAEEL NADH-cytochrome b5 reductase OS=Caenorhabditis elegans OX=6239 GN@CELE_T05H4.4 PE=1 SV=1;tr	0	0	0	0	0	0
O16541	fbxc-50	O16541_CAEEL F-box C protein OS=Caenorhabditis elegans OX=6239 GN@fbxc-50 PE=1 SV=2	0	0	0	1	0	0
O16614	B0281.3	O16614_CAEEL RING-type domain-containing protein OS=Caenorhabditis elegans OX=6239 GN@B0281.3 PE=1 SV=2	0	0	0	0	4	0
O16619	dhs-13	O16619_CAEEL DeHydrogenases, Short chain OS=Caenorhabditis elegans OX=6239 GN@dhs-13 PE=1 SV=1	0	0	0	2	2	0	34733000	87805000	221630000	572270000	0	6	3	14	16	2
O16657	C03H5.3	O16657_CAEEL Uncharacterized protein OS=Caenorhabditis elegans OX=6239 GN@C03H5.3 PE=1 SV=1;tr	0	0	0	0	3	1
O16785	pat-6	PARV_CAEEL Paralyzed arrest at two-fold protein 6 OS=Caenorhabditis elegans OX=6239 GN@pat-6 PE=1 SV=1	0	0	0	13	6	0
O16887	C29G2.6	YCTG2_CAEEL Uncharacterized protein C29G2.6 OS=Caenorhabditis elegans OX=6239 GN@C29G2.6 PE=1 SV=1	0	0	0	0	0	1
O16928	F25G6.9	O16928_CAEEL Uncharacterized protein OS=Caenorhabditis elegans OX=6239 GN@CELE_F25G6.9 PE=1 SV=2	1155800000	239990000	34777000	247	105	33
O16997	sftb-2	O16997_CAEEL PSP domain-containing protein OS=Caenorhabditis elegans OX=6239 GN@sftb-2 PE=1 SV=1	481930000	83303000	22899000	34	13	3
O16999	W03F9.1	ZPR1_CAEEL Zinc finger protein ZPR1 homolog OS=Caenorhabditis elegans OX=6239 GN@W03F9.1 PE=3 SV=2	0	0	0	18	3	0
O17003	natc-1	O17003_CAEEL Protein MAK10 homolog OS=Caenorhabditis elegans OX=6239 GN@natc-1 PE=1 SV=2	0	0	0	17	0	0
O17004	mrps-2	O17004_CAEEL Mitochondrial Ribosomal Protein, Small OS=Caenorhabditis elegans OX=6239 GN@mrps-2 PE=1 SV=1	0	0	0	6	0	2
O17037	T15B7.14	O17037_CAEEL Uncharacterized protein OS=Caenorhabditis elegans OX=6239 GN@CELE_T15B7.14 PE=4 SV=2	0	0	0	4	1	0
O17065	F23F1.4	O17065_CAEEL Uncharacterized protein OS=Caenorhabditis elegans OX=6239 GN@CELE_F23F1.4 PE=1 SV=4	0	0	0	1	0	0
O17071	rpt-4	PRS10_CAEEL Probable 26S proteasome regulatory subunit 10B OS=Caenorhabditis elegans OX=6239 GN@rpt-4 PE=1 SV=2	69806000	25103000	0	20	12	3	0	0	0	0	0	3	1	4	2	0
O17173	lido-13	O17173_CAEEL LIn-8 Domain containing OS=Caenorhabditis elegans OX=6239 GN@lido-13 PE=1 SV=1	0	0	0	0	0	3
O17190	math-24	O17190_CAEEL MATH (Meprin-associated Traf homology) domain containing OS=Caenorhabditis elegans OX=6239 GN@math-24 PE=1 SV=1	0	0	0	0	0	1
O17192	math-22	O17192_CAEEL MATH (Meprin-associated Traf homology) domain containing OS=Caenorhabditis elegans OX=6239 GN@math-22 PE=1 SV=3;tr	0	0	0	0	0	0	0	0	0	0	0	0	0	2	4	0
O17213	H14A12.3	ROGDI_CAEEL Protein rogdi homolog OS=Caenorhabditis elegans OX=6239 GN@H14A12.3 PE=3 SV=2	28153000	33516000	0	10	11	3
O17214	fum-1	FUMH_CAEEL Probable fumarate hydratase, mitochondrial OS=Caenorhabditis elegans OX=6239 GN@fum-1 PE=3 SV=1	0	0	0	8	2	0	4154300000	10640000000	3807900000	10879000000	116160000	173	161	123	130	43
O17234	gsto-3	O17234_CAEEL GST N-terminal domain-containing protein OS=Caenorhabditis elegans OX=6239 GN@gsto-3 PE=1 SV=1;tr	0	0	0	0	0	0
O17268	lmtr-5	O17268_CAEEL Late endosomal/lysosomal adaptor and MAPK and MTOR activator 5 OS=Caenorhabditis elegans OX=6239 GN@lmtr-5 PE=1 SV=2	0	43631000	0	0	7	3
O17271	heh-1	HEH1_CAEEL Putative protein heh-1 OS=Caenorhabditis elegans OX=6239 GN@heh-1 PE=3 SV=2	0	39189000	104250000	1	9	4	0	0	0	0	0	4	3	0	2	1
O17369	F48A11.4	O17369_CAEEL Uncharacterized protein OS=Caenorhabditis elegans OX=6239 GN@CELE_F48A11.4 PE=1 SV=3	0	0	0	4	1	0
O17373	pho-14	O17373_CAEEL Intestinal acid PHOsphatase OS=Caenorhabditis elegans OX=6239 GN@pho-14 PE=1 SV=1	15113000	102540000	41912000	10	39	10	27208000	114830000	0	81045000	0	11	14	0	4	8
O17525	W02D7.4	O17525_CAEEL Uncharacterized protein OS=Caenorhabditis elegans OX=6239 GN@CELE_W02D7.4 PE=1 SV=1	0	0	0	0	1	0	98765000	353510000	108610000	705690000	14371000	15	19	16	24	13
O17566	gck-4	O17566_CAEEL Protein kinase domain-containing protein OS=Caenorhabditis elegans OX=6239 GN@gck-4 PE=1 SV=1;tr	0	0	0	2	1	0	0	0	0	0	0	0	0	4	2	0
O17581	mau-2	SCC4_CAEEL Maternal uncoordinated protein 2 OS=Caenorhabditis elegans OX=6239 GN@mau-2 PE=2 SV=1	143080000	22356000	0	54	7	0
O17582	spr-4	SPR4_CAEEL Suppressor of presenilin protein 4 OS=Caenorhabditis elegans OX=6239 GN@spr-4 PE=1 SV=2	0	0	0	0	0	2
O17586	pas-1	PSA6_CAEEL Proteasome subunit alpha type-6 OS=Caenorhabditis elegans OX=6239 GN@pas-1 PE=1 SV=1	0	0	0	3	1	1	862660000	2197900000	2832400000	4355000000	25089000	50	55	93	85	21
O17607	ruvb-1	RUVB1_CAEEL RuvB-like 1 OS=Caenorhabditis elegans OX=6239 GN@ruvb-1 PE=1 SV=2	56870000	100390000	169590000	21	16	23
O17608	tofu-1	TOFU1_CAEEL Protein tofu-1 OS=Caenorhabditis elegans OX=6239 GN@tofu-1 PE=2 SV=3	0	0	0	0	0	0
O17643	idh-2	O17643_CAEEL Isocitrate dehydrogenase [NADP] OS=Caenorhabditis elegans OX=6239 GN@idh-2 PE=1 SV=1	0	26213000	0	4	4	1	44934000	168820000	114150000	181040000	0	17	15	29	21	1
O17666	aspm-1	O17666_CAEEL Calponin-homology (CH) domain-containing protein OS=Caenorhabditis elegans OX=6239 GN@aspm-1 PE=1 SV=1	30576000	328830000	58516000	11	49	20
O17680	sams-1	METK1_CAEEL Probable S-adenosylmethionine synthase 1 OS=Caenorhabditis elegans OX=6239 GN@sams-1 PE=1 SV=1	80468000	78039000	100490000	21	24	14	874200000	1735800000	2839600000	4549500000	11262000	107	96	363	237	18
O17687	nasp-2	O17687_CAEEL SHNi-TPR domain-containing protein OS=Caenorhabditis elegans OX=6239 GN@nasp-2 PE=1 SV=1	0	0	0	5	2	0
O17690	C50B6.9	O17690_CAEEL Uncharacterized protein OS=Caenorhabditis elegans OX=6239 GN@C50B6.9 PE=1 SV=2	0	0	0	0	0	0	0	0	0	0	0	0	0	0	6	0
O17694	ril-1	O17694_CAEEL RNAi-Induced Longevity OS=Caenorhabditis elegans OX=6239 GN@ril-1 PE=1 SV=1	0	0	0	1	0	0
O17695	hda-1	HDA1_CAEEL Histone deacetylase 1 OS=Caenorhabditis elegans OX=6239 GN@hda-1 PE=1 SV=1	56076000	38423000	0	20	12	0	0	0	0	0	0	1	0	1	1	0
O17698	C53A5.6	O17698_CAEEL RING-type domain-containing protein OS=Caenorhabditis elegans OX=6239 GN@C53A5.6 PE=1 SV=1;tr	0	0	0	8	1	0
O17725	D1086.3	O17725_CAEEL DUF19 domain-containing protein OS=Caenorhabditis elegans OX=6239 GN@CELE_D1086.3 PE=1 SV=1	0	53833000	23935000	1	5	2
O17732	pyc-1	PYC1_CAEEL Pyruvate carboxylase 1 OS=Caenorhabditis elegans OX=6239 GN@pyc-1 PE=1 SV=1;tr	76152000	40008000	25785000	25	19	25	27030000	0	24573000	0	0	7	6	5	0	0
O17759	tkt-1	O17759_CAEEL Transket_pyr domain-containing protein OS=Caenorhabditis elegans OX=6239 GN@tkt-1 PE=1 SV=1	43300000	40286000	36962000	12	7	5	5758400000	15364000000	18235000000	26809000000	135670000	247	258	444	349	80
O17761	ech-8	O17761_CAEEL Enoyl-CoA Hydratase OS=Caenorhabditis elegans OX=6239 GN@ech-8 PE=1 SV=2	0	0	0	0	0	0	0	0	0	0	0	1	1	0	3	4
O17767	F01G10.9	O17767_CAEEL Uncharacterized protein OS=Caenorhabditis elegans OX=6239 GN@CELE_F01G10.9 PE=1 SV=3	0	0	0	0	0	1
O17772	pes-7	O17772_CAEEL Patterned Expression Site OS=Caenorhabditis elegans OX=6239 GN@pes-7 PE=1 SV=2	0	0	0	13	10	1	34328000	62438000	104240000	350440000	0	8	6	23	23	0
O17829	F21A3.3	O17829_CAEEL Uncharacterized protein OS=Caenorhabditis elegans OX=6239 GN@CELE_F21A3.3 PE=1 SV=2	0	0	0	0	0	0
O17838	clsp-1	O17838_CAEEL CLaSPin homolog OS=Caenorhabditis elegans OX=6239 GN@clsp-1 PE=1 SV=2	0	0	0	0	2	0
O17849	fbxa-95	O17849_CAEEL F-box domain-containing protein OS=Caenorhabditis elegans OX=6239 GN@fbxa-95 PE=1 SV=3	44150000	0	100950000	12	4	19
O17861	F37H8.5	YVRI_CAEEL GILT-like protein F37H8.5 OS=Caenorhabditis elegans OX=6239 GN@F37H8.5 PE=1 SV=1	0	0	877690000	0	0	19	747070000	3109400000	1014800000	3872900000	44719000	33	36	24	47	23
O17869	ccnk-1	O17869_CAEEL CYCLIN domain-containing protein OS=Caenorhabditis elegans OX=6239 GN@ccnk-1 PE=1 SV=2	0	0	0	0	0	2
O17893	F55B11.3	O17893_CAEEL Uncharacterized protein OS=Caenorhabditis elegans OX=6239 GN@CELE_F55B11.3 PE=1 SV=3	0	0	0	5	3	0	98343000	451660000	0	0	3785000	27	32	2	0	8
O17901	copz-1	COPZ_CAEEL Probable coatomer subunit zeta OS=Caenorhabditis elegans OX=6239 GN@copz-1 PE=3 SV=1	0	0	0	0	0	0	0	0	0	0	0	2	3	4	1	0
O17903	dyf-18	O17903_CAEEL Protein kinase domain-containing protein OS=Caenorhabditis elegans OX=6239 GN@dyf-18 PE=4 SV=2	0	0	0	0	3	0
O17905	frm-3	O17905_CAEEL Moesin/ezrin/radixin homolog 1 OS=Caenorhabditis elegans OX=6239 GN@frm-3 PE=1 SV=2	0	0	0	0	0	1
O17915	ran-1	RAN_CAEEL GTP-binding nuclear protein ran-1 OS=Caenorhabditis elegans OX=6239 GN@ran-1 PE=1 SV=1	0	0	0	1	1	0	72815000	158920000	85254000	0	0	6	5	3	2	0
O17921	tbb-1	O17921_CAEEL Tubulin beta chain OS=Caenorhabditis elegans OX=6239 GN@tbb-1 PE=1 SV=1	225740000	0	0	4	4	1	0	0	0	0	0	4	4	0	1	0
O17939	aipl-1	O17939_CAEEL WD_REPEATS_REGION domain-containing protein OS=Caenorhabditis elegans OX=6239 GN@aipl-1 PE=1 SV=1	0	0	0	1	1	5	458550000	787900000	606970000	1237100000	7810400	36	23	37	26	9
O17944	K10C3.5	O17944_CAEEL Tr-type G domain-containing protein OS=Caenorhabditis elegans OX=6239 GN@CELE_K10C3.5 PE=1 SV=2;tr	0	0	0	3	5	0	55854000	110020000	85708000	262730000	0	13	13	24	20	5
O17953	dld-1	DLDH_CAEEL Dihydrolipoyl dehydrogenase, mitochondrial OS=Caenorhabditis elegans OX=6239 GN@dld-1 PE=3 SV=2	67693000	6210900000	8208100000	21	223	290	1595700000	4018200000	4361600000	19828000000	445310000	118	133	198	375	175
O18125	nyn-1	O18125_CAEEL RNase_Zc3h12a_2 domain-containing protein OS=Caenorhabditis elegans OX=6239 GN@nyn-1 PE=4 SV=2	0	0	0	0	0	8
O18154	tba-7	O18154_CAEEL Tubulin alpha chain OS=Caenorhabditis elegans OX=6239 GN@tba-7 PE=1 SV=1	483850000	0	0	9	4	2	0	0	0	0	0	3	2	0	0	0
O18158	ogt-1	OGT1_CAEEL UDP-N-acetylglucosamine--peptide N-acetylglucosaminyltransferase OS=Caenorhabditis elegans OX=6239 GN@ogt-1 PE=1 SV=2;tr	0	0	0	0	0	0
O18178	pptr-1	2A51_CAEEL Serine/threonine-protein phosphatase 2A regulatory subunit pptr-1 OS=Caenorhabditis elegans OX=6239 GN@pptr-1 PE=1 SV=4	0	0	0	4	0	0	0	0	0	0	0	6	8	3	0	0
O18180	mrpl-12	O18180_CAEEL Mitochondrial Ribosomal Protein, Large OS=Caenorhabditis elegans OX=6239 GN@mrpl-12 PE=1 SV=1	0	0	0	0	3	0	0	0	0	0	0	0	0	0	1	0
O18181	W09D10.1	O18181_CAEEL Arf-GAP domain-containing protein OS=Caenorhabditis elegans OX=6239 GN@CELE_W09D10.1 PE=1 SV=1	0	0	60880000	1	2	6	0	0	208700000	712300000	0	2	0	5	15	2
O18183	W09D10.4	O18183_CAEEL Protein phosphatase OS=Caenorhabditis elegans OX=6239 GN@CELE_W09D10.4 PE=1 SV=1	0	0	0	0	0	0	0	75952000	0	122200000	4634900	4	4	3	7	6
O18195	ddl-2	O18195_CAEEL WASH_WAHD domain-containing protein OS=Caenorhabditis elegans OX=6239 GN@ddl-2 PE=1 SV=1	0	0	0	0	6	0
O18221	tag-273	O18221_CAEEL LIM zinc-binding domain-containing protein OS=Caenorhabditis elegans OX=6239 GN@tag-273 PE=1 SV=3;tr	59428000	255420000	2201600000	18	21	69
O18229	Y57G11C.3	6PGL_CAEEL Putative 6-phosphogluconolactonase OS=Caenorhabditis elegans OX=6239 GN@Y57G11C.3 PE=3 SV=2	0	0	0	9	0	0	80376000	211030000	144410000	282980000	0	19	13	28	21	1
O18235	coq-3	O18235_CAEEL Ubiquinone biosynthesis O-methyltransferase, mitochondrial OS=Caenorhabditis elegans OX=6239 GN@coq-3 PE=1 SV=1	0	0	0	0	0	0
O18282	frg-1	FRG1_CAEEL Protein FRG1 homolog OS=Caenorhabditis elegans OX=6239 GN@frg-1 PE=3 SV=2	0	0	0	0	0	0	0	0	0	0	0	0	0	2	5	1
O18688	tba-1	O18688_CAEEL Tubulin alpha chain OS=Caenorhabditis elegans OX=6239 GN@tba-1 PE=1 SV=1;tr	245080000	223350000	0	22	15	1	0	0	0	0	0	4	1	0	0	0
O44150	C49A9.6	O44150_CAEEL Uncharacterized protein OS=Caenorhabditis elegans OX=6239 GN@C49A9.6 PE=1 SV=1	66437000	61403000	0	14	10	4
O44151	C49A9.5	O44151_CAEEL Uncharacterized protein OS=Caenorhabditis elegans OX=6239 GN@C49A9.5 PE=1 SV=1	4391900	0	329860000	2	5	41	0	0	0	0	0	0	1	0	3	0
O44153	C49A9.3	O44153_CAEEL Uncharacterized protein OS=Caenorhabditis elegans OX=6239 GN@C49A9.3 PE=1 SV=3	0	0	0	0	0	2
O44158	vps-37	O44158_CAEEL VPS37 C-terminal domain-containing protein OS=Caenorhabditis elegans OX=6239 GN@vps-37 PE=1 SV=1	235340000	46596000	0	8	6	0
O44175	rfc-2	O44175_CAEEL AAA domain-containing protein OS=Caenorhabditis elegans OX=6239 GN@rfc-2 PE=1 SV=1	0	0	0	0	1	0
O44183	ltah-1.2	O44183_CAEEL Leuk-A4-hydro_C domain-containing protein OS=Caenorhabditis elegans OX=6239 GN@ltah-1.2 PE=1 SV=2;tr	75878000	160600000	433320000	27	42	67
O44408	kgb-1	KGB1_CAEEL GLH-binding kinase 1 OS=Caenorhabditis elegans OX=6239 GN@kgb-1 PE=1 SV=2	0	0	0	3	10	2
O44412	T07A9.10	O44412_CAEEL Uncharacterized protein OS=Caenorhabditis elegans OX=6239 GN@CELE_T07A9.10 PE=1 SV=1	0	0	0	0	0	4
O44441	mai-2	ATIF2_CAEEL ATPase inhibitor mai-2, mitochondrial OS=Caenorhabditis elegans OX=6239 GN@mai-2 PE=3 SV=1	0	0	0	0	0	0	262030000	485120000	0	0	10154000	11	11	0	0	2
O44451	pdhb-1	ODPB_CAEEL Pyruvate dehydrogenase E1 component subunit beta, mitochondrial OS=Caenorhabditis elegans OX=6239 GN@pdhb-1 PE=1 SV=2	0	0	0	23	5	0	178720000	424170000	510260000	2242600000	9573200	15	13	25	26	10
O44476	hoe-1	RNZ_CAEEL Ribonuclease Z OS=Caenorhabditis elegans OX=6239 GN@hoe-1 PE=2 SV=2	0	25206000	11135000	0	13	3	427600000	912550000	168620000	158410000	7724500	61	61	38	24	15
O44499	gtf-2h1	O44499_CAEEL General Transcription Factor homolog OS=Caenorhabditis elegans OX=6239 GN@gtf-2h1 PE=1 SV=3	0	0	0	0	13	2
O44503	aass-1	O44503_CAEEL Lysine ketoglutarate reductase OS=Caenorhabditis elegans OX=6239 GN@aass-1 PE=1 SV=1;tr	0	0	0	1	0	0	0	0	0	0	0	0	2	0	0	0
O44516	efn-4	EFN4_CAEEL Ephrin-4 OS=Caenorhabditis elegans OX=6239 GN@efn-4 PE=1 SV=2	0	0	0	0	0	0
O44549	acdh-3	O44549_CAEEL Acyl CoA DeHydrogenase OS=Caenorhabditis elegans OX=6239 GN@acdh-3 PE=1 SV=1	244510000	331470000	6201600000	39	41	193	488850000	1211500000	1310300000	2988200000	31051000	53	48	67	84	28
O44552	cdc-25.1	MPIP1_CAEEL M-phase inducer phosphatase cdc-25.1 OS=Caenorhabditis elegans OX=6239 GN@cdc-25.1 PE=3 SV=1	0	0	0	1	1	1
O44566	W03F8.4	O44566_CAEEL Uncharacterized protein OS=Caenorhabditis elegans OX=6239 GN@CELE_W03F8.4 PE=1 SV=1	0	0	0	2	6	1	13784000	0	20862000	0	0	2	2	3	5	0
O44727	cpn-4	O44727_CAEEL Calponin-homology (CH) domain-containing protein OS=Caenorhabditis elegans OX=6239 GN@cpn-4 PE=1 SV=3	0	0	0	0	0	0	365980000	1100500000	311990000	818260000	51412000	16	20	13	23	19
O44735	spg-20	O44735_CAEEL Inheritance of peroxisomes protein 1 OS=Caenorhabditis elegans OX=6239 GN@spg-20 PE=1 SV=2	0	0	0	0	0	1
O44739	bag-1	BAG1_CAEEL BAG family molecular chaperone regulator 1 OS=Caenorhabditis elegans OX=6239 GN@bag-1 PE=1 SV=1	0	0	0	5	1	0	62145000	253550000	152560000	330940000	6167500	10	10	18	16	10
O44781	F33D11.10	O44781_CAEEL RNA helicase OS=Caenorhabditis elegans OX=6239 GN@CELE_F33D11.10 PE=1 SV=1;tr	0	0	0	1	0	0	299340000	768130000	856280000	2037500000	24827000	24	27	43	51	21
O44906	pck-1	O44906_CAEEL Phosphoenolpyruvate carboxykinase (GTP) OS=Caenorhabditis elegans OX=6239 GN@pck-1 PE=1 SV=2	217890000	585770000	545680000	68	129	104	4989600000	13063000000	5487500000	10728000000	213540000	586	596	520	433	205
O44952	lonp-1	LONM_CAEEL Lon protease homolog, mitochondrial OS=Caenorhabditis elegans OX=6239 GN@lonp-1 PE=3 SV=1	196090000	208350000	626530000	42	60	96	0	0	0	0	0	2	0	3	3	0
O44956	kbp-5	O44956_CAEEL KNL (Kinetochore null) Binding Protein OS=Caenorhabditis elegans OX=6239 GN@kbp-5 PE=1 SV=1	0	0	0	2	0	1
O44985	teg-4	O44985_CAEEL CPSF_A domain-containing protein OS=Caenorhabditis elegans OX=6239 GN@teg-4 PE=1 SV=1	176630000	37752000	0	73	24	1
O45010	W10C8.4	O45010_CAEEL GST C-terminal domain-containing protein OS=Caenorhabditis elegans OX=6239 GN@CELE_W10C8.4 PE=1 SV=2;tr	0	0	0	0	0	0
O45011	W10C8.5	O45011_CAEEL Arginine kinase OS=Caenorhabditis elegans OX=6239 GN@CELE_W10C8.5 PE=1 SV=1;tr	0	2542900	3098000	0	4	7	0	0	0	0	0	0	0	0	2	1
O45012	nol-58	O45012_CAEEL Nop domain-containing protein OS=Caenorhabditis elegans OX=6239 GN@nol-58 PE=1 SV=1	58453000	0	0	9	1	0	0	0	0	0	0	0	2	0	1	0
O45084	C17H12.12	O45084_CAEEL BTB domain-containing protein OS=Caenorhabditis elegans OX=6239 GN@C17H12.12 PE=1 SV=2	0	0	0	0	1	1
O45106	ech-5	O45106_CAEEL Enoyl-CoA Hydratase OS=Caenorhabditis elegans OX=6239 GN@ech-5 PE=1 SV=3	0	0	0	2	1	0	0	0	59849000	80328000	0	3	1	10	4	0
O45181	nucl-1	O45181_CAEEL RRM domain-containing protein OS=Caenorhabditis elegans OX=6239 GN@nucl-1 PE=1 SV=1	8876200	129410000	0	4	30	1
O45218	ads-1	ADAS_CAEEL Alkyldihydroxyacetonephosphate synthase OS=Caenorhabditis elegans OX=6239 GN@ads-1 PE=2 SV=1	0	0	0	3	0	0
O45228	prdh-1	PROD_CAEEL Proline dehydrogenase 1, mitochondrial OS=Caenorhabditis elegans OX=6239 GN@prdh-1 PE=2 SV=2	0	0	0	5	0	0	25269000	58639000	0	0	0	10	7	4	3	0
O45244	mog-4	DHX16_CAEEL Probable pre-mRNA-splicing factor ATP-dependent RNA helicase mog-4 OS=Caenorhabditis elegans OX=6239 GN@mog-4 PE=1 SV=2	230900000	107820000	4255800	48	23	3
O45246	hsp-70	O45246_CAEEL Heat Shock Protein OS=Caenorhabditis elegans OX=6239 GN@hsp-70 PE=1 SV=1;tr	0	0	0	25	12	13
O45258	pals-6	O45258_CAEEL Protein containing ALS2cr12 (ALS2CR12) signature OS=Caenorhabditis elegans OX=6239 GN@pals-6 PE=4 SV=1	0	0	0	0	2	1
O45279	dlat-2	O45279_CAEEL 2-oxoacid_dh domain-containing protein OS=Caenorhabditis elegans OX=6239 GN@dlat-2 PE=1 SV=1	0	397940000	276240000	0	7	4
O45293	gly-8	GALT8_CAEEL Probable N-acetylgalactosaminyltransferase 8 OS=Caenorhabditis elegans OX=6239 GN@gly-8 PE=1 SV=1	0	0	0	4	2	0	14960000	0	336100000	117340000	0	4	1	30	14	1
O45319	tin-13	TIM13_CAEEL Mitochondrial import inner membrane translocase subunit tim-13 OS=Caenorhabditis elegans OX=6239 GN@tin-13 PE=3 SV=1	0	0	0	0	1	0
O45346	osm-11	O45346_CAEEL Uncharacterized protein OS=Caenorhabditis elegans OX=6239 GN@osm-11 PE=1 SV=1	0	0	0	0	0	0
O45380	tps-2	TPS2_CAEEL Alpha,alpha-trehalose-phosphate synthase [UDP-forming] 2 OS=Caenorhabditis elegans OX=6239 GN@tps-2 PE=2 SV=3	0	51154000	0	7	4	0	0	0	0	0	0	4	2	0	0	0
O45418	fkb-6	O45418_CAEEL Peptidylprolyl isomerase OS=Caenorhabditis elegans OX=6239 GN@fkb-6 PE=1 SV=1	0	0	0	0	0	4	595860000	1481100000	2896200000	4421000000	11874000	42	48	94	92	12
O45430	mccc-1	O45430_CAEEL MethylCrotonoyl-Coenzyme A Carboxylase (Alpha) OS=Caenorhabditis elegans OX=6239 GN@mccc-1 PE=1 SV=2	0	0	0	2	3	0	0	0	0	0	0	10	4	3	0	0
O45431	prp-18	O45431_CAEEL PRP18 homolog OS=Caenorhabditis elegans OX=6239 GN@prp-18 PE=1 SV=3	0	37272000	153560000	2	16	22
O45443	clec-65	O45443_CAEEL C-type LECtin OS=Caenorhabditis elegans OX=6239 GN@clec-65 PE=1 SV=1	0	0	0	0	0	0	43253000	98940000	0	0	2632700	7	6	4	3	4
O45495	uev-1	UB2V1_CAEEL Ubiquitin-conjugating enzyme E2 variant 1 OS=Caenorhabditis elegans OX=6239 GN@uev-1 PE=1 SV=1	0	0	0	0	0	0	296230000	889380000	787740000	3592500000	15881000	15	17	24	45	14
O45496	F39B2.3	O45496_CAEEL PKS_ER domain-containing protein OS=Caenorhabditis elegans OX=6239 GN@CELE_F39B2.3 PE=1 SV=1	12942000	185500000	2507400000	8	34	116	112570000	228330000	40156000	1158200000	57401000	29	20	7	61	27
O45502	dnj-12	O45502_CAEEL DNaJ domain (Prokaryotic heat shock protein) OS=Caenorhabditis elegans OX=6239 GN@dnj-12 PE=1 SV=1	39769000	0	0	9	3	3	0	0	0	0	0	1	0	0	0	0
O45551	ife-1	IF4E1_CAEEL Eukaryotic translation initiation factor 4E-1 OS=Caenorhabditis elegans OX=6239 GN@ife-1 PE=1 SV=2;tr	277250000	94780000	103440000	13	9	11
O45552	acaa-2	O45552_CAEEL ACetyl-CoA Acyltransferase 2 homolog OS=Caenorhabditis elegans OX=6239 GN@acaa-2 PE=1 SV=2	79917000	18958000	0	16	8	0	236100000	650820000	454310000	2069600000	24816000	28	36	54	73	31
O45577	cpf-2	O45577_CAEEL RRM domain-containing protein OS=Caenorhabditis elegans OX=6239 GN@cpf-2 PE=1 SV=1	0	0	0	5	2	2
O45603	memi-3	O45603_CAEEL MEiosis-to-MItosis transition associated OS=Caenorhabditis elegans OX=6239 GN@memi-3 PE=1 SV=1	0	0	0	0	0	2
O45622	erfa-3	O45622_CAEEL Tr-type G domain-containing protein OS=Caenorhabditis elegans OX=6239 GN@erfa-3 PE=1 SV=2	179390000	876330000	746210000	45	144	117	49962000	76421000	50880000	233130000	8464100	15	13	11	34	17
O45679	cysl-2	CYSK2_CAEEL Bifunctional L-3-cyanoalanine synthase/cysteine synthase OS=Caenorhabditis elegans OX=6239 GN@cysl-2 PE=1 SV=1	0	0	0	3	0	0	1159600000	2643400000	2328000000	3335700000	12637000	98	88	121	109	18
O45685	blos-9	BORC8_CAEEL BLOC-1-related complex subunit 8 homolog OS=Caenorhabditis elegans OX=6239 GN@blos-9 PE=3 SV=2	0	0	0	2	3	0
O45686	asah-1	ASAH1_CAEEL Acid ceramidase OS=Caenorhabditis elegans OX=6239 GN@asah-1 PE=3 SV=1	0	0	0	0	0	0
O45707	abhd-11.2	O45707_CAEEL AB hydrolase-1 domain-containing protein OS=Caenorhabditis elegans OX=6239 GN@abhd-11.2 PE=1 SV=2	0	0	0	0	0	0	28924000	0	0	553730000	12529000	5	3	0	13	7
O45722	R74.8	O45722_CAEEL Uncharacterized protein OS=Caenorhabditis elegans OX=6239 GN@CELE_R74.8 PE=1 SV=2;tr	10558000	0	0	6	0	0
O45734	cpl-1	CPL1_CAEEL Cathepsin L-like OS=Caenorhabditis elegans OX=6239 GN@cpl-1 PE=1 SV=1	26913000	40017000	86866000	6	12	14	233900000	606320000	70201000	245020000	21932000	47	37	14	21	18
O45764	T06E6.10	O45764_CAEEL TIL domain-containing protein OS=Caenorhabditis elegans OX=6239 GN@CELE_T06E6.10 PE=1 SV=1	0	0	0	0	0	0
O45781	drr-2	O45781_CAEEL RRM domain-containing protein OS=Caenorhabditis elegans OX=6239 GN@drr-2 PE=1 SV=1	0	0	0	0	0	0	0	0	0	0	0	1	0	0	0	0
O45797	wts-1	WARTS_CAEEL Serine/threonine-protein kinase WARTS homolog OS=Caenorhabditis elegans OX=6239 GN@wts-1 PE=1 SV=1	0	0	0	0	3	17
O45815	act-5	O45815_CAEEL ACTin OS=Caenorhabditis elegans OX=6239 GN@act-5 PE=1 SV=1	401750000	179160000	111290000	44	29	15	290180000	687540000	94081000	223330000	11145000	30	32	14	13	14
O45830	ndx-1	NDX1_CAEEL Putative nudix hydrolase 1 OS=Caenorhabditis elegans OX=6239 GN@ndx-1 PE=3 SV=1	0	0	0	0	0	0
O45865	ant-1.1	O45865_CAEEL ADP/ATP translocase OS=Caenorhabditis elegans OX=6239 GN@ant-1.1 PE=1 SV=1	0	0	0	2	1	0
O45881	mlt-11	O45881_CAEEL Uncharacterized protein OS=Caenorhabditis elegans OX=6239 GN@mlt-11 PE=1 SV=2;tr	0	0	0	2	2	5
O45933	npp-18	SEH1_CAEEL Nucleoporin SEH1 OS=Caenorhabditis elegans OX=6239 GN@npp-18 PE=3 SV=1	116330000	47910000	85043000	26	11	11
O45934	Y43F4B.5	O45934_CAEEL Uncharacterized protein OS=Caenorhabditis elegans OX=6239 GN@CELE_Y43F4B.5 PE=1 SV=1;tr	0	0	0	1	3	0	1229300000	2911100000	3448900000	5502500000	9784200	125	140	221	155	28
O45948	iscu-1	O45948_CAEEL NifU_N domain-containing protein OS=Caenorhabditis elegans OX=6239 GN@iscu-1 PE=1 SV=1	0	0	0	0	0	0	0	0	0	0	0	0	2	5	2	0
O45950	lin-38	O45950_CAEEL C2H2-type domain-containing protein OS=Caenorhabditis elegans OX=6239 GN@lin-38 PE=1 SV=3	0	0	0	0	11	1
O46015	tep-1	O46015_CAEEL TEP (ThiolEster containing Protein) OS=Caenorhabditis elegans OX=6239 GN@tep-1 PE=1 SV=2;tr	0	0	0	4	0	0	217190000	617990000	19098000	0	538820	58	60	19	3	2
O61196	F37C4.6	O61196_CAEEL Amino_oxidase domain-containing protein OS=Caenorhabditis elegans OX=6239 GN@CELE_F37C4.6 PE=1 SV=1	0	0	0	9	1	0
O61199	ogdh-1	ODO1_CAEEL 2-oxoglutarate dehydrogenase, mitochondrial OS=Caenorhabditis elegans OX=6239 GN@ogdh-1 PE=1 SV=2;tr	55190000	43516000	0	28	20	1	36816000	74262000	574430000	257340000	0	24	16	85	35	3
O61522	F17E9.4	O61522_CAEEL Uncharacterized protein OS=Caenorhabditis elegans OX=6239 GN@CELE_F17E9.4 PE=1 SV=2	0	0	0	0	2	1	164610000	228610000	0	0	6094700	4	5	0	1	4
O61528	unc-73	O61528_CAEEL Guanine nucleotide exchange factor UNC-73A OS=Caenorhabditis elegans OX=6239 GN@unc-73 PE=1 SV=1;tr	122820000	121720000	0	45	40	6
O61708	pqn-59	O61708_CAEEL Prion-like-(Q/N-rich)-domain-bearing protein OS=Caenorhabditis elegans OX=6239 GN@pqn-59 PE=1 SV=2	94006000	203170000	69716000	12	18	15
O61711	rnp-8	O61711_CAEEL RRM domain-containing protein OS=Caenorhabditis elegans OX=6239 GN@rnp-8 PE=1 SV=1	0	0	0	0	0	0
O61742	rpn-10	PSMD4_CAEEL 26S proteasome non-ATPase regulatory subunit 4 OS=Caenorhabditis elegans OX=6239 GN@rpn-10 PE=2 SV=2	27977000	47278000	0	5	5	1
O61792	rpn-8	O61792_CAEEL MPN domain-containing protein OS=Caenorhabditis elegans OX=6239 GN@rpn-8 PE=1 SV=1	260520000	273930000	156990000	47	18	13	0	0	0	0	0	1	1	1	1	0
O61793	R12E2.13	O61793_CAEEL Uncharacterized protein OS=Caenorhabditis elegans OX=6239 GN@CELE_R12E2.13 PE=1 SV=1	0	91168000	51010000	0	10	4	35197000	81180000	60448000	0	0	5	4	2	8	2
O61795	kel-20	O61795_CAEEL BTB domain-containing protein OS=Caenorhabditis elegans OX=6239 GN@kel-20 PE=4 SV=2	0	0	0	10	2	0
O61817	B0511.7	O61817_CAEEL FHA domain-containing protein OS=Caenorhabditis elegans OX=6239 GN@B0511.7 PE=1 SV=2	0	0	95890000	0	0	42
O61818	mrps-30	O61818_CAEEL Mitochondrial Ribosomal Protein, Small OS=Caenorhabditis elegans OX=6239 GN@mrps-30 PE=1 SV=2	0	0	0	0	1	0
O61820	eif-3.E	EIF3E_CAEEL Eukaryotic translation initiation factor 3 subunit E OS=Caenorhabditis elegans OX=6239 GN@eif-3.E PE=3 SV=1	0	0	0	1	7	29
O61845	chd-7	O61845_CAEEL Chromodomain and Helicase Domain protein OS=Caenorhabditis elegans OX=6239 GN@chd-7 PE=1 SV=3	0	0	0	4	2	0
O61848	clik-3	O61848_CAEEL CaLponIn-liKe proteins OS=Caenorhabditis elegans OX=6239 GN@clik-3 PE=1 SV=2;tr	0	0	0	0	1	1
O61853	F33E11.3	O61853_CAEEL KLRAQ domain-containing protein OS=Caenorhabditis elegans OX=6239 GN@CELE_F33E11.3 PE=1 SV=2	43084000	0	0	13	3	0
O61861	arx-7	O61861_CAEEL Actin-related protein 2/3 complex subunit 5 OS=Caenorhabditis elegans OX=6239 GN@arx-7 PE=1 SV=1	25598000	46003000	0	1	6	0
O61931	ergo-1	ERGO1_CAEEL Piwi-like protein ergo-1 OS=Caenorhabditis elegans OX=6239 GN@ergo-1 PE=1 SV=2;tr	18852000	454930000	30540000	13	78	19
O61955	ife-3	IF4E3_CAEEL Eukaryotic translation initiation factor 4E-3 OS=Caenorhabditis elegans OX=6239 GN@ife-3 PE=1 SV=2	24913000	332180000	821020000	5	18	48
O62020	lin-66	O62020_CAEEL Uncharacterized protein OS=Caenorhabditis elegans OX=6239 GN@lin-66 PE=1 SV=1;tr	0	0	0	0	0	0
O62053	ule-4	ULE4_CAEEL UPF0375 protein ule-4 OS=Caenorhabditis elegans OX=6239 GN@ule-4 PE=1 SV=1	20192000	74903000	60397000	4	8	8	4024500000	9093800000	362890000	0	159580000	19	16	8	3	9
O62118	C53A5.13	O62118_CAEEL Uncharacterized protein OS=Caenorhabditis elegans OX=6239 GN@C53A5.13 PE=1 SV=3;tr	0	83730000	47474000	0	24	6
O62122	gcsh-1	O62122_CAEEL Glycine cleavage system H protein OS=Caenorhabditis elegans OX=6239 GN@gcsh-1 PE=1 SV=1	0	0	0	1	0	0
O62124	D1025.1	O62124_CAEEL Uncharacterized protein OS=Caenorhabditis elegans OX=6239 GN@CELE_D1025.1 PE=4 SV=1	0	0	0	0	0	0
O62134	F02H6.6	O62134_CAEEL Uncharacterized protein OS=Caenorhabditis elegans OX=6239 GN@CELE_F02H6.6 PE=4 SV=1	0	0	0	0	1	1
O62137	acox-1.2	ACX12_CAEEL Acyl-coenzyme A oxidase acox-1.2 OS=Caenorhabditis elegans OX=6239 GN@acox-1.2 PE=1 SV=2	20291000	130350000	29022000	14	54	18	29722000	84291000	52920000	199850000	0	8	4	14	9	1
O62139	acox-1.4	ACX14_CAEEL Acyl-coenzyme A oxidase acox-1.4 OS=Caenorhabditis elegans OX=6239 GN@acox-1.4 PE=1 SV=1;sp	0	0	0	3	21	0	0	0	0	0	0	1	1	0	0	2
O62140	acox-1.1	ACX11_CAEEL Acyl-coenzyme A oxidase acox-1.1 OS=Caenorhabditis elegans OX=6239 GN@acox-1.1 PE=1 SV=1	69455000	362650000	81278000	42	126	45	0	0	0	0	0	1	1	0	0	0
O62200	F32B4.5	O62200_CAEEL Uncharacterized protein OS=Caenorhabditis elegans OX=6239 GN@CELE_F32B4.5 PE=4 SV=3;tr	0	0	0	2	0	0
O62203	phm-2	PHM2_CAEEL Pharyngeal muscle protein 2 OS=Caenorhabditis elegans OX=6239 GN@phm-2 PE=1 SV=3	56374000	0	0	11	2	0
O62216	F33H2.6	O62216_CAEEL TPR_REGION domain-containing protein OS=Caenorhabditis elegans OX=6239 GN@CELE_F33H2.6 PE=1 SV=2	0	0	0	0	0	0
O62218	pole-1	O62218_CAEEL DNA polymerase epsilon catalytic subunit OS=Caenorhabditis elegans OX=6239 GN@pole-1 PE=1 SV=1	0	0	0	0	0	0
O62219	F33H2.2	O62219_CAEEL Uncharacterized protein OS=Caenorhabditis elegans OX=6239 GN@CELE_F33H2.2 PE=1 SV=1	95886000	0	0	37	4	1
O62255	dcap-2	DCP2_CAEEL m7GpppN-mRNA hydrolase dcap-2 OS=Caenorhabditis elegans OX=6239 GN@dcap-2 PE=1 SV=4	0	0	0	0	2	1
O62256	F52G2.3	O62256_CAEEL RSD-2 domain-containing protein OS=Caenorhabditis elegans OX=6239 GN@CELE_F52G2.3 PE=1 SV=2	0	0	0	0	0	0	0	0	0	0	0	0	0	1	8	0
O62275	wago-4	WAGO4_CAEEL Argonaute protein wago-4 OS=Caenorhabditis elegans OX=6239 GN@wago-4 PE=1 SV=1	83281000	1680200000	578610000	61	314	170
O62277	dct-18	O62277_CAEEL DAF-16/FOXO Controlled, germline Tumor affecting OS=Caenorhabditis elegans OX=6239 GN@dct-18 PE=1 SV=1	107680000	159420000	306180000	10	12	11	61143000	135450000	51600000	856770000	57892000	7	9	9	30	24
O62332	imb-2	O62332_CAEEL Importin N-terminal domain-containing protein OS=Caenorhabditis elegans OX=6239 GN@imb-2 PE=1 SV=1;tr	0	0	0	2	0	0
O62349	R11H6.5	O62349_CAEEL DZF domain-containing protein OS=Caenorhabditis elegans OX=6239 GN@CELE_R11H6.5 PE=1 SV=2	185270000	60047000	0	27	11	0
O62390	W01F3.2	O62390_CAEEL Uncharacterized protein OS=Caenorhabditis elegans OX=6239 GN@CELE_W01F3.2 PE=1 SV=1	0	0	235770000	0	0	27
O62415	lys-1	LYS1_CAEEL Lysozyme-like protein 1 OS=Caenorhabditis elegans OX=6239 GN@lys-1 PE=2 SV=1	0	0	0	0	0	0
O62431	qars-1	SYQ_CAEEL Probable glutamine--tRNA ligase OS=Caenorhabditis elegans OX=6239 GN@qars-1 PE=3 SV=1	0	0	0	0	0	4	0	0	0	0	0	0	0	0	1	0
O62436	Y41E3.1	O62436_CAEEL Uncharacterized protein OS=Caenorhabditis elegans OX=6239 GN@CELE_Y41E3.1 PE=1 SV=2	0	0	0	0	1	0
O62437	Y41E3.8	O62437_CAEEL Uncharacterized protein OS=Caenorhabditis elegans OX=6239 GN@CELE_Y41E3.8 PE=1 SV=1;tr	0	0	0	0	1	0
O62481	lact-9	O62481_CAEEL Beta-lactamase domain-containing protein OS=Caenorhabditis elegans OX=6239 GN@lact-9 PE=1 SV=1	0	0	0	0	0	0
O76258	tsg-101	O76258_CAEEL Tumor Susceptibility Gene homolog OS=Caenorhabditis elegans OX=6239 GN@tsg-101 PE=1 SV=2	84517000	137520000	0	12	13	3
O76360	egl-4	EGL4_CAEEL cGMP-dependent protein kinase egl-4 OS=Caenorhabditis elegans OX=6239 GN@egl-4 PE=1 SV=2;tr	1252000000	161580000	9309800	162	60	12
O76365	tut-1	CTU1_CAEEL Cytoplasmic tRNA 2-thiolation protein 1 OS=Caenorhabditis elegans OX=6239 GN@tut-1 PE=1 SV=1	0	0	0	0	0	0
O76371	rpt-5	PRS6A_CAEEL 26S protease regulatory subunit 6A OS=Caenorhabditis elegans OX=6239 GN@rpt-5 PE=1 SV=1	29071000	23167000	0	14	6	2	0	0	0	0	0	2	1	0	0	1
O76383	hpo-15	O76383_CAEEL Amino_oxidase domain-containing protein OS=Caenorhabditis elegans OX=6239 GN@hpo-15 PE=1 SV=1	0	0	0	1	0	0
O76384	mms-19	O76384_CAEEL MMS19 nucleotide excision repair protein OS=Caenorhabditis elegans OX=6239 GN@mms-19 PE=1 SV=2	0	0	0	0	0	0
O76406	knl-3	O76406_CAEEL Kinetochore NuLl OS=Caenorhabditis elegans OX=6239 GN@knl-3 PE=1 SV=1	0	0	0	3	1	1
O76447	hcp-1	O76447_CAEEL HoloCentric chromosome binding Protein OS=Caenorhabditis elegans OX=6239 GN@hcp-1 PE=1 SV=1	0	0	0	0	0	0
O76449	ZK1055.7	O76449_CAEEL Uncharacterized protein OS=Caenorhabditis elegans OX=6239 GN@CELE_ZK1055.7 PE=1 SV=1	0	0	0	0	0	0
O76512	smg-2	RENT1_CAEEL Regulator of nonsense transcripts 1 OS=Caenorhabditis elegans OX=6239 GN@smg-2 PE=1 SV=1	348260000	582050000	130410000	121	139	53
O76558	math-20	O76558_CAEEL MATH (Meprin-associated Traf homology) domain containing OS=Caenorhabditis elegans OX=6239 GN@math-20 PE=1 SV=1	0	0	0	0	0	0	0	0	16477000	144290000	0	0	0	9	21	0
O76561	F13C5.2	O76561_CAEEL Bromo domain-containing protein OS=Caenorhabditis elegans OX=6239 GN@CELE_F13C5.2 PE=1 SV=1	148920000	184060000	50335000	12	9	2	0	0	10676000	55486000	0	0	0	3	3	0
O76577	rpn-11	PSDE_CAEEL 26S proteasome non-ATPase regulatory subunit 14 OS=Caenorhabditis elegans OX=6239 GN@rpn-11 PE=1 SV=1	238580000	97022000	31453000	24	16	6
O76616	pid-3	PID3_CAEEL Protein pid-3 OS=Caenorhabditis elegans OX=6239 GN@pid-3 PE=1 SV=1	72113000	80346000	0	13	19	4
O76628	Y57G7A.1	O76628_CAEEL Uncharacterized protein OS=Caenorhabditis elegans OX=6239 GN@CELE_Y57G7A.1 PE=1 SV=1	0	0	0	1	0	0
O76686	M01G5.1	O76686_CAEEL Uncharacterized protein OS=Caenorhabditis elegans OX=6239 GN@CELE_M01G5.1 PE=1 SV=2	0	0	0	0	0	10
O76743	glh-4	GLH4_CAEEL ATP-dependent RNA helicase glh-4 OS=Caenorhabditis elegans OX=6239 GN@glh-4 PE=1 SV=2	0	0	0	1	14	2
O76840	mig-6	PPN1_CAEEL Papilin OS=Caenorhabditis elegans OX=6239 GN@mig-6 PE=1 SV=1	22005000	37215000	25241000	10	10	11	387580000	931390000	95984000	39574000	2161700	74	65	21	20	13
P02513	hsp-16.48	HSP17_CAEEL Heat shock protein Hsp-16.48/Hsp-16.49 OS=Caenorhabditis elegans OX=6239 GN@hsp-16.48 PE=2 SV=1	28315000	18609000	0	13	1	1	280670000	854190000	927760000	1100500000	0	15	9	13	13	2
P02566	unc-54	MYO4_CAEEL Myosin-4 OS=Caenorhabditis elegans OX=6239 GN@unc-54 PE=1 SV=2	1339400000	664360000	360490000	456	288	188	102890000	175350000	195770000	1008300000	19675000	66	49	88	139	72
P02567	myo-1	MYO1_CAEEL Myosin-1 OS=Caenorhabditis elegans OX=6239 GN@myo-1 PE=1 SV=3	3953800	1314800	0	26	5	0	0	0	0	0	0	0	0	0	3	0
P04255	his-11	H2B1_CAEEL Histone H2B 1 OS=Caenorhabditis elegans OX=6239 GN@his-11 PE=1 SV=4;sp	0	0	0	0	0	0	0	0	0	0	0	0	0	1	0	0
P04970	gpd-1	G3P1_CAEEL Glyceraldehyde-3-phosphate dehydrogenase 1 OS=Caenorhabditis elegans OX=6239 GN@gpd-1 PE=3 SV=1	120990000	1086900000	194980000	9	91	29	80942000	241480000	557000000	1756200000	39935000	7	8	15	14	5
P05690	vit-2	VIT2_CAEEL Vitellogenin-2 OS=Caenorhabditis elegans OX=6239 GN@vit-2 PE=1 SV=5	1139200000	509680000	460570000	292	191	113	21490000000	54562000000	4260300000	11994000000	2120000000	2898	3009	800	1078	1290
P06125	vit-5	VIT5_CAEEL Vitellogenin-5 OS=Caenorhabditis elegans OX=6239 GN@vit-5 PE=2 SV=2	3624900000	1282200000	692060000	321	177	100	13024000000	32347000000	7217100000	10605000000	499580000	1565	1611	831	720	491
P09446	hsp-1	HSP1_CAEEL Heat shock protein hsp-1 OS=Caenorhabditis elegans OX=6239 GN@hsp-1 PE=1 SV=2	11532000000	10866000000	3616000000	565	438	227	3067500000	7681800000	13134000000	27015000000	185560000	175	164	389	508	120
P10986	act-4	ACT4_CAEEL Actin-4 OS=Caenorhabditis elegans OX=6239 GN@act-4 PE=3 SV=2;sp	455310000	167530000	66062000	24	16	7	2044600000	5979600000	1605000000	4819500000	48309000	92	106	71	90	38
P11141	hsp-6	HSP6_CAEEL Heat shock protein hsp-6 OS=Caenorhabditis elegans OX=6239 GN@hsp-6 PE=1 SV=2	371910000	213640000	43212000	118	76	20	480570000	1274700000	2472800000	5655100000	28593000	87	73	227	255	49
P12456	mec-7	TBB1_CAEEL Tubulin beta-1 chain OS=Caenorhabditis elegans OX=6239 GN@mec-7 PE=2 SV=1	0	0	0	1	0	0	0	0	0	0	0	0	0	1	0	0
P12844	myo-3	MYO3_CAEEL Myosin-3 OS=Caenorhabditis elegans OX=6239 GN@myo-3 PE=2 SV=1	33532000	0	0	23	0	0	0	0	0	0	0	0	0	2	4	0
P12845	myo-2	MYO2_CAEEL Myosin-2 OS=Caenorhabditis elegans OX=6239 GN@myo-2 PE=1 SV=2	32998000	0	0	19	2	0
P16356	ama-1	RPB1_CAEEL DNA-directed RNA polymerase II subunit RPB1 OS=Caenorhabditis elegans OX=6239 GN@ama-1 PE=1 SV=3	0	0	0	0	0	0
P17139	emb-9	CO4A1_CAEEL Collagen alpha-1(IV) chain OS=Caenorhabditis elegans OX=6239 GN@emb-9 PE=1 SV=5	0	0	0	0	0	0
P17329	gpd-2	G3P2_CAEEL Glyceraldehyde-3-phosphate dehydrogenase 2 OS=Caenorhabditis elegans OX=6239 GN@gpd-2 PE=3 SV=2	0	0	0	1	0	0	0	0	0	0	0	0	0	0	0	1
P17330	gpd-3	G3P3_CAEEL Glyceraldehyde-3-phosphate dehydrogenase 3 OS=Caenorhabditis elegans OX=6239 GN@gpd-3 PE=3 SV=1	652130000	1687000000	339250000	40	64	23	4652300000	11289000000	9639300000	33329000000	1399800000	126	144	188	262	127
P17331	gpd-4	G3P4_CAEEL Glyceraldehyde-3-phosphate dehydrogenase 4 OS=Caenorhabditis elegans OX=6239 GN@gpd-4 PE=3 SV=1	0	0	0	0	2	1	0	0	0	0	0	0	0	2	0	0
P17343	gpb-1	GBB1_CAEEL Guanine nucleotide-binding protein subunit beta-1 OS=Caenorhabditis elegans OX=6239 GN@gpb-1 PE=1 SV=2	0	0	0	3	1	0	24314000	68465000	37516000	45562000	0	13	7	6	9	0
P18947	vit-4	VIT4_CAEEL Vitellogenin-4 OS=Caenorhabditis elegans OX=6239 GN@vit-4 PE=1 SV=3	0	0	0	1	1	0	724570000	2296400000	801690000	1196100000	49055000	24	30	27	21	10
P18948	vit-6	VIT6_CAEEL Vitellogenin-6 OS=Caenorhabditis elegans OX=6239 GN@vit-6 PE=1 SV=5	2394200000	1042100000	418630000	457	338	175	20545000000	51022000000	9351200000	16219000000	1298300000	1829	1844	934	896	760
P19626	mlc-2	MLR2_CAEEL Myosin regulatory light chain 2 OS=Caenorhabditis elegans OX=6239 GN@mlc-2 PE=4 SV=1;sp	913370000	254720000	248870000	24	17	13	32119000	100880000	44152000	272570000	4201000	3	5	2	10	4
P19974	cyc-2.1	CYC21_CAEEL Cytochrome c 2.1 OS=Caenorhabditis elegans OX=6239 GN@cyc-2.1 PE=1 SV=2	0	0	0	0	0	0	0	0	0	0	0	0	0	0	1	0
P20163	hsp-4	BIBH_CAEEL Endoplasmic reticulum chaperone BiP homolog OS=Caenorhabditis elegans OX=6239 GN@hsp-4 PE=1 SV=2;tr	1202300000	972540000	418220000	154	126	55	125460000	333520000	379410000	1731600000	10159000	21	28	47	62	14
P23678	unc-104	UN104_CAEEL Kinesin-like protein unc-104 OS=Caenorhabditis elegans OX=6239 GN@unc-104 PE=1 SV=4	0	0	0	29	2	1
P25807	cpr-1	CPR1_CAEEL Gut-specific cysteine proteinase OS=Caenorhabditis elegans OX=6239 GN@cpr-1 PE=1 SV=2	0	0	0	0	0	0	0	0	0	0	0	0	0	5	1	0
P27420	hsp-3	HSP7C_CAEEL Heat shock 70 kDa protein C OS=Caenorhabditis elegans OX=6239 GN@hsp-3 PE=1 SV=2;tr	5054700000	4112300000	877510000	248	157	84	415340000	1241600000	2483100000	9305800000	57992000	47	65	109	220	44
P27639	inf-1	IF4A_CAEEL Eukaryotic initiation factor 4A OS=Caenorhabditis elegans OX=6239 GN@inf-1 PE=2 SV=1	183840000	157400000	125840000	52	33	38	477320000	1356000000	1500300000	1952700000	17722000	45	44	55	45	7
P29691	eef-2	EF2_CAEEL Elongation factor 2 OS=Caenorhabditis elegans OX=6239 GN@eef-2 PE=1 SV=4	833990000	2453400000	1897100000	196	313	314	6158600000	16559000000	20745000000	57622000000	595650000	441	470	734	1000	335
P30629	ZK637.2	YOU2_CAEEL Uncharacterized protein ZK637.2 OS=Caenorhabditis elegans OX=6239 GN@ZK637.2 PE=3 SV=2	0	0	0	0	1	1	0	0	26849000	100160000	7306100	2	6	5	8	8
P30630	lin-9	LIN9_CAEEL Protein lin-9 OS=Caenorhabditis elegans OX=6239 GN@lin-9 PE=1 SV=3	0	0	0	1	0	0
P30641	rpap-2	RPAP2_CAEEL Putative RNA polymerase II subunit B1 CTD phosphatase rpap-2 OS=Caenorhabditis elegans OX=6239 GN@rpap-2 PE=3 SV=1	0	0	0	0	0	0
P30642	eif-3.D	EIF3D_CAEEL Eukaryotic translation initiation factor 3 subunit D OS=Caenorhabditis elegans OX=6239 GN@eif-3.D PE=1 SV=1	0	13962000	1261900000	0	13	115	6760800	12401000	124890000	915820000	13723000	3	5	16	39	10
P30644	R08D7.5	YNE5_CAEEL Uncharacterized calcium-binding protein R08D7.5 OS=Caenorhabditis elegans OX=6239 GN@R08D7.5 PE=4 SV=2	0	0	0	0	0	0
P31161	sod-2	SODM1_CAEEL Superoxide dismutase [Mn] 1, mitochondrial OS=Caenorhabditis elegans OX=6239 GN@sod-2 PE=1 SV=1	0	0	0	2	0	0	53136000	154850000	125210000	154740000	0	11	13	9	8	0
P32740	R107.2	NNRD_CAEEL ATP-dependent (S)-NAD(P)H-hydrate dehydratase OS=Caenorhabditis elegans OX=6239 GN@R107.2 PE=3 SV=3	0	0	0	0	0	0	0	0	0	0	0	0	0	4	0	0
P32744	cls-2	CLAS2_CAEEL Protein CLASP-2 OS=Caenorhabditis elegans OX=6239 GN@cls-2 PE=1 SV=3	0	0	0	4	2	3
P34183	hars-1	SYH_CAEEL Histidine--tRNA ligase OS=Caenorhabditis elegans OX=6239 GN@hars-1 PE=2 SV=3	0	0	0	1	0	17	0	0	0	0	0	3	1	3	0	0
P34255	B0303.3	ECHH_CAEEL Probable 3-ketoacyl-CoA thiolase OS=Caenorhabditis elegans OX=6239 GN@B0303.3 PE=3 SV=1	0	0	0	2	4	1	36180000	109160000	0	0	0	8	3	0	1	0
P34260	vps-33.1	VP33A_CAEEL Vacuolar protein sorting-associated protein 33A OS=Caenorhabditis elegans OX=6239 GN@vps-33.1 PE=1 SV=4	84661000	33015000	822020000	24	20	101
P34278	knl-1	KNL1_CAEEL Kinetochore null protein 1 OS=Caenorhabditis elegans OX=6239 GN@knl-1 PE=1 SV=3	61699000	0	0	2	1	2
P34280	C02F5.3	YKK3_CAEEL Uncharacterized GTP-binding protein C02F5.3 OS=Caenorhabditis elegans OX=6239 GN@C02F5.3 PE=3 SV=2	0	31479000	0	5	8	0
P34281	cids-1	CIDS1_CAEEL CID domain-containing protein 1 OS=Caenorhabditis elegans OX=6239 GN@cids-1 PE=4 SV=2	0	0	0	2	16	2
P34286	pbs-6	PSB1_CAEEL Proteasome subunit beta type-1 OS=Caenorhabditis elegans OX=6239 GN@pbs-6 PE=1 SV=2	0	0	0	0	0	0	797440000	2201400000	2930200000	6420100000	29215000	26	27	33	52	18
P34305	rha-2	RHA2_CAEEL Putative ATP-dependent RNA helicase rha-2 OS=Caenorhabditis elegans OX=6239 GN@rha-2 PE=3 SV=2	0	0	0	1	0	0
P34318	set-3	SET3_CAEEL SET domain-containing protein 3 OS=Caenorhabditis elegans OX=6239 GN@set-3 PE=3 SV=1	0	0	0	0	0	0
P34329	C14B9.2	PDIA4_CAEEL Probable protein disulfide-isomerase A4 OS=Caenorhabditis elegans OX=6239 GN@C14B9.2 PE=3 SV=2	110890000	1777000000	1256900000	45	208	147	121030000	343630000	1010200000	6378600000	29506000	17	21	58	161	36
P34331	plk-1	PLK1_CAEEL Serine/threonine-protein kinase plk-1 OS=Caenorhabditis elegans OX=6239 GN@plk-1 PE=1 SV=3	0	0	0	1	3	0
P34333	gei-8	NCOR1_CAEEL Nuclear receptor corepressor 1 OS=Caenorhabditis elegans OX=6239 GN@gei-8 PE=1 SV=4	0	0	0	7	0	0
P34339	egl-45	EIF3A_CAEEL Eukaryotic translation initiation factor 3 subunit A OS=Caenorhabditis elegans OX=6239 GN@egl-45 PE=3 SV=1	34754000	16411000	0	10	6	1
P34343	npp-15	NU133_CAEEL Nuclear pore complex protein 15 OS=Caenorhabditis elegans OX=6239 GN@npp-15 PE=3 SV=4	0	0	0	5	0	0
P34346	let-754	KAD2_CAEEL Adenylate kinase OS=Caenorhabditis elegans OX=6239 GN@let-754 PE=3 SV=2	0	0	0	3	2	4	238410000	372830000	91783000	1083300000	8854600	28	15	8	41	11
P34355	acox-1.5	ACX15_CAEEL Probable acyl-coenzyme A oxidase acox-1.5 OS=Caenorhabditis elegans OX=6239 GN@acox-1.5 PE=3 SV=1	0	0	0	3	0	0
P34369	prp-8	PRP8_CAEEL Pre-mRNA-splicing factor 8 homolog OS=Caenorhabditis elegans OX=6239 GN@prp-8 PE=1 SV=1	0	0	0	2	4	1
P34392	F09G8.7	YLS7_CAEEL Uncharacterized protein F09G8.7 OS=Caenorhabditis elegans OX=6239 GN@F09G8.7 PE=4 SV=1	0	0	0	1	0	1
P34400	mig-10	MIG10_CAEEL Abnormal cell migration protein 10 OS=Caenorhabditis elegans OX=6239 GN@mig-10 PE=1 SV=3	0	0	0	0	0	0
P34419	F42H10.6	YLZ6_CAEEL Putative esterase F42H10.6 OS=Caenorhabditis elegans OX=6239 GN@F42H10.6 PE=1 SV=2	0	0	0	0	4	3
P34425	cit-1.1	CCNT1_CAEEL Cyclin-T1.1 OS=Caenorhabditis elegans OX=6239 GN@cit-1.1 PE=3 SV=1	0	0	0	0	0	0
P34427	lin-36	LIN36_CAEEL Protein lin-36 OS=Caenorhabditis elegans OX=6239 GN@lin-36 PE=1 SV=2	0	0	0	0	0	5
P34428	mdt-30	MDT30_CAEEL Glutamine/asparagine-rich protein mdt-30 OS=Caenorhabditis elegans OX=6239 GN@mdt-30 PE=1 SV=2	0	0	0	3	1	0
P34429	F44B9.8	RFC5_CAEEL Probable replication factor C subunit 5 OS=Caenorhabditis elegans OX=6239 GN@F44B9.8 PE=3 SV=3	0	0	0	1	0	0
P34431	retr-1	RETR1_CAEEL Retrotransposon-like protein 1 OS=Caenorhabditis elegans OX=6239 GN@retr-1 PE=4 SV=5	0	0	0	3	0	0
P34437	F44E2.7	YL57_CAEEL Putative zinc finger protein F44E2.7 OS=Caenorhabditis elegans OX=6239 GN@F44E2.7 PE=1 SV=2	0	0	0	0	0	12
P34455	aco-2	ACON_CAEEL Probable aconitate hydratase, mitochondrial OS=Caenorhabditis elegans OX=6239 GN@aco-2 PE=3 SV=2	43587000	56001000	206380000	11	18	29	1299700000	2999400000	1214200000	2315800000	38934000	118	87	78	79	35
P34460	eef-1B.1	EF1B1_CAEEL Probable elongation factor 1-beta/1-delta 1 OS=Caenorhabditis elegans OX=6239 GN@eef-1B.1 PE=1 SV=1	715870000	204090000	37143000	78	30	18	74621000	370970000	504560000	2962300000	16234000	7	8	19	62	6
P34462	vha-14	VATD_CAEEL V-type proton ATPase subunit D OS=Caenorhabditis elegans OX=6239 GN@vha-14 PE=3 SV=1	0	178780000	176130000	1	13	13	0	0	0	0	0	3	5	0	0	0
P34466	clu-1	CLU_CAEEL Clustered mitochondria protein homolog OS=Caenorhabditis elegans OX=6239 GN@clu-1 PE=3 SV=1	85765000	27707000	0	89	23	4
P34467	F55H2.7	YMF7_CAEEL Uncharacterized protein F55H2.7 OS=Caenorhabditis elegans OX=6239 GN@F55H2.7 PE=4 SV=3	0	0	0	1	0	0
P34476	rpac-19	RPAC2_CAEEL Probable DNA-directed RNA polymerases I and III subunit RPAC2 OS=Caenorhabditis elegans OX=6239 GN@rpac-19 PE=3 SV=1	0	0	0	3	3	0	0	0	0	0	0	0	0	0	6	0
P34497	gln-2	GLNA_CAEEL Probable glutamine synthetase OS=Caenorhabditis elegans OX=6239 GN@gln-2 PE=3 SV=1	0	0	0	0	1	0
P34500	ttr-2	TTR2_CAEEL Transthyretin-like protein 2 OS=Caenorhabditis elegans OX=6239 GN@ttr-2 PE=1 SV=1	0	0	0	0	3	1	83868000	191000000	0	0	0	4	6	0	0	0
P34511	vms-1	VMS1_CAEEL Protein vms-1 OS=Caenorhabditis elegans OX=6239 GN@vms-1 PE=2 SV=2	0	0	69697000	5	1	19
P34512	grp-1	GRP1_CAEEL GTP exchange factor for ARFs 1 OS=Caenorhabditis elegans OX=6239 GN@grp-1 PE=3 SV=2	0	0	0	1	2	0
P34528	K12H4.7	YM67_CAEEL Putative serine protease K12H4.7 OS=Caenorhabditis elegans OX=6239 GN@K12H4.7 PE=3 SV=2	79089000	83303000	36160000	29	29	9	423210000	1382200000	1633000000	2461200000	44156000	41	41	60	70	46
P34531	clip-1	CLP1H_CAEEL CAP-Gly domain-containing linker protein 1 homolog OS=Caenorhabditis elegans OX=6239 GN@clip-1 PE=4 SV=4	0	0	0	0	1	1
P34537	rfp-1	BRE1_CAEEL E3 ubiquitin-protein ligase bre-1 OS=Caenorhabditis elegans OX=6239 GN@rfp-1 PE=1 SV=2	0	0	0	2	0	0
P34540	unc-116	KINH_CAEEL Kinesin heavy chain OS=Caenorhabditis elegans OX=6239 GN@unc-116 PE=2 SV=2	247560000	87293000	44807000	71	25	11
P34541	R05D3.8	YNC8_CAEEL Putative RNA-binding protein R05D3.8 OS=Caenorhabditis elegans OX=6239 GN@R05D3.8 PE=4 SV=3	0	0	0	7	1	5
P34542	R05D3.9/R05D3.10	YNC9_CAEEL Uncharacterized protein R05D3.9 OS=Caenorhabditis elegans OX=6239 GN@R05D3.9/R05D3.10 PE=3 SV=3	55682000	1705600000	3309800000	33	198	307	107590000	266820000	87390000	481180000	16920000	11	15	18	25	16
P34544	met-2	MET2_CAEEL Histone-lysine N-methyltransferase met-2 OS=Caenorhabditis elegans OX=6239 GN@met-2 PE=3 SV=5	17192000	0	0	20	1	0
P34545	cbp-1	CBP1_CAEEL Protein cbp-1 OS=Caenorhabditis elegans OX=6239 GN@cbp-1 PE=1 SV=6	0	0	0	0	0	3
P34556	cdk-1	CDK1_CAEEL Cyclin-dependent kinase 1 OS=Caenorhabditis elegans OX=6239 GN@cdk-1 PE=1 SV=1	43322000	0	0	4	1	1
P34559	ech-6	ECHM_CAEEL Probable enoyl-CoA hydratase, mitochondrial OS=Caenorhabditis elegans OX=6239 GN@ech-6 PE=3 SV=1	24165000	109260000	1308800000	8	35	172	116330000	219650000	101610000	1304300000	34829000	6	4	3	30	23
P34561	vps-53	VPS53_CAEEL Vacuolar protein sorting-associated protein 53 homolog OS=Caenorhabditis elegans OX=6239 GN@vps-53 PE=1 SV=4	0	0	0	4	0	1
P34562	gcc-2	GCC2_CAEEL GRIP and coiled-coil domain-containing protein 2 OS=Caenorhabditis elegans OX=6239 GN@gcc-2 PE=4 SV=3	0	0	0	1	0	0
P34563	iff-1	IF5A1_CAEEL Eukaryotic translation initiation factor 5A-1 OS=Caenorhabditis elegans OX=6239 GN@iff-1 PE=1 SV=1;tr	0	0	0	0	0	0
P34567	gtf-2H2C	TF2H2_CAEEL General transcription factor IIH subunit 2 OS=Caenorhabditis elegans OX=6239 GN@gtf-2H2C PE=3 SV=3	0	0	0	0	23	3
P34568	bath-43	BAT43_CAEEL BTB and MATH domain-containing protein 43 OS=Caenorhabditis elegans OX=6239 GN@bath-43 PE=3 SV=2	0	0	0	1	3	0
P34574	chc-1	CLH_CAEEL Probable clathrin heavy chain 1 OS=Caenorhabditis elegans OX=6239 GN@chc-1 PE=1 SV=1	0	0	0	0	0	0	43344000	159120000	0	0	0	12	11	1	0	0
P34575	cts-1	CISY_CAEEL Probable citrate synthase, mitochondrial OS=Caenorhabditis elegans OX=6239 GN@cts-1 PE=3 SV=1	0	25195000	47460000	3	9	16	5074900000	12626000000	11388000000	18954000000	2174000000	214	174	316	309	261
P34604	ZK1098.4	EI2BA_CAEEL Probable translation initiation factor eIF-2B subunit alpha OS=Caenorhabditis elegans OX=6239 GN@ZK1098.4 PE=1 SV=1	0	0	0	1	0	0
P34605	trpp-3	TPPC3_CAEEL Trafficking protein particle complex subunit 3 homolog OS=Caenorhabditis elegans OX=6239 GN@trpp-3 PE=1 SV=1	0	0	0	1	1	0
P34609	unc-16	JIP_CAEEL JNK-interacting protein OS=Caenorhabditis elegans OX=6239 GN@unc-16 PE=1 SV=4	0	58750000	56097000	4	22	18	0	0	0	0	0	3	3	2	3	0
P34619	sor-1	SOR1_CAEEL Sop-2-related protein 1 OS=Caenorhabditis elegans OX=6239 GN@sor-1 PE=1 SV=1	0	0	0	0	0	0
P34623	ufbp-1	DDRGK_CAEEL DDRGK domain-containing protein 1 OS=Caenorhabditis elegans OX=6239 GN@ufbp-1 PE=3 SV=3	47933000	35934000	59431000	7	4	10	0	0	0	0	0	0	0	0	1	0
P34638	cya-1	CCNA1_CAEEL G2/mitotic-specific cyclin-A1 OS=Caenorhabditis elegans OX=6239 GN@cya-1 PE=1 SV=2	0	0	0	1	2	0
P34647	mcm-6	MCM6_CAEEL DNA replication licensing factor mcm-6 OS=Caenorhabditis elegans OX=6239 GN@mcm-6 PE=1 SV=1	44148000	13059000	22485000	16	8	7
P34648	ZK632.2	YOT2_CAEEL Uncharacterized protein ZK632.2 OS=Caenorhabditis elegans OX=6239 GN@ZK632.2 PE=4 SV=1	0	16126000	0	7	9	7
P34653	panl-3	PAN3_CAEEL PAN2-PAN3 deadenylation complex subunit PAN3 OS=Caenorhabditis elegans OX=6239 GN@panl-3 PE=1 SV=3	0	0	0	1	0	0
P34654	ZK632.9	YOT9_CAEEL Uncharacterized protein ZK632.9 OS=Caenorhabditis elegans OX=6239 GN@ZK632.9 PE=4 SV=3	0	0	0	0	1	0
P34659	snr-5	RUXF_CAEEL Probable small nuclear ribonucleoprotein F OS=Caenorhabditis elegans OX=6239 GN@snr-5 PE=1 SV=1	0	0	0	1	10	0
P34661	ufm-1	UFM1_CAEEL Ubiquitin-fold modifier 1 OS=Caenorhabditis elegans OX=6239 GN@ufm-1 PE=1 SV=1	56513000	709610000	158900000	6	11	4	0	0	0	0	0	3	3	0	3	0
P34666	coq-5	COQ5_CAEEL 2-methoxy-6-polyprenyl-1,4-benzoquinol methylase, mitochondrial OS=Caenorhabditis elegans OX=6239 GN@coq-5 PE=3 SV=2	0	0	0	0	0	0
P34670	snu-23	SNU23_CAEEL Putative zinc finger matrin-type protein snu-23 OS=Caenorhabditis elegans OX=6239 GN@snu-23 PE=3 SV=2	0	0	0	0	0	0
P34689	glh-1	GLH1_CAEEL ATP-dependent RNA helicase glh-1 OS=Caenorhabditis elegans OX=6239 GN@glh-1 PE=1 SV=3	32401000	89072000	291580000	10	14	28
P34690	tba-2	TBA2_CAEEL Tubulin alpha-2 chain OS=Caenorhabditis elegans OX=6239 GN@tba-2 PE=1 SV=1	1243800000	614890000	272360000	102	74	40	160190000	400820000	118280000	120100000	4108000	49	51	36	21	8
P34692	T01G9.2	PHAF1_CAEEL PHAF1 protein T01G9.2 OS=Caenorhabditis elegans OX=6239 GN@T01G9.2 PE=1 SV=3	4339000000	2279000000	492100000	158	125	41
P34696	hsp-16.1	HSP11_CAEEL Heat shock protein Hsp-16.1/Hsp-16.11 OS=Caenorhabditis elegans OX=6239 GN@hsp-16.1 PE=2 SV=1	32423000	18252000	15539000	5	3	2	259290000	723190000	754580000	1076800000	1157900	20	22	22	23	2
P34705	kup-1	KUP1_CAEEL Protein kup-1 OS=Caenorhabditis elegans OX=6239 GN@kup-1 PE=2 SV=1	0	0	0	0	1	4	0	0	0	0	0	4	0	0	2	0
P34706	sdc-3	SDC3_CAEEL Zinc finger protein sdc-3 OS=Caenorhabditis elegans OX=6239 GN@sdc-3 PE=1 SV=2	0	0	0	0	0	10
P34714	ost-1	SPRC_CAEEL SPARC OS=Caenorhabditis elegans OX=6239 GN@ost-1 PE=1 SV=1;tr	14307000	33964000	65977000	5	13	16	0	0	91577000	238200000	0	2	1	17	19	0
P34748	mrps-23	RT23_CAEEL Probable 28S ribosomal protein S23, mitochondrial OS=Caenorhabditis elegans OX=6239 GN@mrps-23 PE=3 SV=1	0	0	0	0	0	0
P34815	unc-18	UNC18_CAEEL Putative acetylcholine regulator unc-18 OS=Caenorhabditis elegans OX=6239 GN@unc-18 PE=2 SV=3	7417500	0	32624000	2	0	6
P35602	unc-101	AP1M_CAEEL AP-1 complex subunit mu-1-I OS=Caenorhabditis elegans OX=6239 GN@unc-101 PE=1 SV=2;tr	714790000	132270000	3656800	76	36	8
P36609	ncs-2	NCS2_CAEEL Neuronal calcium sensor 2 OS=Caenorhabditis elegans OX=6239 GN@ncs-2 PE=2 SV=2	0	0	0	1	0	0	128180000	340700000	127370000	956280000	25620000	14	15	13	25	25
P37806	unc-87	UNC87_CAEEL Protein unc-87 OS=Caenorhabditis elegans OX=6239 GN@unc-87 PE=1 SV=3	0	7589100	76301000	1	4	18
P39055	dyn-1	DYN1_CAEEL Dynamin OS=Caenorhabditis elegans OX=6239 GN@dyn-1 PE=1 SV=3	2591100000	1055800000	340700000	254	160	60
P39745	mpk-1	MPK1_CAEEL Mitogen-activated protein kinase mpk-1 OS=Caenorhabditis elegans OX=6239 GN@mpk-1 PE=1 SV=2	24450000	54489000	94902000	6	10	27
P41842	trd-1	TTC27_CAEEL Tetratricopeptide repeat-containing protein trd-1 OS=Caenorhabditis elegans OX=6239 GN@trd-1 PE=2 SV=2	0	0	0	0	2	0	0	57991000	45051000	97388000	0	3	5	5	7	0
P41932	par-5	14331_CAEEL 14-3-3-like protein 1 OS=Caenorhabditis elegans OX=6239 GN@par-5 PE=1 SV=2	350950000	139070000	85104000	38	23	13	4484900000	9386000000	7612600000	10947000000	36363000	77	65	78	60	21
P41938	B0272.3	HCDH2_CAEEL Probable 3-hydroxyacyl-CoA dehydrogenase B0272.3 OS=Caenorhabditis elegans OX=6239 GN@B0272.3 PE=3 SV=1	0	0	0	1	0	23	566630000	1698300000	1387400000	10595000000	238770000	38	37	65	162	62
P41954	D1044.6	YLK6_CAEEL Uncharacterized protein D1044.6 OS=Caenorhabditis elegans OX=6239 GN@D1044.6 PE=4 SV=3	0	0	0	2	0	0
P41956	mev-1	C560_CAEEL Succinate dehydrogenase cytochrome b560 subunit, mitochondrial OS=Caenorhabditis elegans OX=6239 GN@mev-1 PE=2 SV=1	0	0	0	0	0	0
P41988	cct-1	TCPA_CAEEL T-complex protein 1 subunit alpha OS=Caenorhabditis elegans OX=6239 GN@cct-1 PE=3 SV=2	0	0	0	6	0	0	45180000	106230000	116030000	126830000	0	10	11	14	7	0
P42168	kin-19	KC1A_CAEEL Casein kinase I isoform alpha OS=Caenorhabditis elegans OX=6239 GN@kin-19 PE=3 SV=1	0	0	0	9	1	0
P42170	rnr-2	RIR2_CAEEL Ribonucleoside-diphosphate reductase small chain OS=Caenorhabditis elegans OX=6239 GN@rnr-2 PE=3 SV=1	0	0	0	2	0	0	0	0	0	0	0	0	0	1	1	0
P43507	cpr-3	CPR3_CAEEL Cathepsin B-like cysteine proteinase 3 OS=Caenorhabditis elegans OX=6239 GN@cpr-3 PE=2 SV=1	0	0	0	0	0	0	0	0	0	0	0	2	0	0	0	0
P43508	cpr-4	CPR4_CAEEL Cathepsin B-like cysteine proteinase 4 OS=Caenorhabditis elegans OX=6239 GN@cpr-4 PE=1 SV=1;sp	0	0	0	2	0	0	155720000	440220000	714700000	2329100000	21266000	16	10	30	28	12
P43510	cpr-6	CPR6_CAEEL Cathepsin B-like cysteine proteinase 6 OS=Caenorhabditis elegans OX=6239 GN@cpr-6 PE=1 SV=1	50657000	83082000	265690000	5	7	22	987790000	2720000000	558500000	1554200000	156460000	76	77	32	43	40
P45894	aak-1	AAPK1_CAEEL 5-AMP-activated protein kinase catalytic subunit alpha-1 OS=Caenorhabditis elegans OX=6239 GN@aak-1 PE=2 SV=2	0	0	0	3	3	3
P45968	cec-3	CEC3_CAEEL Chromo domain-containing protein cec-3 OS=Caenorhabditis elegans OX=6239 GN@cec-3 PE=1 SV=1	0	0	0	2	0	0
P45970	lin-5	LIN5_CAEEL Spindle apparatus protein lin-5 OS=Caenorhabditis elegans OX=6239 GN@lin-5 PE=1 SV=2	0	0	0	1	0	0
P46500	sdz-15	SDZ15_CAEEL Skn-1 dependent zygotic transcript 15 protein OS=Caenorhabditis elegans OX=6239 GN@sdz-15 PE=2 SV=1	0	40824000	44842000	0	9	8
P46502	rpt-3	PRS6B_CAEEL Probable 26S proteasome regulatory subunit 6B OS=Caenorhabditis elegans OX=6239 GN@rpt-3 PE=3 SV=1	11378000	5042800	0	11	7	1
P46550	cct-6	TCPZ_CAEEL T-complex protein 1 subunit zeta OS=Caenorhabditis elegans OX=6239 GN@cct-6 PE=1 SV=1;tr	34655000	32236000	0	9	4	2	0	0	0	0	0	3	5	16	7	0
P46551	cdk-12	CDK12_CAEEL Cyclin-dependent kinase 12 OS=Caenorhabditis elegans OX=6239 GN@cdk-12 PE=1 SV=4	0	0	0	0	0	3
P46561	atp-2	ATPB_CAEEL ATP synthase subunit beta, mitochondrial OS=Caenorhabditis elegans OX=6239 GN@atp-2 PE=1 SV=2	143790000	71796000	142340000	24	19	23	52555000	131120000	0	0	0	9	6	2	0	0
P46562	alh-9	AL7A1_CAEEL Putative aldehyde dehydrogenase family 7 member A1 homolog OS=Caenorhabditis elegans OX=6239 GN@alh-9 PE=3 SV=2	0	0	0	4	0	0	2506400000	6869600000	7992800000	10731000000	23026000	86	105	153	132	36
P46563	aldo-2	ALF2_CAEEL Fructose-bisphosphate aldolase 2 OS=Caenorhabditis elegans OX=6239 GN@aldo-2 PE=2 SV=1	0	0	0	7	3	0	8432100000	22159000000	18686000000	28798000000	556220000	309	356	521	424	145
P46577	gop-2	GPN1_CAEEL GPN-loop GTPase 1 OS=Caenorhabditis elegans OX=6239 GN@gop-2 PE=1 SV=1	0	0	0	3	1	0
P46580	prmt-5	ANM5_CAEEL Protein arginine N-methyltransferase 5 OS=Caenorhabditis elegans OX=6239 GN@prmt-5 PE=1 SV=2	104740000	6125500	0	59	7	0
P46582	sumv-1	SUMV1_CAEEL Protein sumv-1 OS=Caenorhabditis elegans OX=6239 GN@sumv-1 PE=2 SV=2	0	52225000	104960000	0	6	11
P46769	rps-0	RSSA_CAEEL 40S ribosomal protein SA OS=Caenorhabditis elegans OX=6239 GN@rps-0 PE=1 SV=3	10387000	0	0	3	6	2
P47207	cct-2	TCPB_CAEEL T-complex protein 1 subunit beta OS=Caenorhabditis elegans OX=6239 GN@cct-2 PE=1 SV=2	0	54262000	77713000	2	14	16	117940000	389810000	138310000	277450000	0	22	26	22	15	1
P47208	cct-4	TCPD_CAEEL T-complex protein 1 subunit delta OS=Caenorhabditis elegans OX=6239 GN@cct-4 PE=2 SV=1	27076000	49769000	305680000	9	14	32	74091000	150590000	110210000	191680000	0	17	15	23	11	2
P47209	cct-5	TCPE_CAEEL T-complex protein 1 subunit epsilon OS=Caenorhabditis elegans OX=6239 GN@cct-5 PE=2 SV=1	0	0	0	1	0	0	121410000	254370000	252210000	372150000	2183600	21	23	40	29	4
P48322	C36E8.1	YPJ1_CAEEL Uncharacterized protein C36E8.1 OS=Caenorhabditis elegans OX=6239 GN@C36E8.1 PE=3 SV=1	0	0	0	0	16	0
P48727	gsp-2	GLC7B_CAEEL Serine/threonine-protein phosphatase PP1-beta OS=Caenorhabditis elegans OX=6239 GN@gsp-2 PE=1 SV=1	29100000	121070000	286050000	9	26	36	120060000	338840000	305470000	671950000	5646100	38	48	34	49	7
P49029	mag-1	MGN_CAEEL Protein mago nashi homolog OS=Caenorhabditis elegans OX=6239 GN@mag-1 PE=1 SV=2	0	0	0	1	1	0	0	0	0	0	0	2	2	4	7	0
P49404	mrps-18C	RM03_CAEEL Putative 39S ribosomal protein L3, mitochondrial OS=Caenorhabditis elegans OX=6239 GN@mrps-18C PE=3 SV=3	0	0	0	1	3	4
P49594	fem-2	FEM2_CAEEL Protein phosphatase fem-2 OS=Caenorhabditis elegans OX=6239 GN@fem-2 PE=1 SV=2	0	0	0	1	0	0	81675000	279470000	39675000	0	0	20	12	8	6	0
P49632	ubq-2	RL40_CAEEL Ubiquitin-60S ribosomal protein L40 OS=Caenorhabditis elegans OX=6239 GN@ubq-2 PE=3 SV=2;sp	179400000	91047000	0	8	2	1	0	688150000	370620000	442770000	0	9	13	13	4	1
P49958	dph-1	DPH1_CAEEL 2-(3-amino-3-carboxypropyl)histidine synthase subunit 1 OS=Caenorhabditis elegans OX=6239 GN@dph-1 PE=3 SV=2	0	0	0	2	0	0	0	0	0	0	0	0	0	3	1	0
P50140	hsp-60	CH60_CAEEL Chaperonin homolog Hsp-60, mitochondrial OS=Caenorhabditis elegans OX=6239 GN@hsp-60 PE=2 SV=2;tr	106960000	0	0	8	2	0	2763400000	7428100000	15163000000	18224000000	42592000	220	249	710	481	105
P50305	sams-3	METK3_CAEEL Probable S-adenosylmethionine synthase 3 OS=Caenorhabditis elegans OX=6239 GN@sams-3 PE=1 SV=1	0	0	0	3	1	1	467870000	1125300000	1093800000	1324300000	3161700	27	27	47	20	2
P50306	sams-4	METK4_CAEEL Probable S-adenosylmethionine synthase 4 OS=Caenorhabditis elegans OX=6239 GN@sams-4 PE=1 SV=1	0	0	0	0	1	2	69709000	239190000	130940000	0	0	7	3	6	0	0
P50432	mel-32	GLYC_CAEEL Serine hydroxymethyltransferase OS=Caenorhabditis elegans OX=6239 GN@mel-32 PE=1 SV=2	24597000	12177000	194100000	15	8	39	1094200000	2483800000	2695000000	1779500000	15108000	104	94	120	64	19
P50464	unc-97	UNC97_CAEEL LIM domain-containing protein unc-97 OS=Caenorhabditis elegans OX=6239 GN@unc-97 PE=1 SV=1	0	42171000	23597000	1	11	3
P51403	rps-2	RS2_CAEEL 40S ribosomal protein S2 OS=Caenorhabditis elegans OX=6239 GN@rps-2 PE=3 SV=1	0	0	0	0	17	5	0	0	0	0	0	1	2	4	0	0
P51485	arr-1	ARRB_CAEEL Beta-arrestin arr-1 OS=Caenorhabditis elegans OX=6239 GN@arr-1 PE=1 SV=2	0	0	0	0	0	1
P51875	goa-1	GNAO_CAEEL Guanine nucleotide-binding protein G(o) subunit alpha OS=Caenorhabditis elegans OX=6239 GN@goa-1 PE=1 SV=3	0	0	0	7	0	1	0	0	0	0	0	4	1	0	0	0
P52011	cyn-3	CYP3_CAEEL Peptidyl-prolyl cis-trans isomerase 3 OS=Caenorhabditis elegans OX=6239 GN@cyn-3 PE=1 SV=1	0	0	0	0	0	0	2119000000	5561900000	4242600000	15500000000	237400000	42	36	51	74	30
P52012	cyn-4	PPIL2_CAEEL Peptidyl-prolyl cis-trans isomerase 4 OS=Caenorhabditis elegans OX=6239 GN@cyn-4 PE=1 SV=3	0	0	242350000	1	0	25
P52017	cyn-10	CYP10_CAEEL Peptidyl-prolyl cis-trans isomerase 10 OS=Caenorhabditis elegans OX=6239 GN@cyn-10 PE=2 SV=2	0	0	0	3	0	0
P52018	cyn-11	CYP11_CAEEL Peptidyl-prolyl cis-trans isomerase 11 OS=Caenorhabditis elegans OX=6239 GN@cyn-11 PE=2 SV=1	0	68602000	78824000	2	7	6	0	0	0	0	0	0	1	2	2	0
P52275	tbb-2	TBB2_CAEEL Tubulin beta-2 chain OS=Caenorhabditis elegans OX=6239 GN@tbb-2 PE=1 SV=1	918590000	500040000	255390000	129	112	53	245880000	732970000	52740000	51467000	4565600	61	53	14	7	12
P52652	T24H10.1	TFS2_CAEEL Putative transcription elongation factor S-II OS=Caenorhabditis elegans OX=6239 GN@T24H10.1 PE=3 SV=1	0	0	0	0	0	0	0	0	0	0	0	0	0	1	8	0
P52713	alh-8	MMSA_CAEEL Probable methylmalonate-semialdehyde dehydrogenase [acylating], mitochondrial OS=Caenorhabditis elegans OX=6239 GN@alh-8 PE=3 SV=1	0	0	0	6	4	0	5259200000	12693000000	11084000000	12422000000	73240000	204	202	388	219	38
P52714	ctsa-3.2	CTS32_CAEEL Serine carboxypeptidase ctsa-3.2 OS=Caenorhabditis elegans OX=6239 GN@ctsa-3.2 PE=1 SV=2	0	0	0	0	8	1
P52717	ctsa-1.1	CTS11_CAEEL Serine carboxypeptidase ctsa-1.1 OS=Caenorhabditis elegans OX=6239 GN@ctsa-1.1 PE=1 SV=1	41240000	1126900000	738300000	19	64	94	374980000	1188400000	406700000	1006500000	30016000	52	51	46	52	20
P53013	eft-3	EF1A_CAEEL Elongation factor 1-alpha OS=Caenorhabditis elegans OX=6239 GN@eft-3 PE=3 SV=1	6207900000	31838000000	57665000000	593	1166	2133	2928300000	7268900000	4851500000	17863000000	149180000	90	77	154	263	88
P53014	mlc-3	MLE_CAEEL Myosin, essential light chain OS=Caenorhabditis elegans OX=6239 GN@mlc-3 PE=4 SV=1;tr	551880000	353510000	108250000	33	25	12	0	0	0	0	0	0	0	3	8	2
P53015	F31E3.4	YPO4_CAEEL Uncharacterized protein F31E3.4 OS=Caenorhabditis elegans OX=6239 GN@F31E3.4 PE=4 SV=1	0	101500000	40355000	10	21	9
P53489	arx-2	ARP2_CAEEL Actin-related protein 2 OS=Caenorhabditis elegans OX=6239 GN@arx-2 PE=3 SV=1	55682000	32114000	0	13	7	3	0	0	0	0	0	0	0	2	0	0
P53585	acly-1	ACLY_CAEEL Probable ATP-citrate synthase OS=Caenorhabditis elegans OX=6239 GN@acly-1 PE=3 SV=1	79966000	15951000	264450000	28	8	43	0	0	0	0	0	11	4	1	0	0
P53588	suca-1	SUCB1_CAEEL Succinate--CoA ligase [ADP-forming] subunit beta, mitochondrial OS=Caenorhabditis elegans OX=6239 GN@suca-1 PE=3 SV=1	186500000	112340000	65153000	28	21	17	74108000	483610000	40106000	0	0	14	16	4	5	1
P53589	sucg-1	SUCB2_CAEEL Succinate--CoA ligase [GDP-forming] subunit beta, mitochondrial OS=Caenorhabditis elegans OX=6239 GN@sucg-1 PE=3 SV=1	0	0	0	0	0	1	101790000	195870000	259520000	2217500000	16256000	20	14	49	97	25
P53596	sucl-1	SUCA_CAEEL Succinate--CoA ligase [ADP/GDP-forming] subunit alpha, mitochondrial OS=Caenorhabditis elegans OX=6239 GN@sucl-1 PE=3 SV=1	54501000	65295000	30451000	6	15	7	0	0	0	0	0	5	3	0	1	0
P53703	cchl-1	CCHL_CAEEL Probable holocytochrome-c-type synthase OS=Caenorhabditis elegans OX=6239 GN@cchl-1 PE=3 SV=1	0	0	0	1	0	0
P53806	rcan-1	RCANL_CAEEL Calcipressin-like protein OS=Caenorhabditis elegans OX=6239 GN@rcan-1 PE=1 SV=2	0	0	0	0	0	0	0	0	0	0	0	2	2	0	0	0
P54216	aldo-1	ALF1_CAEEL Fructose-bisphosphate aldolase 1 OS=Caenorhabditis elegans OX=6239 GN@aldo-1 PE=1 SV=1	0	0	0	6	0	0	693160000	1748900000	260250000	245890000	3613900	56	65	30	18	10
P54412	eef-1G	EF1G_CAEEL Probable elongation factor 1-gamma OS=Caenorhabditis elegans OX=6239 GN@eef-1G PE=1 SV=1	2759900000	836250000	247960000	142	66	34	509340000	1440300000	2433400000	11155000000	71473000	31	40	72	177	32
P54688	bcat-1	BCAT_CAEEL Branched-chain-amino-acid aminotransferase, cytosolic OS=Caenorhabditis elegans OX=6239 GN@bcat-1 PE=2 SV=2	0	0	0	1	1	0	0	0	0	0	0	2	1	12	0	0
P54811	cdc-48.1	TERA1_CAEEL Transitional endoplasmic reticulum ATPase homolog 1 OS=Caenorhabditis elegans OX=6239 GN@cdc-48.1 PE=1 SV=1	187010000	119070000	22252000	22	12	7	37128000	69725000	49590000	64046000	0	2	5	4	2	0
P54812	cdc-48.2	TERA2_CAEEL Transitional endoplasmic reticulum ATPase homolog 2 OS=Caenorhabditis elegans OX=6239 GN@cdc-48.2 PE=1 SV=2	391710000	184200000	23075000	94	52	15	168530000	392390000	137880000	156380000	0	26	25	19	6	0
P54816	lex-1	TBP7_CAEEL Tat-binding homolog 7 OS=Caenorhabditis elegans OX=6239 GN@lex-1 PE=1 SV=3	0	0	0	4	3	5
P54889	alh-13	ALH13_CAEEL Probable delta-1-pyrroline-5-carboxylate synthase OS=Caenorhabditis elegans OX=6239 GN@alh-13 PE=3 SV=2	36663000	24670000	0	20	8	0
P54936	lin-2	LIN2_CAEEL Protein lin-2 OS=Caenorhabditis elegans OX=6239 GN@lin-2 PE=1 SV=1	0	0	0	2	0	0
P55155	vit-1	VIT1_CAEEL Vitellogenin-1 OS=Caenorhabditis elegans OX=6239 GN@vit-1 PE=1 SV=2	185670000	24544000	0	54	18	6	1879600000	5364400000	1085800000	1884400000	94694000	224	190	110	76	74
P55326	F13E6.1	YZG1_CAEEL Uncharacterized protein F13E6.1 OS=Caenorhabditis elegans OX=6239 GN@F13E6.1 PE=3 SV=2	1051300000	3172100000	1027400000	47	47	29	39742000	192090000	0	193330000	5705800	10	5	0	5	9
P55853	smo-1	SUMO_CAEEL Small ubiquitin-related modifier OS=Caenorhabditis elegans OX=6239 GN@smo-1 PE=1 SV=1	251810000	0	0	13	4	3	47551000	244700000	104120000	110920000	0	4	3	3	3	0
P55955	ttr-16	TTR16_CAEEL Transthyretin-like protein 16 OS=Caenorhabditis elegans OX=6239 GN@ttr-16 PE=1 SV=2	99756000	98661000	293220000	10	9	17	160270000	410500000	0	0	9104900	15	19	0	0	8
P55956	asp-3	ASP3_CAEEL Aspartic protease 3 OS=Caenorhabditis elegans OX=6239 GN@asp-3 PE=1 SV=3	0	0	0	1	1	1	122760000	445410000	225620000	481190000	0	14	15	18	18	1
P58798	arx-6	ARPC4_CAEEL Probable actin-related protein 2/3 complex subunit 4 OS=Caenorhabditis elegans OX=6239 GN@arx-6 PE=3 SV=1	55620000	71659000	0	4	22	2	0	0	0	0	0	0	1	0	0	0
P62784	his-1	H4_CAEEL Histone H4 OS=Caenorhabditis elegans OX=6239 GN@his-1 PE=1 SV=2	0	0	0	2	0	0
P81299	cdc-14	CDC14_CAEEL Tyrosine-protein phosphatase cdc-14 OS=Caenorhabditis elegans OX=6239 GN@cdc-14 PE=1 SV=3	0	0	0	0	0	0
P90731	acly-2	P90731_CAEEL ATP-citrate synthase OS=Caenorhabditis elegans OX=6239 GN@acly-2 PE=1 SV=1	590510000	1024300000	954030000	60	51	45
P90735	eat-6	P90735_CAEEL Sodium/potassium-transporting ATPase subunit alpha OS=Caenorhabditis elegans OX=6239 GN@eat-6 PE=1 SV=1	0	0	0	1	0	0
P90779	C55A6.4	P90779_CAEEL Uncharacterized protein OS=Caenorhabditis elegans OX=6239 GN@C55A6.4 PE=1 SV=1	0	0	0	0	0	0	54902000	0	0	105230000	0	3	1	2	7	0
P90780	sdz-8	P90780_CAEEL SKN-1 Dependent Zygotic transcript OS=Caenorhabditis elegans OX=6239 GN@sdz-8 PE=1 SV=1;tr	0	0	0	0	0	0	0	0	87287000	170030000	0	6	4	7	8	1
P90781	C55A6.7	P90781_CAEEL Uncharacterized protein OS=Caenorhabditis elegans OX=6239 GN@C55A6.7 PE=1 SV=1	0	0	0	0	0	0	56829000	125340000	0	132340000	3084900	6	9	3	9	4
P90786	prg-1	P90786_CAEEL Piwi-like protein OS=Caenorhabditis elegans OX=6239 GN@prg-1 PE=1 SV=1	0	0	0	1	1	1
P90788	D2030.2	P90788_CAEEL Uncharacterized protein OS=Caenorhabditis elegans OX=6239 GN@CELE_D2030.2 PE=1 SV=1;tr	0	0	0	3	1	0
P90829	F10C2.4	DPOD1_CAEEL DNA polymerase delta catalytic subunit OS=Caenorhabditis elegans OX=6239 GN@F10C2.4 PE=3 SV=1	0	0	0	1	0	0
P90831	dars-2	P90831_CAEEL AA_TRNA_LIGASE_II domain-containing protein OS=Caenorhabditis elegans OX=6239 GN@dars-2 PE=1 SV=3	0	0	0	0	0	21
P90838	rtcb-1	RTCB_CAEEL RNA-splicing ligase RtcB homolog OS=Caenorhabditis elegans OX=6239 GN@rtcb-1 PE=1 SV=2	21613000	0	0	9	1	2
P90846	bath-39	BAT39_CAEEL BTB and MATH domain-containing protein 39 OS=Caenorhabditis elegans OX=6239 GN@bath-39 PE=4 SV=3	0	0	0	0	4	5
P90867	F39H11.1	P90867_CAEEL Bucentaur OS=Caenorhabditis elegans OX=6239 GN@CELE_F39H11.1 PE=1 SV=2	0	0	0	0	0	8
P90868	pbs-7	P90868_CAEEL Proteasome subunit beta OS=Caenorhabditis elegans OX=6239 GN@pbs-7 PE=1 SV=2	0	0	0	0	0	0	1077900000	2810800000	3003100000	5855700000	36670000	70	72	109	124	45
P90889	F55H12.4	P90889_CAEEL Uncharacterized protein OS=Caenorhabditis elegans OX=6239 GN@CELE_F55H12.4 PE=1 SV=1	0	0	0	0	0	1	46231000	76756000	0	0	0	5	3	2	0	0
P90897	rde-12	RDE12_CAEEL DEAD-box ATP-dependent RNA helicase rde-12 OS=Caenorhabditis elegans OX=6239 GN@rde-12 PE=1 SV=4	0	3240200	187710000	15	7	32
P90900	ifa-4	IFA4_CAEEL Intermediate filament protein ifa-4 OS=Caenorhabditis elegans OX=6239 GN@ifa-4 PE=1 SV=3	0	0	0	1	0	0
P90902	gfi-2	P90902_CAEEL ANK_REP_REGION domain-containing protein OS=Caenorhabditis elegans OX=6239 GN@gfi-2 PE=1 SV=1;tr	0	46641000	30011000	0	5	8
P90916	lin-53	LIN53_CAEEL Probable histone-binding protein lin-53 OS=Caenorhabditis elegans OX=6239 GN@lin-53 PE=1 SV=2	54985000	31355000	0	22	11	1	149190000	405620000	386860000	453560000	0	16	12	23	21	1
P90917	rba-1	RBA1_CAEEL Probable histone-binding protein rba-1 OS=Caenorhabditis elegans OX=6239 GN@rba-1 PE=1 SV=1	0	0	0	15	0	0
P90921	asg-1	ATPL1_CAEEL Probable ATP synthase subunit g 1, mitochondrial OS=Caenorhabditis elegans OX=6239 GN@asg-1 PE=3 SV=1	0	0	0	0	0	0
P90925	pah-1	PH4H_CAEEL Phenylalanine-4-hydroxylase OS=Caenorhabditis elegans OX=6239 GN@pah-1 PE=1 SV=2	0	0	0	3	0	0	62523000	95676000	79703000	0	0	14	9	9	1	0
P90970	T24B1.1	GOGA5_CAEEL Golgin-84 OS=Caenorhabditis elegans OX=6239 GN@T24B1.1 PE=3 SV=2	0	0	0	2	0	0
P90978	uaf-1	U2AF2_CAEEL Splicing factor U2AF 65 kDa subunit OS=Caenorhabditis elegans OX=6239 GN@uaf-1 PE=2 SV=2	0	19618000	71091000	1	10	13
P90991	B0432.10	P90991_CAEEL Uncharacterized protein OS=Caenorhabditis elegans OX=6239 GN@B0432.10 PE=1 SV=1	55591000	25159000	70453000	17	7	25
P91019	let-526	P91019_CAEEL ARID domain-containing protein OS=Caenorhabditis elegans OX=6239 GN@let-526 PE=1 SV=4;tr	0	0	0	10	1	2
P91050	C16C8.11	P91050_CAEEL Ubiquitin-like domain-containing protein OS=Caenorhabditis elegans OX=6239 GN@C16C8.11 PE=4 SV=1	0	0	0	1	6	2
P91127	tppp-1	TPPP_CAEEL Tubulin polymerization-promoting protein homolog OS=Caenorhabditis elegans OX=6239 GN@tppp-1 PE=1 SV=1	0	0	0	0	0	0	0	0	0	0	0	2	0	3	7	0
P91130	C32E8.9	P91130_CAEEL Uncharacterized protein OS=Caenorhabditis elegans OX=6239 GN@C32E8.9 PE=1 SV=2	13437000	81372000	12660000000	9	17	226	52942000	131340000	0	174220000	17321000	9	8	0	7	15
P91133	ubr-1	UBR1_CAEEL E3 ubiquitin-protein ligase ubr-1 OS=Caenorhabditis elegans OX=6239 GN@ubr-1 PE=1 SV=2	145220000	96074000	0	56	26	3
P91134	adss-1	PURA_CAEEL Adenylosuccinate synthetase OS=Caenorhabditis elegans OX=6239 GN@adss-1 PE=3 SV=3	0	0	0	1	6	4	639280000	1515800000	1600500000	1293200000	2976600	65	59	50	41	3
P91148	ndx-7	NDX7_CAEEL Putative nudix hydrolase 7 OS=Caenorhabditis elegans OX=6239 GN@ndx-7 PE=3 SV=2	0	0	0	0	0	0	50198000	290480000	252070000	545280000	4576300	10	13	22	19	4
P91149	exoc-7	P91149_CAEEL Exocyst complex component 7 OS=Caenorhabditis elegans OX=6239 GN@exoc-7 PE=1 SV=1	0	0	0	0	0	4
P91151	cogc-5	P91151_CAEEL Conserved oligomeric Golgi complex subunit 5 OS=Caenorhabditis elegans OX=6239 GN@cogc-5 PE=1 SV=2	0	0	0	0	8	3
P91155	cdc-6	P91155_CAEEL Cell division control protein OS=Caenorhabditis elegans OX=6239 GN@cdc-6 PE=1 SV=1	0	0	0	0	0	0
P91156	acin-1	P91156_CAEEL ACINus (Mammalian Apoptotic Chromatin condensation Inducer in the Nucleus) homolog OS=Caenorhabditis elegans OX=6239 GN@acin-1 PE=1 SV=2	0	0	0	20	1	0	0	0	71347000	536190000	2334400	1	1	13	44	5
P91180	fkb-5	P91180_CAEEL Peptidylprolyl isomerase OS=Caenorhabditis elegans OX=6239 GN@fkb-5 PE=1 SV=1;tr	0	0	0	0	0	0	0	0	184920000	4321300000	18534000	1	2	29	135	15
P91230	F08D12.7	P91230_CAEEL Uncharacterized protein OS=Caenorhabditis elegans OX=6239 GN@CELE_F08D12.7 PE=1 SV=2	0	0	0	1	3	2	0	0	0	0	0	4	4	0	0	0
P91234	fbxb-111	P91234_CAEEL F-box B protein OS=Caenorhabditis elegans OX=6239 GN@fbxb-111 PE=4 SV=1	0	0	0	2	1	0
P91240	srpa-72	SRP72_CAEEL Signal recognition particle subunit SRP72 OS=Caenorhabditis elegans OX=6239 GN@srpa-72 PE=3 SV=2	0	0	0	0	0	0	0	0	145920000	307330000	485580	1	2	27	29	2
P91276	ima-2	IMA2_CAEEL Importin subunit alpha-2 OS=Caenorhabditis elegans OX=6239 GN@ima-2 PE=1 SV=1	53141000	35919000	0	10	7	0
P91277	hrpk-1	HRPK1_CAEEL Heterogeneous nuclear ribonucleoprotein K homolog OS=Caenorhabditis elegans OX=6239 GN@hrpk-1 PE=1 SV=1	0	0	0	0	0	0
P91283	atp-3	P91283_CAEEL ATP synthase subunit O, mitochondrial OS=Caenorhabditis elegans OX=6239 GN@atp-3 PE=1 SV=1;tr	0	0	0	0	1	0
P91303	vha-10	VATG_CAEEL Probable V-type proton ATPase subunit G OS=Caenorhabditis elegans OX=6239 GN@vha-10 PE=3 SV=1	0	28920000	0	1	7	3	426340000	927820000	0	0	0	11	8	1	1	1
P91306	cey-2	P91306_CAEEL CSD_1 domain-containing protein OS=Caenorhabditis elegans OX=6239 GN@cey-2 PE=1 SV=1	0	0	0	0	1	0
P91343	wdr-12	WDR12_CAEEL Ribosome biogenesis protein WDR12 homolog OS=Caenorhabditis elegans OX=6239 GN@wdr-12 PE=3 SV=1	0	0	0	1	0	0	0	0	0	0	0	3	0	2	1	0
P91349	spd-5	SPD5_CAEEL Spindle-defective protein 5 OS=Caenorhabditis elegans OX=6239 GN@spd-5 PE=1 SV=2	546170000	290430000	157900000	93	90	47
P91350	npp-6	P91350_CAEEL Nuclear Pore complex Protein OS=Caenorhabditis elegans OX=6239 GN@npp-6 PE=1 SV=2;tr	0	0	0	5	0	0
P91375	K11H12.1	YN1I_CAEEL Putative bolA-like protein K11H12.1 OS=Caenorhabditis elegans OX=6239 GN@K11H12.1 PE=3 SV=1	0	0	0	0	0	0
P91398	cey-3	P91398_CAEEL CSD_1 domain-containing protein OS=Caenorhabditis elegans OX=6239 GN@cey-3 PE=1 SV=1	0	0	0	0	2	0
P91400	klp-15	P91400_CAEEL Kinesin motor domain-containing protein OS=Caenorhabditis elegans OX=6239 GN@klp-15 PE=1 SV=1	0	0	0	1	0	1
P91408	eppl-1	AGT2L_CAEEL Ethanolamine-phosphate phospho-lyase homolog 1 OS=Caenorhabditis elegans OX=6239 GN@eppl-1 PE=3 SV=1	0	0	0	1	4	1	70458000	0	664480000	574700000	0	7	1	27	12	0
P91420	gsp-4	GLC7D_CAEEL Serine/threonine-protein phosphatase PP1-delta OS=Caenorhabditis elegans OX=6239 GN@gsp-4 PE=2 SV=1;sp	0	31945000	0	5	7	15
P91427	pgk-1	PGK_CAEEL Probable phosphoglycerate kinase OS=Caenorhabditis elegans OX=6239 GN@pgk-1 PE=3 SV=1	13312000	13572000	53476000	8	8	18	167440000	461080000	214240000	590240000	10073000	54	41	20	36	16
P91428	coq-4	COQ4_CAEEL Ubiquinone biosynthesis protein coq-4, mitochondrial OS=Caenorhabditis elegans OX=6239 GN@coq-4 PE=3 SV=2	0	0	0	1	2	0
P91430	uba-5	UBA5_CAEEL Ubiquitin-like modifier-activating enzyme 5 OS=Caenorhabditis elegans OX=6239 GN@uba-5 PE=1 SV=1	0	0	0	1	1	0
P91442	T10H10.2	P91442_CAEEL Sulfhydryl oxidase OS=Caenorhabditis elegans OX=6239 GN@CELE_T10H10.2 PE=1 SV=1	0	0	0	7	2	1	12386000	50838000	34726000	57046000	0	9	8	6	5	0
P91453	T19B4.5	P91453_CAEEL Uncharacterized protein OS=Caenorhabditis elegans OX=6239 GN@CELE_T19B4.5 PE=1 SV=1	0	0	0	1	0	0
P91457	npp-7	P91457_CAEEL Nuclear Pore complex Protein OS=Caenorhabditis elegans OX=6239 GN@npp-7 PE=1 SV=1	0	0	0	0	0	0
P91482	T20F5.6	P91482_CAEEL RING-type domain-containing protein OS=Caenorhabditis elegans OX=6239 GN@CELE_T20F5.6 PE=1 SV=2	0	0	0	0	0	0
P91494	T23H2.3	P91494_CAEEL Uncharacterized protein OS=Caenorhabditis elegans OX=6239 GN@CELE_T23H2.3 PE=1 SV=3	0	0	0	0	0	2
P91495	npp-12	P91495_CAEEL Nuclear Pore complex Protein OS=Caenorhabditis elegans OX=6239 GN@npp-12 PE=1 SV=1	0	0	0	6	0	0
P91501	T27A3.7	P91501_CAEEL Phorbol-ester/DAG-type domain-containing protein OS=Caenorhabditis elegans OX=6239 GN@CELE_T27A3.7 PE=1 SV=1	0	0	0	4	25	5
P91821	set-18	P91821_CAEEL MYND-type domain-containing protein OS=Caenorhabditis elegans OX=6239 GN@set-18 PE=1 SV=1;tr	0	30947000	131160000	2	9	22
P91856	F26H9.5	SERC_CAEEL Probable phosphoserine aminotransferase OS=Caenorhabditis elegans OX=6239 GN@F26H9.5 PE=3 SV=1	0	0	0	0	1	13	690760000	1769200000	2448900000	6635500000	39562000	62	68	186	197	42
P91857	rab-5	P91857_CAEEL RAB family OS=Caenorhabditis elegans OX=6239 GN@rab-5 PE=1 SV=1	51219000	0	0	19	4	4	39043000	0	20220000	40049000	0	9	5	9	4	0
P91859	maph-1.1	MAP11_CAEEL Microtubule-associated protein homolog maph-1.1 OS=Caenorhabditis elegans OX=6239 GN@maph-1.1 PE=1 SV=1	30621000	33215000	27458000	3	8	6	12749000	29248000	36267000	81615000	0	5	3	7	6	0
P91871	fasn-1	P91871_CAEEL 3-oxoacyl-[acyl-carrier-protein] reductase OS=Caenorhabditis elegans OX=6239 GN@fasn-1 PE=1 SV=2	341220000	112730000	2942500	217	91	11	21871000	116610000	19010000	120250000	0	18	16	12	19	0
P91873	tba-6	P91873_CAEEL Tubulin alpha chain OS=Caenorhabditis elegans OX=6239 GN@tba-6 PE=1 SV=2	0	0	0	2	0	1
P91910	mec-12	TBA3_CAEEL Tubulin alpha-3 chain OS=Caenorhabditis elegans OX=6239 GN@mec-12 PE=1 SV=1;tr	0	0	0	3	1	0	0	0	0	0	0	3	3	0	2	0
P91913	rla-1	RLA1_CAEEL 60S acidic ribosomal protein P1 OS=Caenorhabditis elegans OX=6239 GN@rla-1 PE=3 SV=2	0	0	0	1	0	0	0	0	0	0	0	1	1	0	0	0
P91917	ola-1	OLA1_CAEEL Obg-like ATPase 1 OS=Caenorhabditis elegans OX=6239 GN@ola-1 PE=3 SV=1	323280000	872700000	4106700000	70	102	272	592780000	1647000000	603510000	4827600000	99363000	34	39	43	66	47
P91918	snr-2	RSMB_CAEEL Probable small nuclear ribonucleoprotein-associated protein B OS=Caenorhabditis elegans OX=6239 GN@snr-2 PE=3 SV=1	0	214370000	53603000	2	17	7	0	0	177540000	379540000	0	3	2	6	10	2
P91988	F25H9.6	P91988_CAEEL Flavoprotein domain-containing protein OS=Caenorhabditis elegans OX=6239 GN@CELE_F25H9.6 PE=1 SV=1	82370000	11160000	0	9	3	0	0	0	0	0	0	0	0	3	1	0
P92005	cpz-2	P92005_CAEEL Cathepsin X OS=Caenorhabditis elegans OX=6239 GN@cpz-2 PE=1 SV=1	0	0	0	5	0	0	158190000	317790000	550610000	188780000	35574000	16	12	16	6	2
P92016	cest-1.2	P92016_CAEEL Carboxylic ester hydrolase OS=Caenorhabditis elegans OX=6239 GN@cest-1.2 PE=1 SV=2	0	286730000	826660000	0	36	60	0	0	0	0	0	3	2	1	3	4
P92020	T10G3.3	P92020_CAEEL Uncharacterized protein OS=Caenorhabditis elegans OX=6239 GN@CELE_T10G3.3 PE=1 SV=3	59114000	70652000	143590000	13	17	27
P92022	gut-2	P92022_CAEEL U6 snRNA-associated Sm-like protein LSm2 OS=Caenorhabditis elegans OX=6239 GN@gut-2 PE=1 SV=3;tr	0	0	0	2	2	1	48363000	0	117510000	246230000	0	3	1	8	7	0
Q01630	unc-33	UNC33_CAEEL Protein unc-33 OS=Caenorhabditis elegans OX=6239 GN@unc-33 PE=1 SV=1;tr	383060000	91124000	31432000	53	17	6
Q02328	hipr-1	SLAP2_CAEEL Huntington interacting protein related 1 OS=Caenorhabditis elegans OX=6239 GN@hipr-1 PE=3 SV=3	282440000	74014000	18116000	110	35	4
Q02332	pdhk-2	PDHK2_CAEEL Probable [pyruvate dehydrogenase (acetyl-transferring)] kinase, mitochondrial OS=Caenorhabditis elegans OX=6239 GN@pdhk-2 PE=3 SV=1	20151000	0	0	9	1	0
Q02335	tomm-70	TOM70_CAEEL Mitochondrial import receptor subunit tomm-70 OS=Caenorhabditis elegans OX=6239 GN@tomm-70 PE=2 SV=3	0	0	0	2	9	9	0	0	0	0	0	0	0	0	3	0
Q02FR1	dnaK	DNAK_PSEAB Chaperone protein DnaK OS=Pseudomonas aeruginosa (strain UCBPP-PA14) OX=208963 GN@dnaK PE=3 SV=1	0	0	0	1	0	0	207570000	509240000	0	0	9236900	37	31	3	2	13
Q02H45	PA14_57130	Y5713_PSEAB UPF0234 protein PA14_57130 OS=Pseudomonas aeruginosa (strain UCBPP-PA14) OX=208963 GN@PA14_57130 PE=3 SV=1	0	0	0	0	0	0
Q02RW4	hscA	HSCA_PSEAB Chaperone protein HscA homolog OS=Pseudomonas aeruginosa (strain UCBPP-PA14) OX=208963 GN@hscA PE=3 SV=1	0	0	0	2	2	0
Q03206	ced-10	RAC1_CAEEL Ras-related protein ced-10 OS=Caenorhabditis elegans OX=6239 GN@ced-10 PE=1 SV=2	0	0	0	1	0	0	38741000	107820000	85547000	279950000	0	6	5	12	11	0
Q03564	B0464.6	YKD6_CAEEL Uncharacterized protein B0464.6 OS=Caenorhabditis elegans OX=6239 GN@B0464.6 PE=4 SV=2	0	0	0	0	0	0
Q03570	rgr-1	MED14_CAEEL Mediator of RNA polymerase II transcription subunit 14 OS=Caenorhabditis elegans OX=6239 GN@rgr-1 PE=3 SV=6	0	0	0	3	1	1
Q03577	dars-1	SYDC_CAEEL Aspartate--tRNA ligase, cytoplasmic OS=Caenorhabditis elegans OX=6239 GN@dars-1 PE=3 SV=1	72709000	43014000	0	33	11	2	0	0	0	0	0	4	1	0	0	0
Q03604	rnr-1	RIR1_CAEEL Ribonucleoside-diphosphate reductase large subunit OS=Caenorhabditis elegans OX=6239 GN@rnr-1 PE=3 SV=1	70124000	57405000	84636000	40	31	24
Q03606	T23G5.2	YN02_CAEEL CRAL-TRIO domain-containing protein T23G5.2 OS=Caenorhabditis elegans OX=6239 GN@T23G5.2 PE=4 SV=3	0	0	0	2	6	1
Q03609	cls-3	CLAP3_CAEEL Protein CLASP-3 OS=Caenorhabditis elegans OX=6239 GN@cls-3 PE=3 SV=3	0	29249000	53347000	0	11	18
Q04908	rpn-3	PSMD3_CAEEL 26S proteasome non-ATPase regulatory subunit 3 OS=Caenorhabditis elegans OX=6239 GN@rpn-3 PE=1 SV=1	48112000	26132000	0	31	10	1
Q05036	hsp-110	HS110_CAEEL Heat shock protein 110 OS=Caenorhabditis elegans OX=6239 GN@hsp-110 PE=3 SV=1	0	0	0	3	2	0	1574100000	4482000000	7904900000	12845000000	72328000	178	162	350	309	81
Q067X2	ule-2	Q067X2_CAEEL Uterine Lumin Expressed/locailized OS=Caenorhabditis elegans OX=6239 GN@ule-2 PE=1 SV=1	54714000	50300000	57951000	8	10	8	488780000	1213800000	199910000	280100000	7226700	17	21	19	9	6
Q07749	unc-60	ADF2_CAEEL Actin-depolymerizing factor 2, isoform c OS=Caenorhabditis elegans OX=6239 GN@unc-60 PE=1 SV=1	0	0	0	0	0	0	533490000	1336800000	828550000	880770000	2564500	28	29	26	24	2
Q07750	unc-60	ADF1_CAEEL Actin-depolymerizing factor 1, isoforms a/b OS=Caenorhabditis elegans OX=6239 GN@unc-60 PE=1 SV=2	0	0	0	0	2	0	200280000	616660000	388870000	323850000	0	20	16	13	10	0
Q09236	copd-1	COPD_CAEEL Probable coatomer subunit delta OS=Caenorhabditis elegans OX=6239 GN@copd-1 PE=3 SV=1	254650000	8406300000	9066200000	40	144	168	252360000	454390000	1138500000	15548000000	112310000	10	7	17	38	17
Q09237	gyf-1	GYF1_CAEEL GYF domain-containing protein gyf-1 OS=Caenorhabditis elegans OX=6239 GN@gyf-1 PE=4 SV=4	0	0	0	1	1	6
Q09248	dnc-2	DCTN2_CAEEL Probable dynactin subunit 2 OS=Caenorhabditis elegans OX=6239 GN@dnc-2 PE=1 SV=1	0	0	0	2	3	0	0	0	0	0	0	2	2	0	0	0
Q09249	C16C10.3	YQ53_CAEEL Uncharacterized protein C16C10.3 OS=Caenorhabditis elegans OX=6239 GN@C16C10.3 PE=4 SV=1	0	0	0	0	7	0
Q09260	sel-8	LAG3_CAEEL Protein lag-3 OS=Caenorhabditis elegans OX=6239 GN@sel-8 PE=1 SV=2	0	0	0	0	0	0
Q09261	mrps-31	RT31_CAEEL 28S ribosomal protein S31, mitochondrial OS=Caenorhabditis elegans OX=6239 GN@mrps-31 PE=3 SV=2	0	0	0	0	0	4
Q09278	C45G9.5	YQI5_CAEEL Uncharacterized protein C45G9.5 OS=Caenorhabditis elegans OX=6239 GN@C45G9.5 PE=4 SV=1	0	0	0	2	0	0	0	0	0	0	0	2	2	1	1	0
Q09293	tofu-6	TOFU6_CAEEL Embryonic developmental protein tofu-6 OS=Caenorhabditis elegans OX=6239 GN@tofu-6 PE=1 SV=2	37951000	158250000	165430000	2	16	6
Q09294	EEED8.3	YQO3_CAEEL Uncharacterized protein EEED8.3 OS=Caenorhabditis elegans OX=6239 GN@EEED8.3 PE=3 SV=1	0	0	0	0	0	0
Q09305	F10B5.2	AAR2_CAEEL Protein AAR2 homolog OS=Caenorhabditis elegans OX=6239 GN@F10B5.2 PE=3 SV=1	0	0	0	2	4	0
Q09309	rbbp-5	RBBP5_CAEEL Retinoblastoma-binding protein homolog 5 OS=Caenorhabditis elegans OX=6239 GN@rbbp-5 PE=1 SV=3	0	0	0	0	5	3
Q09313	dct-6	DCT6_CAEEL Protein dct-6 OS=Caenorhabditis elegans OX=6239 GN@dct-6 PE=4 SV=2	0	0	0	4	0	0
Q09346	smcr-8	SMCR8_CAEEL Guanine nucleotide exchange protein smcr-8 OS=Caenorhabditis elegans OX=6239 GN@smcr-8 PE=3 SV=2	367250000	44389000	0	41	14	0
Q09350	T09B9.4	YRU4_CAEEL Uncharacterized protein T09B9.4 OS=Caenorhabditis elegans OX=6239 GN@T09B9.4 PE=4 SV=1	0	0	0	2	0	0
Q09373	fzy-1	FZY1_CAEEL WD repeat-containing protein fzy-1 OS=Caenorhabditis elegans OX=6239 GN@fzy-1 PE=1 SV=2	39576000	0	0	16	1	0
Q09392	F47D12.9	YR49_CAEEL Uncharacterized WD repeat-containing protein F47D12.9 OS=Caenorhabditis elegans OX=6239 GN@F47D12.9 PE=4 SV=1;tr	0	0	0	20	3	0
Q09406	atg-16.2	A16L2_CAEEL Autophagic-related protein 16.2 OS=Caenorhabditis elegans OX=6239 GN@atg-16.2 PE=1 SV=2	0	0	0	0	0	0
Q09409	cid-1	Q09409_CAEEL 4Fe-4S ferredoxin-type domain-containing protein OS=Caenorhabditis elegans OX=6239 GN@cid-1 PE=1 SV=1	0	0	0	6	0	1
Q09415	set-14	SET14_CAEEL SET domain-containing protein 14 OS=Caenorhabditis elegans OX=6239 GN@set-14 PE=4 SV=2	0	0	0	0	0	0
Q09422	pgam-5	PGAM5_CAEEL Serine/threonine-protein phosphatase Pgam5, mitochondrial OS=Caenorhabditis elegans OX=6239 GN@pgam-5 PE=1 SV=2	0	0	0	1	0	1
Q09436	mex-6	MEX6_CAEEL Zinc finger protein mex-6 OS=Caenorhabditis elegans OX=6239 GN@mex-6 PE=1 SV=3	0	0	0	0	0	0
Q09437	cdk-11.1	CD111_CAEEL Cyclin-dependent kinase 11.1 OS=Caenorhabditis elegans OX=6239 GN@cdk-11.1 PE=1 SV=1	0	0	0	4	0	0
Q09440	hda-2	HDA2_CAEEL Putative histone deacetylase 2 OS=Caenorhabditis elegans OX=6239 GN@hda-2 PE=1 SV=1	0	0	0	9	1	0
Q09441	C08B11.3	SWSN7_CAEEL SWI/SNF nucleosome remodeling complex component OS=Caenorhabditis elegans OX=6239 GN@C08B11.3 PE=4 SV=1;tr	0	0	0	1	4	0
Q09442	sap-49	SF3B4_CAEEL Splicing factor 3B subunit 4 OS=Caenorhabditis elegans OX=6239 GN@sap-49 PE=1 SV=2	0	0	0	11	3	1
Q09444	ubh-4	UBH4_CAEEL Ubiquitin carboxyl-terminal hydrolase ubh-4 OS=Caenorhabditis elegans OX=6239 GN@ubh-4 PE=1 SV=2	0	22266000	0	6	4	0	87684000	177010000	194470000	162140000	0	15	14	26	16	0
Q09450	C05C10.3	SCOT_CAEEL Probable succinyl-CoA:3-ketoacid coenzyme A transferase, mitochondrial OS=Caenorhabditis elegans OX=6239 GN@C05C10.3 PE=3 SV=1	0	42660000	41682000	3	16	13	619810000	1353100000	1182500000	5263900000	60192000	38	45	59	124	43
Q09451	pho-11	PHO11_CAEEL Putative acid phosphatase 11 OS=Caenorhabditis elegans OX=6239 GN@pho-11 PE=3 SV=2	61521000	1124500000	725180000	12	62	53
Q09454	dph-2	DPH2_CAEEL 2-(3-amino-3-carboxypropyl)histidine synthase subunit 2 OS=Caenorhabditis elegans OX=6239 GN@dph-2 PE=3 SV=2	0	0	0	3	0	0	0	0	0	0	0	0	0	2	1	0
Q09475	C28H8.3	YP93_CAEEL Uncharacterized helicase C28H8.3 OS=Caenorhabditis elegans OX=6239 GN@C28H8.3 PE=3 SV=2	692900000	233860000	27289000	172	80	16
Q09497	rsu-1	Q09497_CAEEL Ras SUppressor homolog OS=Caenorhabditis elegans OX=6239 GN@rsu-1 PE=1 SV=1	0	0	0	1	9	1	6343800	0	16031000	318920000	0	4	4	6	17	1
Q09509	F25B5.6	FOLC_CAEEL Putative folylpolyglutamate synthase OS=Caenorhabditis elegans OX=6239 GN@F25B5.6 PE=3 SV=1	0	0	0	1	4	7	14243000	0	125010000	389860000	0	6	3	18	20	0
Q09517	let-767	LE767_CAEEL Very-long-chain 3-oxooacyl-coA reductase let-767 OS=Caenorhabditis elegans OX=6239 GN@let-767 PE=1 SV=2;sp	0	0	0	1	0	0
Q09526	E02H1.5	YQN5_CAEEL Uncharacterized protein E02H1.5 OS=Caenorhabditis elegans OX=6239 GN@E02H1.5 PE=4 SV=1	0	0	0	6	1	0
Q09530	mog-5	MOG5_CAEEL Probable pre-mRNA-splicing factor ATP-dependent RNA helicase mog-5 OS=Caenorhabditis elegans OX=6239 GN@mog-5 PE=1 SV=1	144240000	183110000	0	39	43	2
Q09531	F07F6.4	YQP4_CAEEL Uncharacterized protein F07F6.4 OS=Caenorhabditis elegans OX=6239 GN@F07F6.4 PE=4 SV=2	31457000	0	0	3	2	5	0	0	0	147380000	2215600	2	6	3	3	5
Q09541	tpp-2	TPP2_CAEEL Tripeptidyl-peptidase 2 OS=Caenorhabditis elegans OX=6239 GN@tpp-2 PE=2 SV=1	0	0	0	2	0	0	0	0	0	0	0	4	2	0	0	0
Q09543	paa-1	2AAA_CAEEL Probable serine/threonine-protein phosphatase PP2A regulatory subunit OS=Caenorhabditis elegans OX=6239 GN@paa-1 PE=1 SV=2	332790000	33978000	0	32	12	0	152670000	329420000	18340000	59701000	1339700	33	27	14	11	4
Q09544	F58F12.1	ATPD_CAEEL ATP synthase subunit delta, mitochondrial OS=Caenorhabditis elegans OX=6239 GN@F58F12.1 PE=1 SV=1	0	0	0	2	0	0	0	0	0	0	0	0	1	1	2	0
Q09568	disl-2	DI3L2_CAEEL DIS3-like exonuclease 2 OS=Caenorhabditis elegans OX=6239 GN@disl-2 PE=1 SV=2	84939000	193130000	32440000	47	78	27	0	4759500	155450000	347330000	1613900	5	4	30	43	11
Q09575	K02A2.6	YRD6_CAEEL Uncharacterized protein K02A2.6 OS=Caenorhabditis elegans OX=6239 GN@K02A2.6 PE=4 SV=1	0	0	0	0	2	0
Q09589	hira-1	HIRA_CAEEL Protein HIRA OS=Caenorhabditis elegans OX=6239 GN@hira-1 PE=3 SV=2	0	0	0	0	0	0
Q09591	mix-1	MIX1_CAEEL Mitotic chromosome and X-chromosome-associated protein mix-1 OS=Caenorhabditis elegans OX=6239 GN@mix-1 PE=1 SV=2	0	0	0	1	0	0
Q09600	vps-11	VPS11_CAEEL Vacuolar protein sorting-associated protein 11 homolog OS=Caenorhabditis elegans OX=6239 GN@vps-11 PE=3 SV=2	26925000	0	0	20	3	1
Q09603	ech-4	Q09603_CAEEL ACB domain-containing protein OS=Caenorhabditis elegans OX=6239 GN@ech-4 PE=1 SV=1	39214000	74255000	105210000	14	23	23	116660000	239830000	66487000	382450000	10091000	16	15	8	18	11
Q09607	gst-36	GST36_CAEEL Probable glutathione S-transferase gst-36 OS=Caenorhabditis elegans OX=6239 GN@gst-36 PE=3 SV=2	0	0	0	1	0	0	513170000	1539500000	430170000	462990000	3018600	34	39	24	20	3
Q09610	lec-8	LEC8_CAEEL Probable galaptin lec-8 OS=Caenorhabditis elegans OX=6239 GN@lec-8 PE=2 SV=2	0	0	0	0	0	0
Q09644	ZK1128.1	NDUF7_CAEEL Protein arginine methyltransferase NDUFAF7 homolog, mitochondrial OS=Caenorhabditis elegans OX=6239 GN@ZK1128.1 PE=3 SV=4	0	0	0	2	2	1
Q09645	gtf-2h3	Q09645_CAEEL General Transcription Factor homolog OS=Caenorhabditis elegans OX=6239 GN@gtf-2h3 PE=1 SV=2	0	0	0	0	3	2
Q09646	ham-3	SWIC1_CAEEL SWI/SNF chromatin-remodeling accessory subunit 1 OS=Caenorhabditis elegans OX=6239 GN@ham-3 PE=1 SV=1	0	0	0	3	0	0
Q09657	ZK1320.9	Q09657_CAEEL Acetyl-CoA deacylase OS=Caenorhabditis elegans OX=6239 GN@CELE_ZK1320.9 PE=1 SV=1	60685000	0	23878000	14	2	9	304490000	850380000	410890000	722070000	13431000	40	31	40	40	23
Q09936	C53C9.2	YSE2_CAEEL Uncharacterized protein C53C9.2 OS=Caenorhabditis elegans OX=6239 GN@C53C9.2 PE=3 SV=2	0	0	0	0	4	0
Q09979	dhs-6	Q09979_CAEEL SCP2 domain-containing protein OS=Caenorhabditis elegans OX=6239 GN@dhs-6 PE=1 SV=3	0	13297000	29241000	1	8	7	70288000	53857000	0	0	5472800	16	11	4	6	3
Q09994	ani-2	ANI2_CAEEL Anillin-like protein 2 OS=Caenorhabditis elegans OX=6239 GN@ani-2 PE=2 SV=1	0	0	0	0	0	0
Q09996	lars-1	SYLC_CAEEL Leucine--tRNA ligase OS=Caenorhabditis elegans OX=6239 GN@lars-1 PE=3 SV=2	181790000	295340000	472080000	73	98	76
Q0G832	C14H10.2	Q0G832_CAEEL JAKMIP_CC3 domain-containing protein OS=Caenorhabditis elegans OX=6239 GN@C14H10.2 PE=1 SV=1;tr	0	0	0	0	0	0
Q0KHC0	mdt-9	Q0KHC0_CAEEL MeDiaTor OS=Caenorhabditis elegans OX=6239 GN@mdt-9 PE=1 SV=1;sp	0	0	0	0	1	0	41611000	113180000	96998000	174400000	0	5	5	18	6	0
Q10009	T19C3.3	YSV3_CAEEL Uncharacterized protein T19C3.3 OS=Caenorhabditis elegans OX=6239 GN@T19C3.3 PE=4 SV=2	0	0	0	0	0	0
Q10013	snr-3	SMD1_CAEEL Probable small nuclear ribonucleoprotein Sm D1 OS=Caenorhabditis elegans OX=6239 GN@snr-3 PE=3 SV=1	0	496370000	138280000	4	12	4	0	0	0	0	0	1	2	3	4	0
Q10039	gars-1	GARS_CAEEL Glycine--tRNA ligase OS=Caenorhabditis elegans OX=6239 GN@gars-1 PE=1 SV=2	5824400000	1862800000	329800000	348	194	43
Q10121	C23G10.2	YSD2_CAEEL RutC family protein C23G10.2 OS=Caenorhabditis elegans OX=6239 GN@C23G10.2 PE=3 SV=3	0	0	0	0	0	0	229220000	1597400000	2070100000	2585700000	11177000	31	24	45	47	9
Q10124	pqe-1	PQE1_CAEEL Putative RNA exonuclease pqe-1 OS=Caenorhabditis elegans OX=6239 GN@pqe-1 PE=2 SV=2	0	0	0	0	5	6
Q10454	F46H5.3	KARG1_CAEEL Probable arginine kinase F46H5.3 OS=Caenorhabditis elegans OX=6239 GN@F46H5.3 PE=3 SV=2	0	0	0	5	3	2	5735700000	12097000000	7709600000	9523700000	54735000	236	235	286	131	34
Q10576	dpy-18	P4HA1_CAEEL Prolyl 4-hydroxylase subunit alpha-1 OS=Caenorhabditis elegans OX=6239 GN@dpy-18 PE=1 SV=2	0	0	0	2	0	0	801040	1855700	599350000	458460000	300380	6	6	87	62	3
Q10578	rpb-2	RPB2_CAEEL DNA-directed RNA polymerase II subunit RPB2 OS=Caenorhabditis elegans OX=6239 GN@rpb-2 PE=2 SV=2	0	0	0	4	0	0
Q10653	cyb-1	CCNB1_CAEEL G2/mitotic-specific cyclin-B1 OS=Caenorhabditis elegans OX=6239 GN@cyb-1 PE=1 SV=1	0	0	0	3	1	1
Q10663	icl-1	GCP_CAEEL Bifunctional glyoxylate cycle protein OS=Caenorhabditis elegans OX=6239 GN@icl-1 PE=1 SV=2	19357000	24895000	0	6	17	9	225290000	605430000	88467000	539340000	32701000	52	44	23	34	43
Q10664	mek-2	MEK2_CAEEL Dual specificity mitogen-activated protein kinase kinase mek-2 OS=Caenorhabditis elegans OX=6239 GN@mek-2 PE=1 SV=1	0	0	0	0	3	1	0	0	0	0	0	1	1	0	0	0
Q10925	sid-3	SID3_CAEEL Tyrosine-protein kinase sid-3 OS=Caenorhabditis elegans OX=6239 GN@sid-3 PE=1 SV=2	88444000	584000000	817510000	22	112	128
Q10931	lgg-3	ATG12_CAEEL Ubiquitin-like protein atg-12 OS=Caenorhabditis elegans OX=6239 GN@lgg-3 PE=1 SV=1	0	0	0	0	1	1
Q11067	pdi-6	PDIA6_CAEEL Protein disulfide-isomerase A6 homolog OS=Caenorhabditis elegans OX=6239 GN@pdi-6 PE=3 SV=1	77197000	33022000	74503000	10	7	6	45014000	136850000	184230000	1009900000	13255000	21	23	33	40	10
Q11102	tag-278	TG278_CAEEL Putative protein tag-278 OS=Caenorhabditis elegans OX=6239 GN@tag-278 PE=4 SV=1	0	0	0	0	0	0
Q11103	C02F12.8	YL18_CAEEL Uncharacterized protein C02F12.8 OS=Caenorhabditis elegans OX=6239 GN@C02F12.8 PE=1 SV=1	0	0	0	0	2	0
Q11107	lin-13	LIN13_CAEEL Zinc finger protein lin-13 OS=Caenorhabditis elegans OX=6239 GN@lin-13 PE=2 SV=2	65331000	44994000	48395000	24	18	9
Q11114	C03B1.7	YX07_CAEEL Uncharacterized protein C03B1.7 OS=Caenorhabditis elegans OX=6239 GN@C03B1.7 PE=4 SV=2	0	0	0	6	4	1
Q11174	cht-1	CHIT_CAEEL Probable endochitinase OS=Caenorhabditis elegans OX=6239 GN@cht-1 PE=1 SV=1	0	0	0	0	1	0	0	0	0	0	0	2	1	0	0	0
Q11182	vps-16	VPS16_CAEEL Vacuolar protein sorting-associated protein 16 homolog OS=Caenorhabditis elegans OX=6239 GN@vps-16 PE=3 SV=2	47481000	26353000	16866000	42	28	15
Q11183	txdc-9	TXND9_CAEEL Thioredoxin domain-containing protein 9 OS=Caenorhabditis elegans OX=6239 GN@txdc-9 PE=2 SV=1	0	0	0	0	0	0
Q11190	let-721	ETFD_CAEEL Electron transfer flavoprotein-ubiquinone oxidoreductase, mitochondrial OS=Caenorhabditis elegans OX=6239 GN@let-721 PE=3 SV=2	0	0	0	1	0	0	0	0	0	0	0	3	0	0	0	0
Q11193	sor-3	SOR3_CAEEL Sop-2-related protein 3 OS=Caenorhabditis elegans OX=6239 GN@sor-3 PE=2 SV=3	34034000	10688000	0	10	3	0
Q17330	smp-1	SEM1A_CAEEL Semaphorin-1A OS=Caenorhabditis elegans OX=6239 GN@smp-1 PE=2 SV=2;tr	0	0	0	0	0	22
Q17334	sodh-1	ADH1_CAEEL Alcohol dehydrogenase 1 OS=Caenorhabditis elegans OX=6239 GN@sodh-1 PE=2 SV=2	0	0	0	5	3	0	1290800000	2468000000	836860000	1491200000	24227000	84	72	56	52	15
Q17339	gld-1	GLD1_CAEEL Female germline-specific tumor suppressor gld-1 OS=Caenorhabditis elegans OX=6239 GN@gld-1 PE=1 SV=1	19569000	24923000	378060000	3	10	24
Q17345	ccf-1	CNOT7_CAEEL CCR4-NOT transcription complex subunit 7 OS=Caenorhabditis elegans OX=6239 GN@ccf-1 PE=2 SV=1	0	0	0	3	0	0
Q17348	snr-1	SMD3_CAEEL Small nuclear ribonucleoprotein Sm D3 OS=Caenorhabditis elegans OX=6239 GN@snr-1 PE=2 SV=2	0	305100000	112080000	1	22	10	31578000	0	39020000	119450000	0	5	6	9	4	1
Q17361	usp-14	UBP14_CAEEL Ubiquitin carboxyl-terminal hydrolase 14 OS=Caenorhabditis elegans OX=6239 GN@usp-14 PE=2 SV=2	0	112310000	205480000	2	37	28	190630000	494010000	370040000	2364100000	18460000	37	39	40	74	31
Q17391	cul-3	CUL3_CAEEL Cullin-3 OS=Caenorhabditis elegans OX=6239 GN@cul-3 PE=1 SV=2;tr	0	0	0	4	0	0
Q17411	B0001.2	Q17411_CAEEL Uncharacterized protein OS=Caenorhabditis elegans OX=6239 GN@B0001.2 PE=1 SV=2	0	0	0	1	0	1
Q17413	B0001.4	UCK_CAEEL Probable uridine-cytidine kinase OS=Caenorhabditis elegans OX=6239 GN@B0001.4 PE=3 SV=2;tr	31470000	19861000	0	8	7	2
Q17416	B0001.7	Q17416_CAEEL Uncharacterized protein OS=Caenorhabditis elegans OX=6239 GN@B0001.7 PE=1 SV=1;tr	0	0	0	0	0	2
Q17423	che-12	CREC_CAEEL Crescerin-like protein che-12 OS=Caenorhabditis elegans OX=6239 GN@che-12 PE=1 SV=3	0	0	0	0	0	1
Q17425	asps-1	Q17425_CAEEL TUG-UBL1 domain-containing protein OS=Caenorhabditis elegans OX=6239 GN@asps-1 PE=1 SV=2	575640000	420870000	118480000	95	73	33
Q17430	sart-3	SART3_CAEEL Nuclear RNA-binding protein sart-3 OS=Caenorhabditis elegans OX=6239 GN@sart-3 PE=1 SV=1	357330000	53481000	0	62	10	2
Q17431	leo-1	LEO1_CAEEL RNA polymerase-associated protein LEO1 OS=Caenorhabditis elegans OX=6239 GN@leo-1 PE=2 SV=1	0	0	0	2	1	0
Q17439	B0035.15	YQVW_CAEEL Uncharacterized protein B0035.15 OS=Caenorhabditis elegans OX=6239 GN@B0035.15 PE=4 SV=1	12320000	11538000	0	5	3	1
Q17457	B0222.5	Q17457_CAEEL Uncharacterized protein OS=Caenorhabditis elegans OX=6239 GN@B0222.5 PE=1 SV=1	0	21510000	301270000	1	5	25	0	0	0	152650000	6235700	1	0	0	8	8
Q17466	pals-26	Q17466_CAEEL Protein containing ALS2cr12 (ALS2CR12) signature OS=Caenorhabditis elegans OX=6239 GN@pals-26 PE=1 SV=3	0	0	0	1	0	0
Q17473	ttr-18	Q17473_CAEEL TransThyretin-Related family domain OS=Caenorhabditis elegans OX=6239 GN@ttr-18 PE=1 SV=1	0	0	0	0	0	0
Q17474	B0334.3	Q17474_CAEEL Uncharacterized protein OS=Caenorhabditis elegans OX=6239 GN@B0334.3 PE=1 SV=2;tr	164680000	198370000	618600000	31	36	103	652350000	1821900000	808850000	1816900000	27898000	62	57	49	44	36
Q17483	arle-14	Q17483_CAEEL ARF7EP_C domain-containing protein OS=Caenorhabditis elegans OX=6239 GN@arle-14 PE=1 SV=3;tr	0	0	0	2	3	0
Q17489	unc-44	Q17489_CAEEL Uncharacterized protein OS=Caenorhabditis elegans OX=6239 GN@unc-44 PE=1 SV=2	0	0	0	3	0	0	343180000	838530000	0	0	0	31	23	3	0	0
Q17492	B0393.3	Q17492_CAEEL Uncharacterized protein OS=Caenorhabditis elegans OX=6239 GN@B0393.3 PE=1 SV=1	3997200	296040000	50730000	4	73	36
Q17522	valv-1	Q17522_CAEEL LIM zinc-binding domain-containing protein OS=Caenorhabditis elegans OX=6239 GN@valv-1 PE=1 SV=1	0	0	0	0	0	0	0	0	0	0	0	2	0	1	0	0
Q17533	exos-4.1	EXOS4_CAEEL Putative exosome complex component RRP41 OS=Caenorhabditis elegans OX=6239 GN@exos-4.1 PE=3 SV=2	0	0	0	3	3	0
Q17539	C01B10.8	Q17539_CAEEL Methyltranfer_dom domain-containing protein OS=Caenorhabditis elegans OX=6239 GN@C01B10.8 PE=1 SV=1	0	13169000	0	6	10	5
Q17558	gtf-2f1	Q17558_CAEEL Transcription initiation factor IIF subunit alpha OS=Caenorhabditis elegans OX=6239 GN@gtf-2f1 PE=1 SV=1	0	0	0	0	1	0
Q17602	npp-14	NU214_CAEEL Nuclear pore complex protein 14 OS=Caenorhabditis elegans OX=6239 GN@npp-14 PE=1 SV=1	279300000	461870000	101930000	83	82	29	0	0	0	0	0	0	2	6	5	0
Q17624	arrd-25	Q17624_CAEEL Arrestin_C domain-containing protein OS=Caenorhabditis elegans OX=6239 GN@arrd-25 PE=1 SV=1	0	0	0	14	0	5
Q17632	dis-3	RRP44_CAEEL Probable exosome complex exonuclease RRP44 OS=Caenorhabditis elegans OX=6239 GN@dis-3 PE=3 SV=2	0	0	0	3	1	0	0	0	43123000	127800000	0	0	1	16	14	0
Q17635	ndc-80	NDC80_CAEEL Kinetochore protein ndc-80 OS=Caenorhabditis elegans OX=6239 GN@ndc-80 PE=1 SV=2	63708000	41378000	0	25	13	2
Q17687	mvb-12	Q17687_CAEEL ESCRT-I complex subunit MVB12A OS=Caenorhabditis elegans OX=6239 GN@mvb-12 PE=1 SV=1	0	0	0	2	2	0	0	0	0	0	0	1	1	0	0	0
Q17740	ain-1	Q17740_CAEEL ALG-1 INteracting protein OS=Caenorhabditis elegans OX=6239 GN@ain-1 PE=1 SV=4	221800000	52841000	0	33	11	3
Q17749	C06G3.8	Q17749_CAEEL Uncharacterized protein OS=Caenorhabditis elegans OX=6239 GN@C06G3.8 PE=1 SV=1	0	0	0	0	1	1
Q17750	ufl-1	UFL1_CAEEL E3 UFM1-protein ligase 1 homolog OS=Caenorhabditis elegans OX=6239 GN@ufl-1 PE=3 SV=1	0	26826000	32265000	3	6	7	0	0	0	0	0	0	0	0	2	0
Q17761	T25B9.9	6PGD_CAEEL 6-phosphogluconate dehydrogenase, decarboxylating OS=Caenorhabditis elegans OX=6239 GN@T25B9.9 PE=3 SV=2	0	0	0	0	2	1	987220000	3047600000	4569000000	9460700000	118690000	65	64	131	121	39
Q17763	atp-5	Q17763_CAEEL ATP synthase subunit d, mitochondrial OS=Caenorhabditis elegans OX=6239 GN@atp-5 PE=1 SV=2	0	0	0	0	0	0
Q17770	pdi-2	PDI2_CAEEL Protein disulfide-isomerase 2 OS=Caenorhabditis elegans OX=6239 GN@pdi-2 PE=1 SV=1	53858000	18918000	0	13	5	0	448090000	1119200000	4036900000	5260400000	9363300	52	62	228	204	62
Q17778	nuc-1	NUC1_CAEEL Deoxyribonuclease-2 OS=Caenorhabditis elegans OX=6239 GN@nuc-1 PE=3 SV=1	0	0	0	2	0	0
Q17784	stip-1	TFP11_CAEEL Septin and tuftelin-interacting protein 1 homolog OS=Caenorhabditis elegans OX=6239 GN@stip-1 PE=1 SV=2	80911000	14339000	0	25	7	2
Q17796	hgrs-1	Q17796_CAEEL Hepatocyte growth factor-regulated tyrosine kinase substrate OS=Caenorhabditis elegans OX=6239 GN@hgrs-1 PE=1 SV=2	87755000	54761000	0	32	19	3	0	0	0	0	0	2	2	0	0	0
Q17820	aos-1	SAE1_CAEEL SUMO-activating enzyme subunit aos-1 OS=Caenorhabditis elegans OX=6239 GN@aos-1 PE=3 SV=1	0	0	0	1	0	0	28769000	0	76274000	0	0	4	5	7	3	0
Q17828	C08F8.2	SUV3_CAEEL ATP-dependent RNA helicase SUV3 homolog, mitochondrial OS=Caenorhabditis elegans OX=6239 GN@C08F8.2 PE=3 SV=3	0	78415000	110120000	0	23	26
Q17829	C08F8.3	Q17829_CAEEL Uncharacterized protein OS=Caenorhabditis elegans OX=6239 GN@C08F8.3 PE=1 SV=2;tr	17999000	2704900	3158200	13	4	2
Q17832	vgln-1	Q17832_CAEEL ViGiLN homolog OS=Caenorhabditis elegans OX=6239 GN@vgln-1 PE=1 SV=2	1042700000	2614900000	5926000000	119	133	341	118010000	262160000	329880000	2124000000	9513500	34	31	87	163	23
Q17849	hsp-25	Q17849_CAEEL SHSP domain-containing protein OS=Caenorhabditis elegans OX=6239 GN@hsp-25 PE=1 SV=1;tr	0	0	0	0	0	0
Q17850	pak-1	PK1_CAEEL Serine/threonine-protein kinase pak-1 OS=Caenorhabditis elegans OX=6239 GN@pak-1 PE=1 SV=2	0	0	0	0	4	7
Q17868	cks-1	CKS1_CAEEL Cyclin-dependent kinases regulatory subunit OS=Caenorhabditis elegans OX=6239 GN@cks-1 PE=1 SV=1	0	0	0	0	0	0
Q17872	npp-23	Q17872_CAEEL Nuclear Pore complex Protein OS=Caenorhabditis elegans OX=6239 GN@npp-23 PE=1 SV=2;tr	0	0	0	22	1	0
Q17880	nuo-1	Q17880_CAEEL NADH dehydrogenase [ubiquinone] flavoprotein 1, mitochondrial OS=Caenorhabditis elegans OX=6239 GN@nuo-1 PE=1 SV=1	43139000	125610000	1226400000	16	19	105	0	0	0	0	0	0	0	0	3	0
Q17941	akt-1	AKT1_CAEEL Serine/threonine-protein kinase akt-1 OS=Caenorhabditis elegans OX=6239 GN@akt-1 PE=1 SV=2	0	0	0	0	0	27	23453000	123940000	84658000	0	3467300	5	6	4	4	4
Q17963	wdr-5.1	WDR51_CAEEL WD repeat-containing protein wdr-5.1 OS=Caenorhabditis elegans OX=6239 GN@wdr-5.1 PE=1 SV=1	45076000	62543000	82684000	12	9	16
Q17966	C14B1.9	Q17966_CAEEL CPG4 domain-containing protein OS=Caenorhabditis elegans OX=6239 GN@C14B1.9 PE=1 SV=2	0	0	0	0	1	7
Q17967	pdi-1	PDI1_CAEEL Protein disulfide-isomerase 1 OS=Caenorhabditis elegans OX=6239 GN@pdi-1 PE=3 SV=1	0	0	0	4	1	0	504470000	1301400000	4669300000	5213300000	7278700	41	41	156	127	14
Q17974	mma-1	Q17974_CAEEL Uncharacterized protein OS=Caenorhabditis elegans OX=6239 GN@mma-1 PE=1 SV=1	0	0	0	5	1	0
Q17994	got-2.2	Q17994_CAEEL Aspartate aminotransferase OS=Caenorhabditis elegans OX=6239 GN@got-2.2 PE=1 SV=1	0	0	0	0	0	1	446720000	1089700000	658690000	1107800000	10461000	38	33	46	37	13
Q18012	bbln-1	Q18012_CAEEL Bulges Budding from the intestinal LumeN OS=Caenorhabditis elegans OX=6239 GN@bbln-1 PE=1 SV=1	0	138640000	102030000	0	9	15
Q18013	gcc-1	Q18013_CAEEL GRIP domain-containing protein OS=Caenorhabditis elegans OX=6239 GN@gcc-1 PE=1 SV=2	0	0	0	7	9	11
Q18040	oatr-1	OAT_CAEEL Probable ornithine aminotransferase, mitochondrial OS=Caenorhabditis elegans OX=6239 GN@oatr-1 PE=3 SV=3	0	11241000	75100000	2	4	14	698170000	1824100000	686710000	1297300000	10456000	72	70	67	61	19
Q18061	C17C3.3	Q18061_CAEEL Uncharacterized protein OS=Caenorhabditis elegans OX=6239 GN@C17C3.3 PE=3 SV=2	0	0	0	0	5	3
Q18066	dim-1	DIM_CAEEL Disorganized muscle protein 1 OS=Caenorhabditis elegans OX=6239 GN@dim-1 PE=1 SV=3	521400000	428360000	395060000	84	84	85	1018500000	2409200000	1967900000	3361500000	36010000	83	85	106	106	46
Q18076	C18B2.5	Q18076_CAEEL Uncharacterized protein OS=Caenorhabditis elegans OX=6239 GN@C18B2.5 PE=1 SV=1;tr	0	0	0	0	1	1
Q18115	rpn-2	PSMD1_CAEEL 26S proteasome non-ATPase regulatory subunit 1 OS=Caenorhabditis elegans OX=6239 GN@rpn-2 PE=3 SV=4	62541000	29528000	0	17	16	3
Q18140	C25A11.2	Q18140_CAEEL BTB domain-containing protein OS=Caenorhabditis elegans OX=6239 GN@C25A11.2 PE=1 SV=2	0	0	0	2	1	0
Q18164	dpyd-1	DPYD_CAEEL Dihydropyrimidine dehydrogenase [NADP(+)] OS=Caenorhabditis elegans OX=6239 GN@dpyd-1 PE=3 SV=2	0	0	0	6	13	1	1408300000	3616200000	2669100000	3023300000	12825000	150	145	178	147	26
Q18167	smz-1	Q18167_CAEEL Sperm Meiosis PDZ domain containing proteins OS=Caenorhabditis elegans OX=6239 GN@smz-1 PE=1 SV=1;tr	0	0	0	0	0	3
Q18194	dnc-4	Q18194_CAEEL DyNactin Complex component OS=Caenorhabditis elegans OX=6239 GN@dnc-4 PE=1 SV=1	139400000	99581000	0	22	18	3
Q18200	C26B9.3	Q18200_CAEEL Uncharacterized protein OS=Caenorhabditis elegans OX=6239 GN@C26B9.3 PE=1 SV=2	0	0	0	0	0	0
Q18211	ran-3	RCC1_CAEEL Regulator of chromosome condensation OS=Caenorhabditis elegans OX=6239 GN@ran-3 PE=4 SV=1	0	0	0	0	0	0	0	0	0	0	0	1	1	0	1	4
Q18212	hel-1	DX39B_CAEEL Spliceosome RNA helicase DDX39B homolog OS=Caenorhabditis elegans OX=6239 GN@hel-1 PE=2 SV=1	0	30799000	88306000	8	8	16	715780000	1880300000	1473100000	3713700000	52101000	83	92	89	126	32
Q18224	ntl-9	Q18224_CAEEL CCR4-NOT transcription complex subunit 9 OS=Caenorhabditis elegans OX=6239 GN@ntl-9 PE=1 SV=3	0	0	0	2	0	0
Q18225	flh-2	Q18225_CAEEL FLYWCH-type domain-containing protein OS=Caenorhabditis elegans OX=6239 GN@flh-2 PE=1 SV=2	0	0	0	0	0	4
Q18227	hint-3	Q18227_CAEEL HIT domain-containing protein OS=Caenorhabditis elegans OX=6239 GN@hint-3 PE=1 SV=1;tr	0	18892000	0	0	5	2
Q18235	ify-1	IFY1_CAEEL Securin-like protein OS=Caenorhabditis elegans OX=6239 GN@ify-1 PE=1 SV=1	0	0	0	4	3	1
Q18239	dsh-2	Q18239_CAEEL DiSHevelled related OS=Caenorhabditis elegans OX=6239 GN@dsh-2 PE=1 SV=5	0	0	0	0	0	7
Q18253	dpf-2	DPF2_CAEEL Dipeptidyl peptidase family member 2 OS=Caenorhabditis elegans OX=6239 GN@dpf-2 PE=1 SV=1	0	0	0	0	1	0	26769000	68850000	0	0	0	13	8	0	0	0
Q18258	vps-22	Q18258_CAEEL Vacuolar-sorting protein SNF8 OS=Caenorhabditis elegans OX=6239 GN@vps-22 PE=1 SV=2	517840000	422520000	61262000	19	16	10
Q18310	C29F5.1	Q18310_CAEEL Uncharacterized protein OS=Caenorhabditis elegans OX=6239 GN@C29F5.1 PE=1 SV=1	0	0	121980000	0	1	15	121540000	311750000	326070000	2023000000	29033000	18	15	28	53	26
Q18336	hil-1	H1X_CAEEL Histone H1.X OS=Caenorhabditis elegans OX=6239 GN@hil-1 PE=2 SV=1	0	0	0	0	2	0
Q18359	C33A12.1	NDUA5_CAEEL Probable NADH dehydrogenase [ubiquinone] 1 alpha subcomplex subunit 5 OS=Caenorhabditis elegans OX=6239 GN@C33A12.1 PE=3 SV=1	33828000	27727000	0	3	2	0
Q18376	C33D9.8	Q18376_CAEEL Uncharacterized protein OS=Caenorhabditis elegans OX=6239 GN@C33D9.8 PE=1 SV=2	0	0	0	8	0	0
Q18386	tbck-1	Q18386_CAEEL TBC Kinase homolog OS=Caenorhabditis elegans OX=6239 GN@tbck-1 PE=1 SV=3	16022000	0	0	6	1	0
Q18403	swd-2.2	Q18403_CAEEL WD_REPEATS_REGION domain-containing protein OS=Caenorhabditis elegans OX=6239 GN@swd-2.2 PE=1 SV=1	0	0	0	10	1	0
Q18405	rpap-3	Q18405_CAEEL RPAP3_C domain-containing protein OS=Caenorhabditis elegans OX=6239 GN@rpap-3 PE=1 SV=1	0	0	0	1	1	3
Q18406	sec-10	EXOC5_CAEEL Exocyst complex component 5 OS=Caenorhabditis elegans OX=6239 GN@sec-10 PE=3 SV=1	0	0	0	0	0	0
Q18407	tag-322	Q18407_CAEEL Uncharacterized protein OS=Caenorhabditis elegans OX=6239 GN@tag-322 PE=1 SV=2	0	0	0	4	1	0
Q18429	C34C6.4	Q18429_CAEEL Uncharacterized protein OS=Caenorhabditis elegans OX=6239 GN@C34C6.4 PE=1 SV=1	0	0	0	0	1	2
Q18453	rsd-3	Q18453_CAEEL ENTH domain-containing protein OS=Caenorhabditis elegans OX=6239 GN@rsd-3 PE=1 SV=1	3791200	5135700	4086700	3	11	7	0	0	0	0	0	0	0	0	2	0
Q18476	C35A5.8	Q18476_CAEEL Uncharacterized protein OS=Caenorhabditis elegans OX=6239 GN@C35A5.8 PE=1 SV=3	0	0	0	1	0	0
Q18483	C35D10.6	Q18483_CAEEL Aldo_ket_red domain-containing protein OS=Caenorhabditis elegans OX=6239 GN@C35D10.6 PE=1 SV=1	0	0	0	3	3	2	0	0	0	0	0	3	5	0	3	11
Q18486	coq-8	COQ8_CAEEL Atypical kinase coq-8, mitochondrial OS=Caenorhabditis elegans OX=6239 GN@coq-8 PE=3 SV=2	0	0	0	0	0	0	0	0	0	0	0	0	0	3	0	0
Q18494	maph-1.3	Q18494_CAEEL Microtubule-Associated Protein Homolog OS=Caenorhabditis elegans OX=6239 GN@maph-1.3 PE=1 SV=2	16295000	41728000	45935000	4	5	7
Q18508	mel-28	MEL28_CAEEL Protein mel-28 OS=Caenorhabditis elegans OX=6239 GN@mel-28 PE=1 SV=2	0	0	0	7	0	0	0	0	0	0	0	0	0	0	2	0
Q18511	metl-5	Q18511_CAEEL MTS domain-containing protein OS=Caenorhabditis elegans OX=6239 GN@metl-5 PE=1 SV=1	0	0	0	3	3	4
Q18529	C39D10.7	Q18529_CAEEL Uncharacterized protein OS=Caenorhabditis elegans OX=6239 GN@C39D10.7 PE=1 SV=3	0	0	0	1	0	0	95908000	178220000	0	0	0	26	22	0	0	0
Q18546	C39E9.12	Q18546_CAEEL SAP domain-containing protein OS=Caenorhabditis elegans OX=6239 GN@C39E9.12 PE=1 SV=2	0	0	0	0	5	1
Q18553	C39H7.1	Q18553_CAEEL Protein kinase domain-containing protein OS=Caenorhabditis elegans OX=6239 GN@C39H7.1 PE=1 SV=1;tr	0	0	0	0	0	0
Q18577	C42D4.1	Q18577_CAEEL DUF148 domain-containing protein OS=Caenorhabditis elegans OX=6239 GN@C42D4.1 PE=1 SV=1	0	0	0	4	4	1	620040000	1890500000	1228200000	2123100000	106790000	16	19	20	22	10
Q18599	acer-1	Q18599_CAEEL Acetyl-CoA deacylase OS=Caenorhabditis elegans OX=6239 GN@acer-1 PE=1 SV=3	134180000	101550000	39126000	36	22	9	135870000	268980000	113650000	153720000	6222900	22	22	22	9	6
Q18607	chil-10	Q18607_CAEEL Glyco_hydro_18 domain-containing protein OS=Caenorhabditis elegans OX=6239 GN@chil-10 PE=1 SV=2	0	0	0	2	1	0	117010000	254720000	161600000	2990000000	67881000	19	19	23	66	41
Q18616	smcl-1	SMCL1_CAEEL Structural maintenance of chromosomes-like protein 1 OS=Caenorhabditis elegans OX=6239 GN@smcl-1 PE=1 SV=2	0	28937000	38713000	0	16	16
Q18629	ugt-15	Q18629_CAEEL UDP-glucuronosyltransferase OS=Caenorhabditis elegans OX=6239 GN@ugt-15 PE=1 SV=1	0	0	0	0	1	0
Q18639	dhs-18	Q18639_CAEEL DeHydrogenases, Short chain OS=Caenorhabditis elegans OX=6239 GN@dhs-18 PE=1 SV=1	0	0	0	0	1	1
Q18678	sars-1	SYSC_CAEEL Probable serine--tRNA ligase, cytoplasmic OS=Caenorhabditis elegans OX=6239 GN@sars-1 PE=3 SV=1	2439400000	1601800000	746400000	134	85	59	1265800000	3661400000	3141700000	11935000000	121880000	115	106	183	305	78
Q18685	unc-112	UN112_CAEEL Protein unc-112 OS=Caenorhabditis elegans OX=6239 GN@unc-112 PE=1 SV=1	20266000	1789900000	1136700000	20	203	191	0	0	0	0	0	0	3	1	0	1
Q18688	daf-21	HSP90_CAEEL Heat shock protein 90 OS=Caenorhabditis elegans OX=6239 GN@daf-21 PE=1 SV=1	350960000	132980000	42892000	58	32	12	1699600000	4315000000	8640400000	7194500000	22588000	279	260	502	323	89
Q18691	C47E8.4	FAM50_CAEEL Protein FAM50 homolog OS=Caenorhabditis elegans OX=6239 GN@C47E8.4 PE=3 SV=3	0	0	0	0	0	0	0	0	0	0	0	0	0	0	4	0
Q18709	C49F8.3	Q18709_CAEEL DB domain-containing protein OS=Caenorhabditis elegans OX=6239 GN@C49F8.3 PE=1 SV=1	0	0	0	0	1	0
Q18726	nuaf-1	CIA30_CAEEL Probable complex I intermediate-associated protein 30, mitochondrial OS=Caenorhabditis elegans OX=6239 GN@nuaf-1 PE=3 SV=1	0	0	0	0	7	3
Q18780	lst-6	Q18780_CAEEL Lateral Signaling Target OS=Caenorhabditis elegans OX=6239 GN@lst-6 PE=1 SV=3	0	0	0	0	10	2
Q18786	snr-4	SMD2_CAEEL Probable small nuclear ribonucleoprotein Sm D2 OS=Caenorhabditis elegans OX=6239 GN@snr-4 PE=1 SV=1	0	178230000	77126000	2	16	6	110020000	186540000	190580000	318570000	0	3	8	8	7	1
Q18787	rpt-1	PRS7_CAEEL 26S proteasome regulatory subunit 7 OS=Caenorhabditis elegans OX=6239 GN@rpt-1 PE=1 SV=1	44583000	0	0	16	5	1
Q18801	bre-1	GMD1_CAEEL GDP-mannose 4,6 dehydratase 1 OS=Caenorhabditis elegans OX=6239 GN@bre-1 PE=1 SV=3	117970000	324250000	190040000	31	43	24	0	0	0	0	0	1	1	1	0	0
Q18809	C53D6.6	Q18809_CAEEL Dimer_Tnp_hAT domain-containing protein OS=Caenorhabditis elegans OX=6239 GN@C53D6.6 PE=4 SV=1	0	0	0	5	0	0
Q18817	ben-1	Q18817_CAEEL Tubulin beta chain OS=Caenorhabditis elegans OX=6239 GN@ben-1 PE=1 SV=3	0	0	0	1	1	0	0	0	0	0	0	3	7	1	0	0
Q18823	lam-2	LAM2_CAEEL Laminin-like protein lam-2 OS=Caenorhabditis elegans OX=6239 GN@lam-2 PE=1 SV=3	0	0	0	0	0	0	0	0	0	0	0	2	0	0	0	0
Q18825	bar-1	BAR1_CAEEL Beta-catenin/armadillo-related protein 1 OS=Caenorhabditis elegans OX=6239 GN@bar-1 PE=1 SV=2	0	0	0	1	1	0
Q18861	tag-294	Q18861_CAEEL RanBP2-type domain-containing protein OS=Caenorhabditis elegans OX=6239 GN@tag-294 PE=1 SV=1	0	63580000	40550000	1	11	5
Q18885	icd-1	BTF3_CAEEL Transcription factor BTF3 homolog OS=Caenorhabditis elegans OX=6239 GN@icd-1 PE=1 SV=1	0	0	0	0	5	0	0	0	0	0	0	1	0	2	0	0
Q18886	vps-32.1	Q18886_CAEEL Related to yeast Vacuolar Protein Sorting factor OS=Caenorhabditis elegans OX=6239 GN@vps-32.1 PE=1 SV=1	0	0	165680000	0	0	19	0	0	0	0	0	1	2	0	0	11
Q18891	vps-33.2	VP33B_CAEEL Vacuolar protein sorting-associated protein 33B OS=Caenorhabditis elegans OX=6239 GN@vps-33.2 PE=1 SV=3	0	0	0	5	1	0
Q18892	epg-5	EPG5_CAEEL Ectopic P granules protein 5 OS=Caenorhabditis elegans OX=6239 GN@epg-5 PE=2 SV=1	0	0	0	3	0	0
Q18937	cfim-2	Q18937_CAEEL Cleavage Factor IM (CFIm) homolog OS=Caenorhabditis elegans OX=6239 GN@cfim-2 PE=1 SV=3;tr	0	0	0	1	2	1
Q18942	prp-38	Q18942_CAEEL Pre-mRNA-splicing factor 38 OS=Caenorhabditis elegans OX=6239 GN@prp-38 PE=1 SV=1	0	0	0	0	2	7
Q18964	wdfy-2	WDFY2_CAEEL WD repeat and FYVE domain-containing protein 2 OS=Caenorhabditis elegans OX=6239 GN@wdfy-2 PE=1 SV=1	0	0	0	0	0	0
Q18965	eat-3	Q18965_CAEEL Dynamin-like 120 kDa protein, form S1 OS=Caenorhabditis elegans OX=6239 GN@eat-3 PE=1 SV=3	0	0	0	4	0	0
Q18967	eif-3.F	EIF3F_CAEEL Eukaryotic translation initiation factor 3 subunit F OS=Caenorhabditis elegans OX=6239 GN@eif-3.F PE=3 SV=1	0	0	0	0	1	0	0	0	0	0	0	0	1	0	0	0
Q18983	ecps-1	Q18983_CAEEL ECm29 Proteasome adaptor and Scaffold OS=Caenorhabditis elegans OX=6239 GN@ecps-1 PE=1 SV=3	42657000	0	0	12	2	0
Q18990	pyr-1	PYR1_CAEEL CAD protein OS=Caenorhabditis elegans OX=6239 GN@pyr-1 PE=1 SV=2	27241000	13584000	0	29	11	0
Q18994	eif-2bepsilon	Q18994_CAEEL eIF-2B GDP-GTP exchange factor subunit epsilon OS=Caenorhabditis elegans OX=6239 GN@eif-2bepsilon PE=1 SV=1	0	0	0	1	0	0	0	0	0	0	0	0	0	1	0	0
Q19007	nap-1	Q19007_CAEEL Nucleosome Assembly Protein OS=Caenorhabditis elegans OX=6239 GN@nap-1 PE=1 SV=1	242250000	322260000	172500000	43	37	15	39152000	283700000	244340000	447860000	11730000	14	10	23	15	5
Q19020	dhc-1	DYHC_CAEEL Dynein heavy chain, cytoplasmic OS=Caenorhabditis elegans OX=6239 GN@dhc-1 PE=1 SV=1;tr	480200000	191770000	99538000	561	293	154
Q19052	eif-2A	EIF2A_CAEEL Eukaryotic translation initiation factor 2A OS=Caenorhabditis elegans OX=6239 GN@eif-2A PE=3 SV=2	15618000	6316300	7969400	13	5	7	0	13181000	97210000	1401400000	5069800	2	4	18	50	7
Q19057	acdh-12	Q19057_CAEEL Acyl CoA DeHydrogenase OS=Caenorhabditis elegans OX=6239 GN@acdh-12 PE=1 SV=1	289430000	555410000	458770000	82	160	103	0	0	0	0	0	5	3	0	0	0
Q19093	F01F1.2	Q19093_CAEEL COX assembly mitochondrial protein OS=Caenorhabditis elegans OX=6239 GN@CELE_F01F1.2 PE=1 SV=2	0	0	0	0	0	1
Q19102	ard-1	Q19102_CAEEL Alcohol/Ribitol Dehydrogenase family OS=Caenorhabditis elegans OX=6239 GN@ard-1 PE=1 SV=1	156920000	624440000	968650000	27	76	56	422590000	941700000	415080000	1118600000	20626000	34	24	23	28	19
Q19103	skih-2	Q19103_CAEEL SKI (Yeast SuperKIller) Helicase homolog OS=Caenorhabditis elegans OX=6239 GN@skih-2 PE=1 SV=3	0	0	0	3	0	0
Q19104	F01G4.4	Q19104_CAEEL Uncharacterized protein OS=Caenorhabditis elegans OX=6239 GN@CELE_F01G4.4 PE=1 SV=2;tr	0	0	0	1	0	2
Q19107	F02C12.1	Q19107_CAEEL Uncharacterized protein OS=Caenorhabditis elegans OX=6239 GN@CELE_F02C12.1 PE=1 SV=5	0	35786000	50228000	1	14	19	0	0	0	0	0	2	5	1	0	0
Q19122	F02E8.4	Q19122_CAEEL Uncharacterized protein OS=Caenorhabditis elegans OX=6239 GN@CELE_F02E8.4 PE=1 SV=2	0	0	0	1	0	0
Q19126	asb-2	Q19126_CAEEL ATP synthase subunit b OS=Caenorhabditis elegans OX=6239 GN@asb-2 PE=1 SV=1	0	0	0	2	0	0
Q19131	npp-5	NPP5_CAEEL Nuclear pore complex protein 5 OS=Caenorhabditis elegans OX=6239 GN@npp-5 PE=1 SV=1	0	0	0	1	0	0
Q19148	F07C3.3	Q19148_CAEEL Uncharacterized protein OS=Caenorhabditis elegans OX=6239 GN@CELE_F07C3.3 PE=4 SV=4	0	0	0	2	0	0
Q19207	hmgr-1	Q19207_CAEEL 3-hydroxy-3-methylglutaryl coenzyme A reductase OS=Caenorhabditis elegans OX=6239 GN@hmgr-1 PE=1 SV=2	0	0	0	1	0	0
Q19210	F08G12.1	Q19210_CAEEL Uncharacterized protein OS=Caenorhabditis elegans OX=6239 GN@CELE_F08G12.1 PE=1 SV=1	0	0	0	4	2	0
Q19246	dhs-25	Q19246_CAEEL DeHydrogenases, Short chain OS=Caenorhabditis elegans OX=6239 GN@dhs-25 PE=1 SV=2	4515700	12626000	2305700000	4	5	57	0	0	0	0	0	2	2	0	1	4
Q19253	toca-1	TOCA1_CAEEL Transducer of Cdc42-dependent actin assembly protein 1 homolog OS=Caenorhabditis elegans OX=6239 GN@toca-1 PE=1 SV=2	112710000	77828000	0	23	13	0
Q19264	F09E5.3	DEOC_CAEEL Putative deoxyribose-phosphate aldolase OS=Caenorhabditis elegans OX=6239 GN@F09E5.3 PE=3 SV=1	12334000	12707000	181120000	11	12	24	494270000	1277800000	3622400000	8313500000	10817000	32	33	78	74	15
Q19266	pkc-3	KPC3_CAEEL Protein kinase C-like 3 OS=Caenorhabditis elegans OX=6239 GN@pkc-3 PE=1 SV=1	0	0	0	0	5	2
Q19289	ifb-1	IFB1_CAEEL Intermediate filament protein ifb-1 OS=Caenorhabditis elegans OX=6239 GN@ifb-1 PE=1 SV=1	394780000	240640000	130210000	83	70	41	68660000	182920000	126720000	419120000	6704900	20	16	18	27	7
Q19324	rpn-5	Q19324_CAEEL PCI domain-containing protein OS=Caenorhabditis elegans OX=6239 GN@rpn-5 PE=1 SV=1	315190000	133780000	45406000	57	23	16	0	0	0	0	0	6	2	0	0	0
Q19328	tsn-1	Q19328_CAEEL Staphylococcal nuclease domain-containing protein OS=Caenorhabditis elegans OX=6239 GN@tsn-1 PE=1 SV=1	0	31449000	106240000	6	15	38	57181000	209160000	134900000	562590000	18894000	16	18	13	38	26
Q19329	tag-151	TSR1_CAEEL Pre-rRNA-processing protein TSR1 homolog OS=Caenorhabditis elegans OX=6239 GN@tag-151 PE=3 SV=1	5978500	443410000	81330000	11	89	30	0	0	0	0	0	0	0	1	7	0
Q19338	mon-2	MON2_CAEEL Monensin-resistant homolog 2 OS=Caenorhabditis elegans OX=6239 GN@mon-2 PE=3 SV=2	0	0	0	4	0	0
Q19346	vwa-8	Q19346_CAEEL VWFA domain-containing protein OS=Caenorhabditis elegans OX=6239 GN@vwa-8 PE=1 SV=3;tr	331530000	369930000	197470000	177	164	64
Q19371	sec-24.1	Q19371_CAEEL Yeast SEC homolog OS=Caenorhabditis elegans OX=6239 GN@sec-24.1 PE=1 SV=1	0	0	0	3	0	0
Q19374	F13B12.4	YSL1_CAEEL Putative pyridoxal-phosphate dependent protein F13B12.4 OS=Caenorhabditis elegans OX=6239 GN@F13B12.4 PE=1 SV=1	0	7027000	1546300000	0	4	90
Q19375	F13B12.1	IWS1_CAEEL IWS1-like protein OS=Caenorhabditis elegans OX=6239 GN@F13B12.1 PE=3 SV=1	0	0	0	1	0	0
Q19404	yap-1	YAP1_CAEEL Yes-associated protein homolog 1 OS=Caenorhabditis elegans OX=6239 GN@yap-1 PE=1 SV=2	0	0	0	0	0	0
Q19416	dylt-1	Q19416_CAEEL DYnein Light chain (Tctex type) OS=Caenorhabditis elegans OX=6239 GN@dylt-1 PE=1 SV=2	0	0	0	1	0	0	0	0	0	0	0	3	3	3	2	0
Q19467	git-1	Q19467_CAEEL GIT1 (Mammalian G protein-coupled receptor kinase InTeractor 1) homolog OS=Caenorhabditis elegans OX=6239 GN@git-1 PE=1 SV=2	26394000	0	0	10	0	0
Q19479	inft-2	Q19479_CAEEL FH2 domain-containing protein OS=Caenorhabditis elegans OX=6239 GN@inft-2 PE=1 SV=5	0	0	0	1	1	0
Q19491	rsd-6	Q19491_CAEEL Tudor domain-containing protein OS=Caenorhabditis elegans OX=6239 GN@rsd-6 PE=1 SV=3	0	0	0	0	0	0
Q19519	vps-36	Q19519_CAEEL Vacuolar protein-sorting-associated protein 36 OS=Caenorhabditis elegans OX=6239 GN@vps-36 PE=1 SV=2	867470000	708730000	128810000	96	51	20
Q19520	ctf-4	Q19520_CAEEL Mcl1_mid domain-containing protein OS=Caenorhabditis elegans OX=6239 GN@ctf-4 PE=1 SV=1	0	0	0	1	2	4
Q19520b	ctf-4	Q19520_CAEEL Mcl1_mid domain-containing protein OS=Caenorhabditis elegans OX=6239 GN@ctf-4 PE=1 SV=1	0	0	0	0	0	0
Q19520t	ctf-4	GN@ctf-4	0	0	0	1	2	4
Q19537	rpa-1	RFA1_CAEEL Probable replication factor A 73 kDa subunit OS=Caenorhabditis elegans OX=6239 GN@rpa-1 PE=1 SV=1	0	0	0	22	4	0	0	0	0	0	0	0	0	3	5	0
Q19554	abcf-1	Q19554_CAEEL ABC transporter, class F OS=Caenorhabditis elegans OX=6239 GN@abcf-1 PE=1 SV=1	0	0	0	3	2	4	0	0	0	0	0	1	0	1	3	0
Q19555	scc-3	SCC3_CAEEL Cohesin subunit scc-3 OS=Caenorhabditis elegans OX=6239 GN@scc-3 PE=1 SV=1	0	0	0	2	0	0
Q19583	F19B6.1	Q19583_CAEEL Uridine kinase OS=Caenorhabditis elegans OX=6239 GN@CELE_F19B6.1 PE=1 SV=1;tr	306360000	729470000	566420000	39	56	35
Q19584	ufd-1	UFD1_CAEEL Ubiquitin fusion degradation protein 1 homolog OS=Caenorhabditis elegans OX=6239 GN@ufd-1 PE=1 SV=1;tr	1020700000	659090000	216820000	53	39	27
Q19626	vha-12	VATB_CAEEL Probable V-type proton ATPase subunit B OS=Caenorhabditis elegans OX=6239 GN@vha-12 PE=3 SV=1	197770000	131780000	136980000	40	32	22	314360000	784150000	68607000	0	4223400	53	56	13	4	8
Q19633	klp-11	Q19633_CAEEL Kinesin-like protein OS=Caenorhabditis elegans OX=6239 GN@klp-11 PE=1 SV=2;tr	0	0	0	0	2	0
Q19642	czw-1	ZW10_CAEEL Centromere/kinetochore protein zw10 homolog OS=Caenorhabditis elegans OX=6239 GN@czw-1 PE=1 SV=1	0	0	0	1	0	0
Q19661	F21C10.9	Q19661_CAEEL N-acetyltransferase domain-containing protein OS=Caenorhabditis elegans OX=6239 GN@CELE_F21C10.9 PE=1 SV=3	28966000	41714000	41756000	7	9	4	2872800	26201000	254700000	2200200000	6133700	4	5	25	61	15
Q19663	F21C10.7	Q19663_CAEEL Uncharacterized protein OS=Caenorhabditis elegans OX=6239 GN@CELE_F21C10.7 PE=1 SV=2	0	0	0	5	3	0
Q19680	F21D5.1	Q19680_CAEEL Phosphoacetylglucosamine mutase OS=Caenorhabditis elegans OX=6239 GN@CELE_F21D5.1 PE=1 SV=1	0	0	0	1	0	0	216030000	517760000	303210000	421640000	0	37	30	45	31	2
Q19684	F21D5.6	Q19684_CAEEL RNase_H2-Ydr279 domain-containing protein OS=Caenorhabditis elegans OX=6239 GN@CELE_F21D5.6 PE=1 SV=1	0	0	0	0	1	3
Q19699	gfat-2	Q19699_CAEEL Glutamine--fructose-6-phosphate transaminase (isomerizing) OS=Caenorhabditis elegans OX=6239 GN@gfat-2 PE=1 SV=1	34067000	0	0	10	9	4
Q19706	eif-3.G	EIF3G_CAEEL Eukaryotic translation initiation factor 3 subunit G OS=Caenorhabditis elegans OX=6239 GN@eif-3.G PE=3 SV=2	76108000	109860000	0	11	7	3	0	0	0	0	0	0	0	5	3	0
Q19713	fars-3	SYFB_CAEEL Phenylalanine--tRNA ligase beta subunit OS=Caenorhabditis elegans OX=6239 GN@fars-3 PE=3 SV=2	952870000	444490000	101270000	105	72	25	98300000	177870000	154970000	523430000	5857400	28	25	30	42	12
Q19722	nars-1	SYNC_CAEEL Asparagine--tRNA ligase, cytoplasmic OS=Caenorhabditis elegans OX=6239 GN@nars-1 PE=3 SV=1	71116000	145010000	170280000	18	19	21	40328000	136680000	50944000	119380000	5542900	17	15	13	17	13
Q19723	F22D6.2	Q19723_CAEEL Uncharacterized protein OS=Caenorhabditis elegans OX=6239 GN@CELE_F22D6.2 PE=1 SV=1	0	0	0	0	0	17
Q19731	ekl-1	Q19731_CAEEL Uncharacterized protein OS=Caenorhabditis elegans OX=6239 GN@ekl-1 PE=1 SV=1	0	0	0	3	0	0
Q19734	pgp-13	Q19734_CAEEL p-GlycoProtein related OS=Caenorhabditis elegans OX=6239 GN@pgp-13 PE=1 SV=3	0	0	0	0	8	4
Q19749	dlat-1	ODP2_CAEEL Dihydrolipoyllysine-residue acetyltransferase component of pyruvate dehydrogenase complex, mitochondrial OS=Caenorhabditis elegans OX=6239 GN@dlat-1 PE=1 SV=1	343290000	153440000	32826000	55	25	6	0	0	27044000	36631000	0	3	1	2	3	0
Q19752	fntb-1	Q19752_CAEEL Protein farnesyltransferase subunit beta OS=Caenorhabditis elegans OX=6239 GN@fntb-1 PE=1 SV=1	0	0	0	1	0	0	151000000	392590000	595060000	582750000	1884600	26	26	41	22	3
Q19775	ppm-1.A	PPM1A_CAEEL Protein phosphatase ppm-1.A OS=Caenorhabditis elegans OX=6239 GN@ppm-1.A PE=1 SV=1	0	0	0	0	1	1	620190000	1317500000	518620000	1097600000	6194500	42	42	36	44	7
Q19816	F26F4.5	Q19816_CAEEL Calponin-homology (CH) domain-containing protein OS=Caenorhabditis elegans OX=6239 GN@CELE_F26F4.5 PE=1 SV=2	0	0	0	1	1	1
Q19818	nhl-2	Q19818_CAEEL NHL (Ring finger b-box coiled coil) domain containing OS=Caenorhabditis elegans OX=6239 GN@nhl-2 PE=1 SV=2	0	0	32571000	1	3	5
Q19824	cee-1	Q19824_CAEEL Conserved Edge Expressed protein OS=Caenorhabditis elegans OX=6239 GN@cee-1 PE=1 SV=1	0	0	0	0	0	6	0	0	70159000	345570000	0	2	1	12	26	1
Q19830	F26G1.5	Q19830_CAEEL DB domain-containing protein OS=Caenorhabditis elegans OX=6239 GN@CELE_F26G1.5 PE=1 SV=1	0	0	0	0	0	0	0	0	0	0	0	0	0	0	5	0
Q19842	pcca-1	PCCA_CAEEL Propionyl-CoA carboxylase alpha chain, mitochondrial OS=Caenorhabditis elegans OX=6239 GN@pcca-1 PE=1 SV=1	0	0	0	7	0	0	143830000	174200000	9435500	0	1161100	22	16	5	3	4
Q19854	F28C1.1	Q19854_CAEEL DRY_EERY domain-containing protein OS=Caenorhabditis elegans OX=6239 GN@CELE_F28C1.1 PE=1 SV=2	0	0	0	0	0	9
Q19864	cpf-1	Q19864_CAEEL Cleavage stimulation factor 50 kDa subunit OS=Caenorhabditis elegans OX=6239 GN@cpf-1 PE=1 SV=1	53559000	40940000	0	12	9	1
Q19866	suf-1	Q19866_CAEEL Suf domain-containing protein OS=Caenorhabditis elegans OX=6239 GN@suf-1 PE=1 SV=1	77725000	22892000	67870000	22	7	17
Q19952	lsm-4	LSM4_CAEEL Probable U6 snRNA-associated Sm-like protein LSm4 OS=Caenorhabditis elegans OX=6239 GN@lsm-4 PE=3 SV=1	0	0	0	0	2	1
Q19954	vps-41	VPS41_CAEEL Vacuolar protein sorting-associated protein 41 homolog OS=Caenorhabditis elegans OX=6239 GN@vps-41 PE=3 SV=4	14825000	17114000	0	15	7	0
Q19965	F32D8.4	Q19965_CAEEL PIH1 domain-containing protein OS=Caenorhabditis elegans OX=6239 GN@CELE_F32D8.4 PE=1 SV=4	0	0	0	3	0	0
Q19969	ima-3	IMA3_CAEEL Importin subunit alpha-3 OS=Caenorhabditis elegans OX=6239 GN@ima-3 PE=1 SV=2	168230000	57204000	0	13	18	2	0	0	0	0	0	5	2	0	0	0
Q19989	golg-2	Q19989_CAEEL GOLGi associated coiled-coil protein homolog OS=Caenorhabditis elegans OX=6239 GN@golg-2 PE=1 SV=4	0	0	0	3	1	0
Q19991	F33H1.4	Q19991_CAEEL Uncharacterized protein OS=Caenorhabditis elegans OX=6239 GN@CELE_F33H1.4 PE=1 SV=2	0	0	0	1	0	1
Q1ENI8	pxn-1	PXDN1_CAEEL Peroxidasin homolog pxn-1 OS=Caenorhabditis elegans OX=6239 GN@pxn-1 PE=1 SV=1	0	0	0	6	8	0	0	0	0	0	0	0	0	4	2	0
Q1HAZ8	F53C11.5	Q1HAZ8_CAEEL Uncharacterized protein OS=Caenorhabditis elegans OX=6239 GN@CELE_F53C11.5 PE=1 SV=1;tr	0	0	0	0	0	0
Q1XFY5	W03D8.11	Q1XFY5_CAEEL Uncharacterized protein OS=Caenorhabditis elegans OX=6239 GN@CELE_W03D8.11 PE=4 SV=1	0	0	0	0	1	0
Q1ZXS5	vps-39	VPS39_CAEEL Vacuolar protein sorting-associated protein 39 homolog OS=Caenorhabditis elegans OX=6239 GN@vps-39 PE=1 SV=1;tr	0	0	0	11	6	1
Q20034	F35D11.4	Q20034_CAEEL CYTH domain-containing protein OS=Caenorhabditis elegans OX=6239 GN@CELE_F35D11.4 PE=1 SV=2	0	0	0	2	2	0
Q20035	F35D11.3	TMCO4_CAEEL Uncharacterized membrane protein F35D11.3 OS=Caenorhabditis elegans OX=6239 GN@F35D11.3 PE=3 SV=2	0	0	0	0	0	4
Q20049	idhg-1	Q20049_CAEEL Isocitrate dehydrogenase [NAD] subunit, mitochondrial OS=Caenorhabditis elegans OX=6239 GN@idhg-1 PE=1 SV=2	40625000	18105000	0	11	6	1	0	0	0	0	0	3	1	0	0	0
Q20053	asb-1	Q20053_CAEEL ATP synthase subunit b OS=Caenorhabditis elegans OX=6239 GN@asb-1 PE=1 SV=1	0	0	0	0	0	0
Q20057	erh-2	ERH2_CAEEL Enhancer of rudimentary homolog 2 OS=Caenorhabditis elegans OX=6239 GN@erh-2 PE=1 SV=2	0	0	0	5	9	2
Q20059	wdr-48	WDR48_CAEEL WD repeat-containing protein 48 homolog OS=Caenorhabditis elegans OX=6239 GN@wdr-48 PE=1 SV=2	0	38609000	82144000	4	20	10
Q20060	smc-4	SMC4_CAEEL Structural maintenance of chromosomes protein 4 OS=Caenorhabditis elegans OX=6239 GN@smc-4 PE=1 SV=1	0	0	0	0	0	0
Q20062	marb-1	Q20062_CAEEL Isochorismatase domain-containing protein OS=Caenorhabditis elegans OX=6239 GN@marb-1 PE=1 SV=1	0	0	281320000	1	0	27	878010000	2365400000	1772300000	7677300000	67843000	25	26	53	68	24
Q20085	wee-1.1	PMY11_CAEEL Membrane-associated tyrosine- and threonine-specific cdc2-inhibitory kinase wee-1.1 OS=Caenorhabditis elegans OX=6239 GN@wee-1.1 PE=2 SV=2	0	0	0	0	0	1
Q20121	acs-4	Q20121_CAEEL Fatty Acid CoA Synthetase family OS=Caenorhabditis elegans OX=6239 GN@acs-4 PE=1 SV=2	0	0	0	0	0	0
Q20128	exos-9	Q20128_CAEEL Exosome complex component RRP45 OS=Caenorhabditis elegans OX=6239 GN@exos-9 PE=1 SV=2	0	0	0	3	2	1
Q20129	mus-101	Q20129_CAEEL Uncharacterized protein OS=Caenorhabditis elegans OX=6239 GN@mus-101 PE=1 SV=3	0	0	0	0	0	0
Q20140	F38B2.4	KAD1_CAEEL Adenylate kinase isoenzyme 1 OS=Caenorhabditis elegans OX=6239 GN@F38B2.4 PE=2 SV=1	0	0	0	2	5	3	2010500000	4499300000	2111200000	2251500000	27131000	43	37	35	25	11
Q20143	F38B6.4	Q20143_CAEEL Trifunctional purine biosynthetic protein adenosine-3 OS=Caenorhabditis elegans OX=6239 GN@CELE_F38B6.4 PE=1 SV=3	0	0	0	5	1	0	0	0	0	0	0	2	1	10	0	0
Q20168	copb-2	COPB2_CAEEL Probable coatomer subunit beta OS=Caenorhabditis elegans OX=6239 GN@copb-2 PE=3 SV=3	8658300	0	0	11	1	0	0	0	0	0	0	6	3	4	2	0
Q20184	ech-2	Q20184_CAEEL Enoyl-CoA Hydratase OS=Caenorhabditis elegans OX=6239 GN@ech-2 PE=1 SV=2;tr	0	80497000	2005000000	2	7	88	212470000	448950000	130500000	361070000	4204500	8	9	9	12	6
Q20203	csq-1	Q20203_CAEEL Calsequestrin OS=Caenorhabditis elegans OX=6239 GN@csq-1 PE=1 SV=1	0	0	0	1	0	0	0	40870000	27026000	145260000	0	2	3	5	6	0
Q20220	F40F4.7	Q20220_CAEEL N-acetyltransferase domain-containing protein OS=Caenorhabditis elegans OX=6239 GN@CELE_F40F4.7 PE=1 SV=4	0	0	0	1	0	0
Q20223	lbp-1	FABP1_CAEEL Fatty acid-binding protein homolog 1 OS=Caenorhabditis elegans OX=6239 GN@lbp-1 PE=2 SV=1;sp	0	0	0	1	3	1	439830000	1156000000	170060000	1797700000	268820000	21	19	9	16	39
Q20264	acs-11	Q20264_CAEEL Fatty Acid CoA Synthetase family OS=Caenorhabditis elegans OX=6239 GN@acs-11 PE=1 SV=3	0	0	0	0	0	5	269610000	572930000	375670000	1004700000	31999000	46	41	45	49	42
Q20298	F41H10.4	Q20298_CAEEL Uncharacterized protein OS=Caenorhabditis elegans OX=6239 GN@CELE_F41H10.4 PE=1 SV=2	13658000	17172000	0	4	5	0
Q20306	abcf-3	Q20306_CAEEL ABC transporter, class F OS=Caenorhabditis elegans OX=6239 GN@abcf-3 PE=1 SV=1	61292000	27654000	0	18	12	4
Q20310	F42A10.5	Q20310_CAEEL Uncharacterized protein OS=Caenorhabditis elegans OX=6239 GN@CELE_F42A10.5 PE=1 SV=1	17608000	32099000	2352400000	7	10	53	84502000	210210000	86391000	2031900000	31492000	15	12	11	21	18
Q20363	sip-1	SIP1_CAEEL Stress-induced protein 1 OS=Caenorhabditis elegans OX=6239 GN@sip-1 PE=1 SV=1	4142500000	3650400000	2157200000	96	70	66
Q20365	rab-33	RAB33_CAEEL Ras-related protein Rab-33 OS=Caenorhabditis elegans OX=6239 GN@rab-33 PE=2 SV=1	0	0	0	6	2	0
Q20374	patr-1	PATR1_CAEEL Protein PAT1 homolog 1 OS=Caenorhabditis elegans OX=6239 GN@patr-1 PE=3 SV=2	0	0	0	0	0	0
Q20376	ech-3	Q20376_CAEEL Enoyl-CoA Hydratase OS=Caenorhabditis elegans OX=6239 GN@ech-3 PE=1 SV=1;tr	0	60792000	165370000	0	17	28	0	0	0	0	0	0	0	0	5	0
Q20448	ztf-7	Q20448_CAEEL C2H2-type domain-containing protein OS=Caenorhabditis elegans OX=6239 GN@ztf-7 PE=1 SV=1	39893000	198620000	29492000	5	13	3	0	0	47962000	436450000	0	0	1	7	17	3
Q20585	rpn-7	PSMD6_CAEEL 26S proteasome non-ATPase regulatory subunit 6 OS=Caenorhabditis elegans OX=6239 GN@rpn-7 PE=2 SV=1	38039000	0	20768000	15	4	6	0	0	0	0	0	3	0	4	6	1
Q20588	F49C12.11	TMA7_CAEEL Translation machinery-associated protein 7 homolog OS=Caenorhabditis elegans OX=6239 GN@F49C12.11 PE=3 SV=1	0	0	0	0	0	0
Q20616	skpo-1	SKPO1_CAEEL Peroxidase skpo-1 OS=Caenorhabditis elegans OX=6239 GN@skpo-1 PE=2 SV=1	0	0	0	2	2	1	0	0	0	0	0	7	5	0	0	0
Q20621	F49E2.2	Q20621_CAEEL SH3 domain-containing protein OS=Caenorhabditis elegans OX=6239 GN@CELE_F49E2.2 PE=1 SV=3;tr	0	0	0	0	0	0
Q20625	F49E2.5	Q20625_CAEEL Uncharacterized protein OS=Caenorhabditis elegans OX=6239 GN@CELE_F49E2.5 PE=1 SV=3;tr	0	0	0	3	2	1
Q20634	gcsh-2	Q20634_CAEEL Glycine cleavage system H protein OS=Caenorhabditis elegans OX=6239 GN@gcsh-2 PE=1 SV=1	0	0	0	6	0	0	0	0	0	0	0	1	1	0	2	0
Q20636	gpb-2	GBB2_CAEEL Guanine nucleotide-binding protein subunit beta-2 OS=Caenorhabditis elegans OX=6239 GN@gpb-2 PE=1 SV=3	0	0	0	0	0	5
Q20655	ftt-2	14332_CAEEL 14-3-3-like protein 2 OS=Caenorhabditis elegans OX=6239 GN@ftt-2 PE=1 SV=1;tr	320700000	120490000	57142000	16	8	7	3395100000	8386400000	8227300000	10077000000	40514000	81	74	113	81	13
Q20666	vha-18	VATH1_CAEEL Probable V-type proton ATPase subunit H 1 OS=Caenorhabditis elegans OX=6239 GN@vha-18 PE=3 SV=1	0	0	0	6	4	0
Q20686	frpr-8	Q20686_CAEEL G_PROTEIN_RECEP_F1_2 domain-containing protein OS=Caenorhabditis elegans OX=6239 GN@frpr-8 PE=4 SV=3	0	0	0	0	0	0
Q20719	F53F4.10	NDUV2_CAEEL Probable NADH dehydrogenase [ubiquinone] flavoprotein 2, mitochondrial OS=Caenorhabditis elegans OX=6239 GN@F53F4.10 PE=3 SV=1	42600000	205670000	1488500000	7	21	55
Q20741	bra-1	Q20741_CAEEL MYND-type domain-containing protein OS=Caenorhabditis elegans OX=6239 GN@bra-1 PE=1 SV=1	108930000	207270000	64029000	15	25	14
Q20751	iff-2	IF5A2_CAEEL Eukaryotic translation initiation factor 5A-2 OS=Caenorhabditis elegans OX=6239 GN@iff-2 PE=2 SV=1	29111000	0	0	3	5	2	120820000	253410000	60192000	292690000	13506000	11	11	7	9	7
Q20757	puf-5	PUF5_CAEEL Pumilio domain-containing protein 5 OS=Caenorhabditis elegans OX=6239 GN@puf-5 PE=2 SV=1	0	0	0	1	0	0
Q20758	arl-1	ARL1_CAEEL ADP-ribosylation factor-like protein 1 OS=Caenorhabditis elegans OX=6239 GN@arl-1 PE=2 SV=2	0	0	0	0	1	0
Q20772	F54D5.7	GCDH_CAEEL Probable glutaryl-CoA dehydrogenase, mitochondrial OS=Caenorhabditis elegans OX=6239 GN@F54D5.7 PE=3 SV=1	106150000	44153000	0	17	5	1	66879000	172450000	29141000	0	0	6	13	5	0	0
Q20780	alh-1	Q20780_CAEEL Aldedh domain-containing protein OS=Caenorhabditis elegans OX=6239 GN@alh-1 PE=1 SV=3;tr	0	0	0	11	1	0	2321600000	5970000000	7943400000	10595000000	32191000	156	152	300	225	39
Q20788	taf-7.1	Q20788_CAEEL TAFII55_N domain-containing protein OS=Caenorhabditis elegans OX=6239 GN@taf-7.1 PE=3 SV=1	0	0	0	0	0	3
Q20797	syx-5	STX5_CAEEL Putative syntaxin-5 OS=Caenorhabditis elegans OX=6239 GN@syx-5 PE=3 SV=1	0	0	0	0	2	0
Q20819	tsfm-1	EFTS_CAEEL Elongation factor Ts, mitochondrial OS=Caenorhabditis elegans OX=6239 GN@tsfm-1 PE=2 SV=1	0	7794800	32341000	1	8	8	532130000	1537100000	300910000	6396300000	44844000	42	22	17	60	20
Q20822	srpa-68	SRP68_CAEEL Probable signal recognition particle subunit SRP68 OS=Caenorhabditis elegans OX=6239 GN@srpa-68 PE=3 SV=2	0	0	0	1	0	0	0	0	203700000	293750000	0	0	0	36	28	0
Q20829	aman-1	Q20829_CAEEL Alpha-mannosidase OS=Caenorhabditis elegans OX=6239 GN@aman-1 PE=1 SV=2	295070000	106950000	23368000	84	43	9	388570000	1074900000	24912000	6801000	2602600	73	57	13	9	7
Q20833	F55D12.2	Q20833_CAEEL CRAL-TRIO domain-containing protein OS=Caenorhabditis elegans OX=6239 GN@CELE_F55D12.2 PE=1 SV=3;tr	189070000	226420000	101880000	62	88	39
Q20849	rod-1	KNTC1_CAEEL Kinetochore-associated protein rod-1 OS=Caenorhabditis elegans OX=6239 GN@rod-1 PE=1 SV=1	0	0	0	1	0	0
Q20870	daz-1	DAZ1_CAEEL DAZ protein 1 OS=Caenorhabditis elegans OX=6239 GN@daz-1 PE=2 SV=3	0	0	0	0	0	0
Q20875	ddx-15	DHX15_CAEEL Pre-mRNA-splicing factor ATP-dependent RNA helicase ddx-15 OS=Caenorhabditis elegans OX=6239 GN@ddx-15 PE=3 SV=1;tr	97613000	33650000	0	50	22	4
Q20877	F56D3.1	Q20877_CAEEL Uncharacterized protein OS=Caenorhabditis elegans OX=6239 GN@CELE_F56D3.1 PE=1 SV=2	0	0	0	0	2	0
Q20893	cdo-1	CDO1_CAEEL Cysteine dioxygenase 1 OS=Caenorhabditis elegans OX=6239 GN@cdo-1 PE=3 SV=2	0	0	125300000	0	0	18	0	0	0	0	0	0	0	3	14	0
Q20898	ifet-1	IFET1_CAEEL Translational repressor ifet-1 OS=Caenorhabditis elegans OX=6239 GN@ifet-1 PE=1 SV=2	0	625330000	1548800000	0	11	32
Q20938	rpn-6.1	PS11A_CAEEL Probable 26S proteasome regulatory subunit rpn-6.1 OS=Caenorhabditis elegans OX=6239 GN@rpn-6.1 PE=2 SV=2	346770000	120100000	137620000	32	14	11	0	0	0	0	0	3	1	1	0	0
Q20948	bet-2	Q20948_CAEEL BET (Two bromodomains) family protein OS=Caenorhabditis elegans OX=6239 GN@bet-2 PE=1 SV=2;tr	0	0	0	9	1	0
Q20950	cpr-9	Q20950_CAEEL Pept_C1 domain-containing protein OS=Caenorhabditis elegans OX=6239 GN@cpr-9 PE=1 SV=2	46846000	71568000	68475000	6	7	8	10634000	0	642840000	2516200000	68025000	2	4	36	78	12
Q20969	F58B3.4	Q20969_CAEEL NUC153 domain-containing protein OS=Caenorhabditis elegans OX=6239 GN@CELE_F58B3.4 PE=1 SV=3	0	0	0	1	0	0
Q20970	mars-1	SYMC_CAEEL Methionine--tRNA ligase, cytoplasmic OS=Caenorhabditis elegans OX=6239 GN@mars-1 PE=3 SV=1	31953000	29411000	28413000	13	9	10
Q20977	sta-2	STATB_CAEEL Signal transducer and activator of transcription b OS=Caenorhabditis elegans OX=6239 GN@sta-2 PE=2 SV=4	0	0	0	0	1	15
Q20992	acox-3	ACX3_CAEEL Acyl-coenzyme A oxidase acox-3 OS=Caenorhabditis elegans OX=6239 GN@acox-3 PE=1 SV=1	0	0	0	1	3	0	42465000	115120000	28664000	0	0	20	14	6	2	0
Q21004	amph-1	Q21004_CAEEL AMPHiphysin homolog OS=Caenorhabditis elegans OX=6239 GN@amph-1 PE=1 SV=1	182800000	48219000	0	17	6	2	0	0	217700000	408770000	0	2	1	11	7	0
Q21018	cri-3	CRI3_CAEEL Conserved regulator of innate immunity protein 3 OS=Caenorhabditis elegans OX=6239 GN@cri-3 PE=1 SV=2	0	0	0	3	3	0	187830000	598130000	772900000	4762600000	89916000	15	25	42	86	22
Q21019	F59A2.5	Q21019_CAEEL Uncharacterized protein OS=Caenorhabditis elegans OX=6239 GN@CELE_F59A2.5 PE=1 SV=1	19622000	0	0	4	3	2	0	0	0	0	0	0	0	1	4	0
Q21021	npp-9	Q21021_CAEEL Nuclear Pore complex Protein OS=Caenorhabditis elegans OX=6239 GN@npp-9 PE=1 SV=2;tr	822190000	1669700000	667430000	78	128	149	0	0	30432000	464800000	7240700	5	3	14	22	9
Q21025	F59A6.5	Q21025_CAEEL Uncharacterized protein OS=Caenorhabditis elegans OX=6239 GN@CELE_F59A6.5 PE=1 SV=1	13617000	13091000	0	10	7	0
Q21053	vps-35	Q21053_CAEEL Vacuolar protein sorting-associated protein 35 OS=Caenorhabditis elegans OX=6239 GN@vps-35 PE=1 SV=3	0	0	0	34	1	0
Q21065	ifa-3	IFA3_CAEEL Intermediate filament protein ifa-3 OS=Caenorhabditis elegans OX=6239 GN@ifa-3 PE=1 SV=1	0	0	0	2	0	0
Q21080	K01C8.1	Q21080_CAEEL Threonine ammonia-lyase OS=Caenorhabditis elegans OX=6239 GN@CELE_K01C8.1 PE=1 SV=2	27111000	0	0	4	3	1
Q21086	nst-1	GNL3_CAEEL Guanine nucleotide-binding protein-like 3 homolog OS=Caenorhabditis elegans OX=6239 GN@nst-1 PE=3 SV=1	0	0	0	1	0	2
Q21117	tnsl-1	Q21117_CAEEL ANK_REP_REGION domain-containing protein OS=Caenorhabditis elegans OX=6239 GN@tnsl-1 PE=1 SV=5	0	0	0	3	0	0
Q21122	pfkb-1.2	F2612_CAEEL 6-phosphofructo-2-kinase/fructose-2,6-bisphosphatase OS=Caenorhabditis elegans OX=6239 GN@pfkb-1.2 PE=3 SV=2;tr	0	0	0	2	1	0	18765000	0	46646000	0	0	6	2	7	0	0
Q21146	clec-149	Q21146_CAEEL C-type lectin domain-containing protein OS=Caenorhabditis elegans OX=6239 GN@clec-149 PE=4 SV=3	0	0	0	2	1	0
Q21166	sur-5	SUR5_CAEEL Acetoacetyl-CoA synthetase OS=Caenorhabditis elegans OX=6239 GN@sur-5 PE=2 SV=1	98390000	95625000	36322000	44	28	16	0	0	811210000	949520000	8757800	3	4	42	40	4
Q21174	K03B4.1	Q21174_CAEEL Uncharacterized protein OS=Caenorhabditis elegans OX=6239 GN@CELE_K03B4.1 PE=1 SV=2	0	0	0	1	0	0
Q21215	rack-1	GBLP_CAEEL Guanine nucleotide-binding protein subunit beta-2-like 1 OS=Caenorhabditis elegans OX=6239 GN@rack-1 PE=1 SV=3	0	0	0	9	1	0	187100000	523150000	175250000	249600000	12182000	30	28	23	14	17
Q21225	vacl-14	Q21225_CAEEL Protein VAC14 homolog OS=Caenorhabditis elegans OX=6239 GN@vacl-14 PE=1 SV=1	0	0	0	0	1	0
Q21230	eif-2beta	IF2B_CAEEL Eukaryotic translation initiation factor 2 subunit 2 OS=Caenorhabditis elegans OX=6239 GN@eif-2beta PE=3 SV=4	0	0	0	0	0	0	0	0	0	0	0	0	0	6	0	0
Q21241	lect-2	LECT2_CAEEL Leukocyte cell-derived chemotaxin-2 homolog OS=Caenorhabditis elegans OX=6239 GN@lect-2 PE=1 SV=3	0	0	0	1	0	0
Q21253	gsnl-1	GELS1_CAEEL Gelsolin-like protein 1 OS=Caenorhabditis elegans OX=6239 GN@gsnl-1 PE=1 SV=1	0	0	0	0	3	0
Q21265	tag-225	TIMPL_CAEEL Putative metalloproteinase inhibitor tag-225 OS=Caenorhabditis elegans OX=6239 GN@tag-225 PE=1 SV=1	31600000	111400000	96316000	5	9	4	87597000	288520000	0	0	0	8	7	1	1	0
Q21267	timp-1	Q21267_CAEEL NTR domain-containing protein OS=Caenorhabditis elegans OX=6239 GN@timp-1 PE=1 SV=2	0	0	0	5	0	1	65935000	157930000	0	0	0	3	2	0	0	0
Q21276	nol-56	NOP56_CAEEL Nucleolar protein 56 OS=Caenorhabditis elegans OX=6239 GN@nol-56 PE=3 SV=1	0	0	0	2	0	0
Q21284	K07E3.4	Q21284_CAEEL Formyltetrahydrofolate synthetase OS=Caenorhabditis elegans OX=6239 GN@CELE_K07E3.4 PE=1 SV=2	1732400000	3539900000	1615400000	195	274	195	1315400000	2493800000	734480000	1515000000	63486000	163	140	97	100	75
Q21285	dao-3	Q21285_CAEEL Methenyltetrahydrofolate cyclohydrolase OS=Caenorhabditis elegans OX=6239 GN@dao-3 PE=1 SV=2	0	0	0	0	0	2	0	0	0	0	0	1	0	0	1	0
Q21307	mek-1	MEK1_CAEEL Dual specificity mitogen-activated protein kinase kinase mek-1 OS=Caenorhabditis elegans OX=6239 GN@mek-1 PE=1 SV=2	18350000	0	0	4	0	0
Q21323	rnp-3	Q21323_CAEEL RNP (RRM RNA binding domain) containing OS=Caenorhabditis elegans OX=6239 GN@rnp-3 PE=1 SV=1;tr	0	0	0	3	1	0	0	0	0	0	0	0	0	4	0	0
Q21338	spt-5	SPT5H_CAEEL Transcription elongation factor SPT5 OS=Caenorhabditis elegans OX=6239 GN@spt-5 PE=3 SV=3	0	0	0	0	2	0
Q21341	let-99	LET99_CAEEL Protein let-99 OS=Caenorhabditis elegans OX=6239 GN@let-99 PE=1 SV=1	0	0	0	0	0	0
Q21342	eak-7	Q21342_CAEEL TLDc domain-containing protein OS=Caenorhabditis elegans OX=6239 GN@eak-7 PE=1 SV=1	0	0	0	0	0	1
Q21351	gtbp-1	Q21351_CAEEL Ras-Gtpase-activating protein SH3 (Three) domain-Binding Protein OS=Caenorhabditis elegans OX=6239 GN@gtbp-1 PE=1 SV=2	5859200000	4195900000	1141600000	211	133	52	0	0	0	0	0	2	2	2	9	1
Q21388	nas-10	NAS10_CAEEL Zinc metalloproteinase nas-10 OS=Caenorhabditis elegans OX=6239 GN@nas-10 PE=3 SV=2	0	0	0	0	0	0
Q21430	pix-1	Q21430_CAEEL PIX (PAK (p21-activated kinase) Interacting eXchange factor) homolog OS=Caenorhabditis elegans OX=6239 GN@pix-1 PE=1 SV=3;tr	0	0	0	9	4	1
Q21432	nas-11	NAS11_CAEEL Zinc metalloproteinase nas-11 OS=Caenorhabditis elegans OX=6239 GN@nas-11 PE=1 SV=2	0	0	120320000	0	3	32	0	0	0	226750000	8092700	1	4	2	12	7
Q21436	npp-3	Q21436_CAEEL Nuclear Pore complex Protein OS=Caenorhabditis elegans OX=6239 GN@npp-3 PE=1 SV=1	0	0	0	1	0	0
Q21443	lmn-1	LMN1_CAEEL Lamin-1 OS=Caenorhabditis elegans OX=6239 GN@lmn-1 PE=1 SV=2	0	0	0	3	1	2	45304000	0	0	0	6006200	8	3	1	3	6
Q21480	atg-2	ATG2_CAEEL Autophagy-related protein 2 OS=Caenorhabditis elegans OX=6239 GN@atg-2 PE=1 SV=3	0	0	0	1	0	0
Q21481	dhs-28	Q21481_CAEEL SCP2 domain-containing protein OS=Caenorhabditis elegans OX=6239 GN@dhs-28 PE=1 SV=1	12003000	0	117120000	4	3	15	0	0	57359000	138950000	0	3	2	4	10	1
Q21484	hat-1	Q21484_CAEEL Histone acetyltransferase type B catalytic subunit OS=Caenorhabditis elegans OX=6239 GN@hat-1 PE=1 SV=2	0	13354000	0	5	4	3	0	0	61426000	55092000	0	2	1	10	6	0
Q21486	prp-3	Q21486_CAEEL Yeast PRP (Splicing factor) related OS=Caenorhabditis elegans OX=6239 GN@prp-3 PE=1 SV=1	0	0	0	2	2	1
Q21501	gfl-1	Q21501_CAEEL GAS41-Like OS=Caenorhabditis elegans OX=6239 GN@gfl-1 PE=1 SV=1	0	0	0	0	0	1
Q21502	mep-1	MEP1_CAEEL MOG interacting and ectopic P-granules protein 1 OS=Caenorhabditis elegans OX=6239 GN@mep-1 PE=1 SV=2	165130000	57280000	0	35	18	2
Q21554	ddb-1	DDB1_CAEEL DNA damage-binding protein 1 OS=Caenorhabditis elegans OX=6239 GN@ddb-1 PE=1 SV=2	139810000	11605000	0	54	11	0
Q21559	aly-3	Q21559_CAEEL FoP_duplication domain-containing protein OS=Caenorhabditis elegans OX=6239 GN@aly-3 PE=1 SV=1	0	0	0	0	0	0
Q21590	M7.7	Q21590_CAEEL Protein kinase domain-containing protein OS=Caenorhabditis elegans OX=6239 GN@CELE_M7.7 PE=4 SV=2	0	0	0	1	0	0
Q21592	klc-1	Q21592_CAEEL Kinesin light chain OS=Caenorhabditis elegans OX=6239 GN@klc-1 PE=1 SV=2;tr	32998000	0	0	14	5	0
Q21623	R01H10.7	Q21623_CAEEL Inositol polyphosphate-4-phosphatase OS=Caenorhabditis elegans OX=6239 GN@CELE_R01H10.7 PE=1 SV=3	178290000	599020000	208580000	60	148	59
Q21624	cor-1	CORO_CAEEL Coronin-like protein cor-1 OS=Caenorhabditis elegans OX=6239 GN@cor-1 PE=2 SV=2	0	0	0	0	1	1	68539000	138760000	477180000	1328400000	6829900	10	9	31	42	12
Q21625	div-1	DPOA2_CAEEL DNA polymerase alpha subunit B OS=Caenorhabditis elegans OX=6239 GN@div-1 PE=3 SV=3	0	0	0	0	1	1
Q21643	mop-25.1	Q21643_CAEEL MO25 (MOuse embryo scaffolding Protein) homolog OS=Caenorhabditis elegans OX=6239 GN@mop-25.1 PE=1 SV=2;tr	0	0	0	1	0	2
Q21655	blos-8	Q21655_CAEEL BLOC-1-related complex subunit 7 OS=Caenorhabditis elegans OX=6239 GN@blos-8 PE=1 SV=1	0	0	0	8	4	0
Q21693	ife-2	IF4E2_CAEEL Eukaryotic translation initiation factor 4E-2 OS=Caenorhabditis elegans OX=6239 GN@ife-2 PE=1 SV=1	786610000	173400000	36497000	48	18	8	43491000	262220000	83798000	315410000	3953000	4	4	9	15	4
Q21730	R04F11.3	Q21730_CAEEL DNA polymerase delta subunit 3 OS=Caenorhabditis elegans OX=6239 GN@CELE_R04F11.3 PE=1 SV=2	0	0	0	0	0	1
Q21732	R04F11.2	Q21732_CAEEL ATP synthase subunit e, mitochondrial OS=Caenorhabditis elegans OX=6239 GN@CELE_R04F11.2 PE=1 SV=1	0	0	0	0	0	0
Q21733	daf-8	DAF8_CAEEL Smad protein daf-8 OS=Caenorhabditis elegans OX=6239 GN@daf-8 PE=1 SV=1	0	0	0	0	0	1
Q21738	paxt-1	PAXT1_CAEEL Partner of xrn-2 protein 1 OS=Caenorhabditis elegans OX=6239 GN@paxt-1 PE=1 SV=2	0	0	0	2	0	0	0	0	0	0	0	0	1	5	4	0
Q21740	edc-3	Q21740_CAEEL DFDF domain-containing protein OS=Caenorhabditis elegans OX=6239 GN@edc-3 PE=1 SV=1	0	0	267270000	1	6	26
Q21742	R05F9.6	Q21742_CAEEL Uncharacterized protein OS=Caenorhabditis elegans OX=6239 GN@CELE_R05F9.6 PE=1 SV=1	131630000	81916000	18016000	24	15	8	292460000	788240000	639610000	777520000	0	38	29	36	29	0
Q21755	R05G6.4	NOSIP_CAEEL Nitric oxide synthase-interacting protein homolog OS=Caenorhabditis elegans OX=6239 GN@R05G6.4 PE=3 SV=1	0	7737500	0	0	2	4
Q21770	wago-1	WAGO1_CAEEL Argonaute protein wago-1 OS=Caenorhabditis elegans OX=6239 GN@wago-1 PE=1 SV=1	89260000	600300000	457290000	56	202	167	0	0	63969000	158520000	0	1	2	23	19	0
Q21774	adsl-1	PUR8_CAEEL Adenylosuccinate lyase OS=Caenorhabditis elegans OX=6239 GN@adsl-1 PE=1 SV=1	0	0	0	1	11	0	432010000	1012500000	1516300000	1682100000	6057900	71	70	123	93	8
Q21776	bub-1	BUB1_CAEEL Mitotic checkpoint serine/threonine-protein kinase bub-1 OS=Caenorhabditis elegans OX=6239 GN@bub-1 PE=1 SV=1	134820000	47141000	61916000	22	14	17
Q21789	lsy-12	Q21789_CAEEL Histone acetyltransferase OS=Caenorhabditis elegans OX=6239 GN@lsy-12 PE=1 SV=3;tr	0	0	0	0	3	0
Q21831	snfc-5	Q21831_CAEEL SNF chromatin remodeling Complex component OS=Caenorhabditis elegans OX=6239 GN@snfc-5 PE=1 SV=1	0	0	0	0	2	0
Q21832	rnp-4	Q21832_CAEEL RNA-binding protein 8A OS=Caenorhabditis elegans OX=6239 GN@rnp-4 PE=1 SV=1	0	0	0	0	0	0	0	0	57313000	210810000	0	1	0	6	4	3
Q21843	wapl-1	Q21843_CAEEL WAPL domain-containing protein OS=Caenorhabditis elegans OX=6239 GN@wapl-1 PE=1 SV=1;sp	0	0	0	1	0	4	0	0	0	0	0	0	0	5	0	0
Q21890	R102.4	YF64_CAEEL Uncharacterized protein R102.4 OS=Caenorhabditis elegans OX=6239 GN@R102.4 PE=3 SV=3;tr	562830000	84513000	0	50	25	2	342350000	585210000	2132600000	3555300000	64226000	18	26	73	63	17
Q21902	mcm-5	MCM5_CAEEL DNA replication licensing factor mcm-5 OS=Caenorhabditis elegans OX=6239 GN@mcm-5 PE=3 SV=1	23650000	23719000	0	16	12	4
Q21920	mask-1	ANKHM_CAEEL Ankyrin repeat and KH domain-containing protein mask-1 OS=Caenorhabditis elegans OX=6239 GN@mask-1 PE=3 SV=3;tr	0	0	0	4	0	1
Q21924	gkow-1	GPKOW_CAEEL G-patch domain and KOW motifs-containing protein homolog 1 OS=Caenorhabditis elegans OX=6239 GN@gkow-1 PE=1 SV=1	0	0	0	8	2	0
Q21926	iars-1	SYIC_CAEEL Isoleucine--tRNA ligase, cytoplasmic OS=Caenorhabditis elegans OX=6239 GN@iars-1 PE=3 SV=1	159730000	20071000	0	68	19	0
Q21928	tbc-12	Q21928_CAEEL Rab-GAP TBC domain-containing protein OS=Caenorhabditis elegans OX=6239 GN@tbc-12 PE=1 SV=2	0	0	0	0	0	13
Q21929	dhs-21	DCXR_CAEEL L-xylulose reductase OS=Caenorhabditis elegans OX=6239 GN@dhs-21 PE=1 SV=2	7134700	33354000	96684000	2	8	15
Q21938	R11D1.10	Q21938_CAEEL FYVE-type domain-containing protein OS=Caenorhabditis elegans OX=6239 GN@CELE_R11D1.10 PE=1 SV=4	57335000	165930000	56393000	18	47	21
Q21952	him-10	NUF2_CAEEL Kinetochore protein Nuf2 homolog OS=Caenorhabditis elegans OX=6239 GN@him-10 PE=1 SV=1	48938000	19181000	5661400	25	17	4
Q21955	mdt-15	MED15_CAEEL Mediator of RNA polymerase II transcription subunit 15 OS=Caenorhabditis elegans OX=6239 GN@mdt-15 PE=1 SV=3	0	0	0	0	0	0
Q21959	R12C12.5	Q21959_CAEEL Uncharacterized protein OS=Caenorhabditis elegans OX=6239 GN@CELE_R12C12.5 PE=1 SV=2	0	0	0	0	0	0	75400000	155400000	60020000	583040000	21454000	8	15	12	22	7
Q21961	ran-5	Q21961_CAEEL RanBD1 domain-containing protein OS=Caenorhabditis elegans OX=6239 GN@ran-5 PE=1 SV=1	1359500000	6191000000	1383800000	72	161	77	0	0	0	0	0	0	0	2	10	0
Q21962	gldc-1	Q21962_CAEEL Glycine cleavage system P protein OS=Caenorhabditis elegans OX=6239 GN@gldc-1 PE=1 SV=1;tr	1790500000	1527000000	784340000	186	158	96	258290000	739090000	268520000	357580000	8514300	72	55	44	37	27
Q21966	asp-4	ASP4_CAEEL Aspartic protease 4 OS=Caenorhabditis elegans OX=6239 GN@asp-4 PE=2 SV=1	55724000	135320000	129240000	12	12	8	473050000	1447900000	354550000	1689100000	104110000	51	42	33	35	60
Q21986	cra-1	NAA25_CAEEL N-terminal acetyltransferase B complex subunit NAA25 homolog OS=Caenorhabditis elegans OX=6239 GN@cra-1 PE=1 SV=3	19744000	22563000	0	8	8	4
Q21988	amx-1	AMX1_CAEEL Amine oxidase family member 1 OS=Caenorhabditis elegans OX=6239 GN@amx-1 PE=3 SV=3	0	0	0	0	10	2
Q22004	R166.3	AMERL_CAEEL Uncharacterized protein R166.3 OS=Caenorhabditis elegans OX=6239 GN@R166.3 PE=4 SV=1	0	0	0	0	0	0
Q22021	R53.4	ATPK_CAEEL Putative ATP synthase subunit f, mitochondrial OS=Caenorhabditis elegans OX=6239 GN@R53.4 PE=3 SV=1	0	0	0	1	0	0
Q22022	aakg-5	Q22022_CAEEL AMP-Activated protein Kinase Gamma subunit OS=Caenorhabditis elegans OX=6239 GN@aakg-5 PE=4 SV=1;tr	0	0	0	1	0	0
Q22028	dnj-16	Q22028_CAEEL J domain-containing protein OS=Caenorhabditis elegans OX=6239 GN@dnj-16 PE=1 SV=1;tr	133950000	669040000	463630000	33	70	52
Q22038	rho-1	RHO1_CAEEL Ras-like GTP-binding protein rhoA OS=Caenorhabditis elegans OX=6239 GN@rho-1 PE=1 SV=1	0	0	0	1	2	2	91445000	210840000	85935000	285210000	21813000	18	19	13	27	11
Q22053	fib-1	FBRL_CAEEL rRNA 2-O-methyltransferase fibrillarin OS=Caenorhabditis elegans OX=6239 GN@fib-1 PE=2 SV=1	0	0	0	1	2	0
Q22070	plc-3	PLCG_CAEEL 1-phosphatidylinositol 4,5-bisphosphate phosphodiesterase gamma plc-3 OS=Caenorhabditis elegans OX=6239 GN@plc-3 PE=2 SV=2	0	0	0	3	1	0
Q22078	npp-2	Q22078_CAEEL Nuclear pore complex protein Nup85 OS=Caenorhabditis elegans OX=6239 GN@npp-2 PE=1 SV=1	0	0	0	14	0	0
Q22088	T01H3.2	Q22088_CAEEL Uncharacterized protein OS=Caenorhabditis elegans OX=6239 GN@CELE_T01H3.2 PE=1 SV=3	0	0	0	2	0	0
Q22100	kat-1	THILH_CAEEL Acetyl-CoA acetyltransferase homolog, mitochondrial OS=Caenorhabditis elegans OX=6239 GN@kat-1 PE=1 SV=2	0	0	0	2	0	0	2229500000	5856800000	7351800000	30027000000	621060000	96	116	187	320	203
Q22111	mmaa-1	MMAA1_CAEEL Methylmalonic aciduria type A homolog, mitochondrial OS=Caenorhabditis elegans OX=6239 GN@mmaa-1 PE=3 SV=2	0	0	0	2	5	7
Q22120	mans-3	Q22120_CAEEL alpha-1,2-Mannosidase OS=Caenorhabditis elegans OX=6239 GN@mans-3 PE=1 SV=2	0	0	0	0	0	4
Q22134	ppat-1	Q22134_CAEEL Amidophosphoribosyltransferase OS=Caenorhabditis elegans OX=6239 GN@ppat-1 PE=1 SV=1	30801000	45522000	77023000	18	10	20
Q22138	dnj-18	Q22138_CAEEL J domain-containing protein OS=Caenorhabditis elegans OX=6239 GN@dnj-18 PE=4 SV=1	0	0	0	0	0	0
Q22143	clp-2	Q22143_CAEEL Calpain catalytic domain-containing protein OS=Caenorhabditis elegans OX=6239 GN@clp-2 PE=1 SV=1	0	218730000	56800000	0	68	18
Q22215	T05B9.1	Q22215_CAEEL Uncharacterized protein OS=Caenorhabditis elegans OX=6239 GN@CELE_T05B9.1 PE=1 SV=1	0	0	0	2	0	0
Q22235	enpl-1	ENPL1_CAEEL Endoplasmin homolog OS=Caenorhabditis elegans OX=6239 GN@enpl-1 PE=3 SV=1	0	0	0	3	1	0	333160000	744740000	2813100000	4327400000	8354100	63	68	342	258	25
Q22240	T05H10.1	Q22240_CAEEL USP domain-containing protein OS=Caenorhabditis elegans OX=6239 GN@CELE_T05H10.1 PE=1 SV=2	3627200000	2128700000	552940000	476	333	130
Q22253	rpn-9	Q22253_CAEEL 26S proteasome non-ATPase regulatory subunit 13 OS=Caenorhabditis elegans OX=6239 GN@rpn-9 PE=1 SV=1	438660000	153490000	68824000	51	27	24	0	0	0	0	0	4	3	0	0	2
Q22285	ttr-46	TTR46_CAEEL Transthyretin-like protein 46 OS=Caenorhabditis elegans OX=6239 GN@ttr-46 PE=3 SV=1	0	0	0	0	0	0
Q22308	ddx-19	Q22308_CAEEL RNA helicase OS=Caenorhabditis elegans OX=6239 GN@ddx-19 PE=1 SV=2	23800000	126880000	211240000	8	24	34
Q22347	acdh-10	ACADM_CAEEL Probable medium-chain specific acyl-CoA dehydrogenase 10, mitochondrial OS=Caenorhabditis elegans OX=6239 GN@acdh-10 PE=2 SV=1	253100000	106290000	54861000	29	6	14	703310000	1713200000	935070000	1666500000	44833000	35	34	36	41	28
Q22368	T10B10.3	Q22368_CAEEL Uncharacterized protein OS=Caenorhabditis elegans OX=6239 GN@CELE_T10B10.3 PE=1 SV=1	0	0	0	1	4	0
Q22412	rbm-22	Q22412_CAEEL Pre-mRNA-splicing factor RBM22 OS=Caenorhabditis elegans OX=6239 GN@rbm-22 PE=1 SV=2	0	0	0	0	1	0
Q22436	sqst-1	Q22436_CAEEL SeQueSTosome related OS=Caenorhabditis elegans OX=6239 GN@sqst-1 PE=1 SV=2;tr	0	0	0	0	0	1
Q22469	T13H5.4	Q22469_CAEEL Matrin-type domain-containing protein OS=Caenorhabditis elegans OX=6239 GN@CELE_T13H5.4 PE=1 SV=2	0	0	0	2	0	2
Q22483	mrps-18.c	Q22483_CAEEL Mitochondrial Ribosomal Protein, Small OS=Caenorhabditis elegans OX=6239 GN@mrps-18.c PE=1 SV=2	0	0	0	0	0	0
Q22515	T14G8.3	Q22515_CAEEL Uncharacterized protein OS=Caenorhabditis elegans OX=6239 GN@CELE_T14G8.3 PE=1 SV=2	0	0	0	5	0	0	59006000	109250000	1203300000	3218300000	4869000	25	30	101	124	9
Q22516	chd-3	CHD3_CAEEL Chromodomain-helicase-DNA-binding protein 3 homolog OS=Caenorhabditis elegans OX=6239 GN@chd-3 PE=2 SV=2	21625000	0	0	5	2	0
Q22528	ekl-6	Q22528_CAEEL Uncharacterized protein OS=Caenorhabditis elegans OX=6239 GN@ekl-6 PE=1 SV=3	93059000	82224000	0	36	22	3
Q22559	T19B10.5	Q22559_CAEEL PDZ domain-containing protein OS=Caenorhabditis elegans OX=6239 GN@CELE_T19B10.5 PE=1 SV=3	0	0	0	0	1	1
Q22562	T19B10.2	Q22562_CAEEL Uncharacterized protein OS=Caenorhabditis elegans OX=6239 GN@CELE_T19B10.2 PE=1 SV=2	11992000	43922000	104060000	7	17	31	126170000	352210000	0	0	0	23	20	0	1	2
Q22591	clec-178	Q22591_CAEEL C-type lectin domain-containing protein OS=Caenorhabditis elegans OX=6239 GN@clec-178 PE=1 SV=1	510150000	119570000	37655000	32	10	2
Q22592	bec-1	BECN_CAEEL Beclin homolog OS=Caenorhabditis elegans OX=6239 GN@bec-1 PE=1 SV=2	0	70332000	0	5	5	2
Q22616	blos-1	BL1S1_CAEEL Biogenesis of lysosome-related organelles complex 1 subunit 1 OS=Caenorhabditis elegans OX=6239 GN@blos-1 PE=1 SV=1	0	114080000	74468000	2	19	8
Q22619	T20H4.5	NDUS8_CAEEL Probable NADH dehydrogenase [ubiquinone] iron-sulfur protein 8, mitochondrial OS=Caenorhabditis elegans OX=6239 GN@T20H4.5 PE=2 SV=1	0	0	0	1	0	0
Q22620	pars-1	Q22620_CAEEL Prolyl-tRNA synthetase OS=Caenorhabditis elegans OX=6239 GN@pars-1 PE=1 SV=1;tr	197350000	108740000	48295000	65	41	24	51842000	107990000	153660000	45916000	0	19	14	33	10	0
Q22623	mrpl-50	Q22623_CAEEL 39S ribosomal protein L50, mitochondrial OS=Caenorhabditis elegans OX=6239 GN@mrpl-50 PE=1 SV=1	0	0	0	0	0	0
Q22624	T21B10.3	Q22624_CAEEL Uncharacterized protein OS=Caenorhabditis elegans OX=6239 GN@CELE_T21B10.3 PE=1 SV=3	0	0	0	4	0	0
Q22639	vps-54	VPS54_CAEEL Vacuolar protein sorting-associated protein 54 OS=Caenorhabditis elegans OX=6239 GN@vps-54 PE=1 SV=2;tr	0	0	0	1	0	0
Q22666	T22C1.6	Q22666_CAEEL Uncharacterized protein OS=Caenorhabditis elegans OX=6239 GN@CELE_T22C1.6 PE=1 SV=2	0	0	0	0	0	0	0	0	138730000	473250000	0	1	1	19	23	0
Q22670	rbg-2	RBGPR_CAEEL Rab3 GTPase-activating protein regulatory subunit OS=Caenorhabditis elegans OX=6239 GN@rbg-2 PE=3 SV=1	0	0	0	3	2	0
Q22705	T23G7.3	Q22705_CAEEL G-patch domain-containing protein OS=Caenorhabditis elegans OX=6239 GN@CELE_T23G7.3 PE=1 SV=1	0	0	0	0	0	0
Q22712	mtm-3	MTMR3_CAEEL Myotubularin-related protein 3 OS=Caenorhabditis elegans OX=6239 GN@mtm-3 PE=1 SV=2	0	0	0	0	0	2
Q22715	T24B8.4	Q22715_CAEEL Uncharacterized protein OS=Caenorhabditis elegans OX=6239 GN@CELE_T24B8.4 PE=1 SV=3;tr	0	0	0	0	0	1
Q22743	raga-1	Q22743_CAEEL RAs-related GTP-binding protein A OS=Caenorhabditis elegans OX=6239 GN@raga-1 PE=1 SV=1	70475000	107840000	95554000	8	7	9	13267000	65027000	0	0	0	9	6	2	0	0
Q22752	dyrb-1	Q22752_CAEEL Dynein light chain roadblock OS=Caenorhabditis elegans OX=6239 GN@dyrb-1 PE=1 SV=1	0	0	0	3	3	2	0	0	0	0	0	1	1	0	0	0
Q22758	T24H7.2	Q22758_CAEEL Uncharacterized protein OS=Caenorhabditis elegans OX=6239 GN@CELE_T24H7.2 PE=1 SV=1	0	0	0	3	0	0	20289000	43821000	398710000	940030000	0	13	10	49	53	1
Q22781	acdh-7	Q22781_CAEEL Acyl CoA DeHydrogenase OS=Caenorhabditis elegans OX=6239 GN@acdh-7 PE=1 SV=2	133070000	34628000	56892000	25	8	11	504140000	1542600000	670530000	1743600000	76579000	46	46	48	35	37
Q22790	T25G3.1	Q22790_CAEEL DUF4604 domain-containing protein OS=Caenorhabditis elegans OX=6239 GN@CELE_T25G3.1 PE=1 SV=2	0	0	0	0	0	1
Q22799	dlc-1	DYL1_CAEEL Dynein light chain 1, cytoplasmic OS=Caenorhabditis elegans OX=6239 GN@dlc-1 PE=1 SV=1	158210000	789300000	306900000	9	7	4	175230000	511220000	229120000	256490000	0	9	10	10	12	1
Q22800	nduf-2.2	Q22800_CAEEL Complex I-49kD OS=Caenorhabditis elegans OX=6239 GN@nduf-2.2 PE=1 SV=1	0	0	0	1	0	0
Q22824	cgr-1	Q22824_CAEEL CRAL/TRIO and GOLD domain suppressor of activated Ras OS=Caenorhabditis elegans OX=6239 GN@cgr-1 PE=1 SV=3	0	0	0	0	0	0	0	0	0	0	0	0	0	3	6	1
Q22836	T27F2.1	YGH1_CAEEL Uncharacterized protein T27F2.1 OS=Caenorhabditis elegans OX=6239 GN@T27F2.1 PE=1 SV=1	0	0	0	0	0	2
Q22836b	T27F2.1	YGH1_CAEEL Uncharacterized protein T27F2.1 OS=Caenorhabditis elegans OX=6239 GN@T27F2.1 PE=1 SV=1	0	0	0	0	0	0
Q22836t	T27F2.1	GN@T27F2.1	0	0	0	0	0	2
Q22850	T28F4.5	Q22850_CAEEL Uncharacterized protein OS=Caenorhabditis elegans OX=6239 GN@CELE_T28F4.5 PE=1 SV=1	0	0	0	0	0	0	0	0	0	0	0	1	1	0	0	0
Q22888	ife-4	IF4E4_CAEEL Eukaryotic translation initiation factor 4E-4 OS=Caenorhabditis elegans OX=6239 GN@ife-4 PE=2 SV=1	0	0	111700000	0	0	5
Q22899	C16D9.5	Q22899_CAEEL Uncharacterized protein OS=Caenorhabditis elegans OX=6239 GN@C16D9.5 PE=4 SV=2	0	0	0	0	0	1
Q22918	C37C3.2	IF5_CAEEL Eukaryotic translation initiation factor 5 OS=Caenorhabditis elegans OX=6239 GN@C37C3.2 PE=3 SV=2	0	0	0	0	3	2	148750000	251360000	116910000	841280000	59165000	16	12	10	27	24
Q22945	F08F3.4	Q22945_CAEEL Epimerase domain-containing protein OS=Caenorhabditis elegans OX=6239 GN@CELE_F08F3.4 PE=1 SV=2	17544000	0	0	5	1	0	0	0	0	0	0	0	0	6	0	0
Q22961	F25B4.5	Q22961_CAEEL Uncharacterized protein OS=Caenorhabditis elegans OX=6239 GN@CELE_F25B4.5 PE=1 SV=2	0	0	0	15	0	0
Q22968	gcst-1	Q22968_CAEEL Aminomethyltransferase OS=Caenorhabditis elegans OX=6239 GN@gcst-1 PE=1 SV=1	0	0	0	0	0	0	22849000	51301000	0	254270000	0	2	1	4	9	0
Q22993	pmt-2	PMT2_CAEEL Phosphoethanolamine N-methyltransferase 2 OS=Caenorhabditis elegans OX=6239 GN@pmt-2 PE=1 SV=1	0	0	0	3	6	0	2299500000	6064300000	11320000000	14700000000	40005000	190	177	634	440	80
Q23023	unc-51	UNC51_CAEEL Serine/threonine-protein kinase unc-51 OS=Caenorhabditis elegans OX=6239 GN@unc-51 PE=1 SV=1	6926500	133310000	36004000	2	24	13
Q23050	clik-1	Q23050_CAEEL CaLponIn-liKe proteins OS=Caenorhabditis elegans OX=6239 GN@clik-1 PE=1 SV=1;tr	0	86571000	262720000	0	16	38
Q23068	W01A11.1	Q23068_CAEEL Epoxide hydrolase OS=Caenorhabditis elegans OX=6239 GN@CELE_W01A11.1 PE=1 SV=1	0	0	0	5	1	0
Q23089	xpo-1	Q23089_CAEEL Importin N-terminal domain-containing protein OS=Caenorhabditis elegans OX=6239 GN@xpo-1 PE=1 SV=2	0	0	0	7	1	0
Q23166	W04G3.5	Q23166_CAEEL Pribosyltran_N domain-containing protein OS=Caenorhabditis elegans OX=6239 GN@CELE_W04G3.5 PE=1 SV=1	0	0	0	1	0	0
Q23194	vps-18	VPS18_CAEEL Vacuolar protein sorting-associated protein 18 homolog OS=Caenorhabditis elegans OX=6239 GN@vps-18 PE=1 SV=4	51742000	27317000	0	31	16	1
Q23206	W06E11.1	Q23206_CAEEL Uncharacterized protein OS=Caenorhabditis elegans OX=6239 GN@CELE_W06E11.1 PE=1 SV=1	0	0	0	0	0	0
Q23215	scyl-1	Q23215_CAEEL SCY1 Like pseudokinase OS=Caenorhabditis elegans OX=6239 GN@scyl-1 PE=1 SV=2	2172300000	1140100000	404390000	164	125	67
Q23223	mtr-4	MTR4_CAEEL mRNA transport homolog 4 OS=Caenorhabditis elegans OX=6239 GN@mtr-4 PE=3 SV=1	1011400000	1149200000	257940000	251	268	73	0	0	0	0	0	0	0	7	15	0
Q23227	zmp-4	Q23227_CAEEL ZnMc domain-containing protein OS=Caenorhabditis elegans OX=6239 GN@zmp-4 PE=1 SV=3	104480000	325570000	240840000	30	54	53
Q23243	morc-1	MORC1_CAEEL ATPase morc-1 OS=Caenorhabditis elegans OX=6239 GN@morc-1 PE=1 SV=2	0	0	0	1	4	6
Q23255	mre-11	MRE11_CAEEL Double-strand break repair protein mre-11 OS=Caenorhabditis elegans OX=6239 GN@mre-11 PE=1 SV=2	0	0	0	0	14	4
Q23256	wdr-5.3	WDR53_CAEEL WD repeat-containing protein wdr-5.3 OS=Caenorhabditis elegans OX=6239 GN@wdr-5.3 PE=3 SV=1	234310000	8176500	0	41	11	0
Q23258	ZC373.2	Q23258_CAEEL Uncharacterized protein OS=Caenorhabditis elegans OX=6239 GN@CELE_ZC373.2 PE=1 SV=2	0	0	0	0	1	1	0	0	0	0	0	3	3	0	0	2
Q23260	mlck-1	Q23260_CAEEL Protein kinase domain-containing protein OS=Caenorhabditis elegans OX=6239 GN@mlck-1 PE=1 SV=1	0	0	0	0	1	0
Q23266	ZC374.2	Q23266_CAEEL Uncharacterized protein OS=Caenorhabditis elegans OX=6239 GN@CELE_ZC374.2 PE=1 SV=3	0	0	0	0	0	3	0	0	0	0	0	0	0	1	0	0
Q23273	cest-2.2	Q23273_CAEEL COesterase domain-containing protein OS=Caenorhabditis elegans OX=6239 GN@cest-2.2 PE=1 SV=3;tr	0	35439000	139470000	0	10	33
Q23288	spe-39	SPE39_CAEEL Spermatogenesis-defective protein 39 OS=Caenorhabditis elegans OX=6239 GN@spe-39 PE=1 SV=1	0	0	0	4	0	0
Q23342	rde-8	Q23342_CAEEL RNase_Zc3h12a domain-containing protein OS=Caenorhabditis elegans OX=6239 GN@rde-8 PE=1 SV=2	0	0	0	0	1	23
Q23359	oma-2	MOE2_CAEEL CCCH-type zinc finger protein oma-2 OS=Caenorhabditis elegans OX=6239 GN@oma-2 PE=1 SV=1	0	0	0	0	0	0
Q23368	sec-24.2	Q23368_CAEEL Yeast SEC homolog OS=Caenorhabditis elegans OX=6239 GN@sec-24.2 PE=1 SV=3	0	0	0	8	3	0
Q23381	mmcm-1	MUTA_CAEEL Probable methylmalonyl-CoA mutase, mitochondrial OS=Caenorhabditis elegans OX=6239 GN@mmcm-1 PE=3 SV=2	445330000	299690000	59759000	86	72	25	1753300000	3894000000	90601000	787940000	430210000	95	96	15	42	89
Q23403	ZK1127.3	Q23403_CAEEL Uncharacterized protein OS=Caenorhabditis elegans OX=6239 GN@CELE_ZK1127.3 PE=1 SV=2	246210000	82187000	0	34	13	2
Q23419	tbc-2	Q23419_CAEEL TBC (Tre-2/Bub2/Cdc16) domain family OS=Caenorhabditis elegans OX=6239 GN@tbc-2 PE=1 SV=2	0	0	0	2	0	1
Q23420	ZK1248.11	Q23420_CAEEL E3 SUMO-protein ligase NSE2 OS=Caenorhabditis elegans OX=6239 GN@CELE_ZK1248.11 PE=1 SV=1	0	0	0	0	0	2
Q23445	sar-1	SAR1_CAEEL GTP-binding protein SAR1 OS=Caenorhabditis elegans OX=6239 GN@sar-1 PE=3 SV=1	0	0	0	1	1	0
Q23449	rpn-12	PSMD8_CAEEL 26S proteasome non-ATPase regulatory subunit 8 OS=Caenorhabditis elegans OX=6239 GN@rpn-12 PE=3 SV=1	33757000	18778000	0	9	4	2	30095000	69847000	31933000	0	0	10	7	4	1	0
Q23463	eftu-2	Q23463_CAEEL Tr-type G domain-containing protein OS=Caenorhabditis elegans OX=6239 GN@eftu-2 PE=1 SV=1	0	0	0	6	0	0
Q23490	mlt-7	MLT7_CAEEL Peroxidase mlt-7 OS=Caenorhabditis elegans OX=6239 GN@mlt-7 PE=1 SV=1	0	0	0	5	5	2
Q23500	aco-1	ACOC_CAEEL Probable cytoplasmic aconitate hydratase OS=Caenorhabditis elegans OX=6239 GN@aco-1 PE=1 SV=1	0	0	0	4	9	1	1051600000	2788600000	3393700000	7973800000	28068000	151	161	253	284	73
Q23521	ZK546.5	Q23521_CAEEL C2H2-type domain-containing protein OS=Caenorhabditis elegans OX=6239 GN@CELE_ZK546.5 PE=4 SV=2	0	0	0	4	0	0
Q23526	ZK546.2	Q23526_CAEEL Uncharacterized protein OS=Caenorhabditis elegans OX=6239 GN@CELE_ZK546.2 PE=1 SV=4;tr	3204900	7149200	1722900000	6	15	112
Q23537	ZK593.3	Q23537_CAEEL Uncharacterized protein OS=Caenorhabditis elegans OX=6239 GN@CELE_ZK593.3 PE=4 SV=1	0	0	0	1	0	0
Q23543	lsm-7	Q23543_CAEEL Sm domain-containing protein OS=Caenorhabditis elegans OX=6239 GN@lsm-7 PE=1 SV=1	0	0	0	0	0	1	121320000	187460000	134430000	0	0	3	6	6	4	0
Q23545	ZK596.1	Q23545_CAEEL DUF148 domain-containing protein OS=Caenorhabditis elegans OX=6239 GN@CELE_ZK596.1 PE=1 SV=1	0	0	0	0	0	3
Q23569	ZK669.2	Q23569_CAEEL Uncharacterized protein OS=Caenorhabditis elegans OX=6239 GN@CELE_ZK669.2 PE=1 SV=3	0	0	0	0	0	0
Q23571	dbt-1	ODB2_CAEEL Lipoamide acyltransferase component of branched-chain alpha-keto acid dehydrogenase complex, mitochondrial OS=Caenorhabditis elegans OX=6239 GN@dbt-1 PE=2 SV=1	0	0	0	0	4	0	0	0	0	0	0	1	0	3	2	0
Q23605	ZK813.2	Q23605_CAEEL Uncharacterized protein OS=Caenorhabditis elegans OX=6239 GN@CELE_ZK813.2 PE=1 SV=1	0	0	0	0	0	0	0	0	0	0	0	2	1	0	0	0
Q23621	gdh-1	Q23621_CAEEL Glutamate dehydrogenase OS=Caenorhabditis elegans OX=6239 GN@gdh-1 PE=1 SV=1	0	0	0	4	0	0	3138300000	8348100000	5065800000	7282500000	89841000	232	261	255	186	87
Q23624	ZK829.7	Q23624_CAEEL PKS_ER domain-containing protein OS=Caenorhabditis elegans OX=6239 GN@CELE_ZK829.7 PE=1 SV=2	39137000	63438000	0	8	15	4	28115000	83773000	0	0	4078500	13	5	0	0	3
Q23644	zhit-3	Q23644_CAEEL HIT-type domain-containing protein OS=Caenorhabditis elegans OX=6239 GN@zhit-3 PE=1 SV=2	0	78908000	53601000	1	27	10
Q23655	nlt-1	NLTP1_CAEEL Non-specific lipid-transfer protein-like 1 OS=Caenorhabditis elegans OX=6239 GN@nlt-1 PE=4 SV=1	0	26031000	0	0	3	3
Q23669	vps-15	Q23669_CAEEL Non-specific serine/threonine protein kinase OS=Caenorhabditis elegans OX=6239 GN@vps-15 PE=1 SV=1	89517000	33978000	0	60	20	2
Q23679	mdt-22	MED22_CAEEL Mediator of RNA polymerase II transcription subunit 22 OS=Caenorhabditis elegans OX=6239 GN@mdt-22 PE=3 SV=1	0	0	0	0	0	0
Q23680	vha-9	VATF_CAEEL Probable V-type proton ATPase subunit F OS=Caenorhabditis elegans OX=6239 GN@vha-9 PE=3 SV=1	0	0	0	0	7	7	0	0	0	0	0	2	1	2	4	0
Q27249	lev-11	TPM3_CAEEL Tropomyosin isoforms c/e OS=Caenorhabditis elegans OX=6239 GN@lev-11 PE=1 SV=1;tr	220440000	127250000	0	29	14	4	48830000	126420000	0	562890000	26072000	8	6	1	18	17
Q27274	rop-1	RO60_CAEEL 60 kDa SS-A/Ro ribonucleoprotein homolog OS=Caenorhabditis elegans OX=6239 GN@rop-1 PE=2 SV=1	0	0	0	8	0	0	421380000	885860000	406300000	133400000	2060600	40	44	39	16	8
Q27394	let-653	LE653_CAEEL Protein let-653 OS=Caenorhabditis elegans OX=6239 GN@let-653 PE=1 SV=2	0	0	0	13	4	0
Q27395	lin-15B	LI15B_CAEEL Protein lin-15B OS=Caenorhabditis elegans OX=6239 GN@lin-15B PE=2 SV=1	121740000	61509000	0	34	21	2
Q27464	gspd-1	G6PD_CAEEL Glucose-6-phosphate 1-dehydrogenase OS=Caenorhabditis elegans OX=6239 GN@gspd-1 PE=3 SV=1	93304000	294750000	162310000	41	69	36	22604000	46862000	205230000	650900000	1849700	17	16	45	53	7
Q27474	lig-1	DNLI1_CAEEL DNA ligase 1 OS=Caenorhabditis elegans OX=6239 GN@lig-1 PE=3 SV=2	0	0	0	0	0	2
Q27487	ctl-2	CATA1_CAEEL Peroxisomal catalase 1 OS=Caenorhabditis elegans OX=6239 GN@ctl-2 PE=1 SV=3	37768000	50126000	0	21	16	1	570830000	1719100000	540870000	3046300000	68548000	29	30	30	43	16
Q27497	gsp-1	GLC7A_CAEEL Serine/threonine-protein phosphatase PP1-alpha OS=Caenorhabditis elegans OX=6239 GN@gsp-1 PE=1 SV=2	0	82686000	177470000	3	7	10	156120000	497440000	144060000	289190000	6170800	20	25	25	11	5
Q27522	sams-5	METK5_CAEEL Probable S-adenosylmethionine synthase 5 OS=Caenorhabditis elegans OX=6239 GN@sams-5 PE=3 SV=2	0	0	0	0	0	0	0	0	0	0	0	0	0	0	1	0
Q27535	ZC434.8	KARG2_CAEEL Probable arginine kinase ZC434.8 OS=Caenorhabditis elegans OX=6239 GN@ZC434.8 PE=3 SV=1	0	4973500	10879000	3	5	7	0	0	0	0	0	1	0	1	0	1
Q27GQ4	kdin-1	Q27GQ4_CAEEL ANK_REP_REGION domain-containing protein OS=Caenorhabditis elegans OX=6239 GN@kdin-1 PE=1 SV=3;tr	0	0	0	1	2	0
Q27GU1	csr-1	Q27GU1_CAEEL Piwi domain-containing protein OS=Caenorhabditis elegans OX=6239 GN@csr-1 PE=1 SV=1;tr	23352000	33521000	33717000	17	18	14
Q27GU2	lbp-3	Q27GU2_CAEEL FABP domain-containing protein OS=Caenorhabditis elegans OX=6239 GN@lbp-3 PE=1 SV=1;sp	0	0	0	0	0	0	522540000	1479800000	818250000	4092700000	100140000	45	36	38	45	29
Q2A948	F40H3.1	Q2A948_CAEEL BTB domain-containing protein OS=Caenorhabditis elegans OX=6239 GN@CELE_F40H3.1 PE=1 SV=1;tr	0	0	0	0	0	0
Q2AAB5	pals-16	Q2AAB5_CAEEL Protein containing ALS2cr12 (ALS2CR12) signature OS=Caenorhabditis elegans OX=6239 GN@pals-16 PE=1 SV=3	0	0	0	2	0	0
Q2AAC0	Y71H2AM.3	Q2AAC0_CAEEL E3 ubiquitin-protein ligase E3D OS=Caenorhabditis elegans OX=6239 GN@CELE_Y71H2AM.3 PE=1 SV=1	139920000	73887000	0	22	15	1
Q2EEN9	K08E7.8	Q2EEN9_CAEEL Uncharacterized protein OS=Caenorhabditis elegans OX=6239 GN@CELE_K08E7.8 PE=1 SV=1;tr	0	0	0	1	0	0
Q2HQL2	Y105C5A.8	Q2HQL2_CAEEL Uncharacterized protein OS=Caenorhabditis elegans OX=6239 GN@CELE_Y105C5A.8 PE=1 SV=1	0	0	0	0	0	0	0	0	0	0	0	2	2	0	0	0
Q2L6Y6	hsp-75	Q2L6Y6_CAEEL HATPase_c domain-containing protein OS=Caenorhabditis elegans OX=6239 GN@hsp-75 PE=1 SV=1	0	0	0	0	2	6	36478000	77929000	370430000	303650000	0	13	11	49	30	0
Q2V4S2	gdi-1	Q2V4S2_CAEEL Rab GDP dissociation inhibitor OS=Caenorhabditis elegans OX=6239 GN@gdi-1 PE=1 SV=1;tr	0	0	0	0	6	0
Q2XMZ9	fubl-1	Q2XMZ9_CAEEL FUBp (FUBP) Like OS=Caenorhabditis elegans OX=6239 GN@fubl-1 PE=1 SV=1;tr	0	0	0	0	0	2
Q2YS41	bca-2	Q2YS41_CAEEL Carbonic anhydrase OS=Caenorhabditis elegans OX=6239 GN@bca-2 PE=1 SV=1;tr	0	0	0	0	0	1	477630000	971550000	625110000	429710000	12986000	18	20	13	9	5
Q304E5	pgl-1	Q304E5_CAEEL Guanyl-specific ribonuclease pgl-1 OS=Caenorhabditis elegans OX=6239 GN@pgl-1 PE=1 SV=1;sp	161990000	63254000	19544000	42	34	6
Q3HKC4	pcyt-1	Q3HKC4_CAEEL CTP_transf_like domain-containing protein OS=Caenorhabditis elegans OX=6239 GN@pcyt-1 PE=1 SV=1;sp	0	0	0	0	3	13
Q3S1I8	pyk-1	Q3S1I8_CAEEL Pyruvate kinase OS=Caenorhabditis elegans OX=6239 GN@pyk-1 PE=1 SV=1;tr	97404000	74060000	46473000	16	7	4
Q3S1J5	uba-1	Q3S1J5_CAEEL UBA_e1_C domain-containing protein OS=Caenorhabditis elegans OX=6239 GN@uba-1 PE=1 SV=1;tr	0	0	0	1	0	0	0	0	0	0	0	0	0	0	1	0
Q3V5I7	atg-5	ATG5_CAEEL Autophagy-related protein 5 OS=Caenorhabditis elegans OX=6239 GN@atg-5 PE=1 SV=2	0	0	0	2	1	1
Q3Y403	C41G11.1	Q3Y403_CAEEL Metallophos domain-containing protein OS=Caenorhabditis elegans OX=6239 GN@C41G11.1 PE=1 SV=1	0	0	0	1	4	2	0	0	0	0	0	2	0	0	0	0
Q3Y409	lmd-3	Q3Y409_CAEEL LysM domain-containing protein OS=Caenorhabditis elegans OX=6239 GN@lmd-3 PE=1 SV=2;tr	129550000	24844000	0	33	12	1
Q45EK2	ceh-60	CEH60_CAEEL Homeobox protein ceh-60 OS=Caenorhabditis elegans OX=6239 GN@ceh-60 PE=1 SV=3	0	0	0	0	0	0
Q4A1S8	bckd-1a	Q4A1S8_CAEEL 2-oxoisovalerate dehydrogenase subunit alpha OS=Caenorhabditis elegans OX=6239 GN@bckd-1a PE=1 SV=1;sp	0	0	0	0	0	0	554070000	1267200000	1143800000	824750000	12513000	57	69	95	48	25
Q4W4Z2	rad-8	RT4I1_CAEEL Reticulon-4-interacting protein 1, mitochondrial OS=Caenorhabditis elegans OX=6239 GN@rad-8 PE=2 SV=2	0	0	0	1	0	0
Q564Q1	gale-1	GALE_CAEEL UDP-glucose 4-epimerase OS=Caenorhabditis elegans OX=6239 GN@gale-1 PE=1 SV=1	56257000	41634000	20655000	10	9	4	139000000	462070000	232030000	135140000	0	12	13	16	10	0
Q564V6	K07A12.4	Q564V6_CAEEL Tr-type G domain-containing protein OS=Caenorhabditis elegans OX=6239 GN@CELE_K07A12.4 PE=1 SV=2;tr	0	0	0	2	0	0
Q58AU4	dgk-1	Q58AU4_CAEEL Diacylglycerol kinase OS=Caenorhabditis elegans OX=6239 GN@dgk-1 PE=1 SV=1;tr	0	0	0	0	10	0
Q5FC40	D1086.10	Q5FC40_CAEEL Uncharacterized protein OS=Caenorhabditis elegans OX=6239 GN@CELE_D1086.10 PE=1 SV=1;tr	0	0	0	2	0	0	0	0	0	0	0	2	2	2	1	2
Q5WRL9	srz-38	Q5WRL9_CAEEL Serpentine Receptor, class Z OS=Caenorhabditis elegans OX=6239 GN@srz-38 PE=4 SV=1	0	0	0	0	1	0
Q5WRT1	F46G11.2	Q5WRT1_CAEEL Uncharacterized protein OS=Caenorhabditis elegans OX=6239 GN@CELE_F46G11.2 PE=1 SV=2	0	0	0	1	5	3
Q5WRT8	npp-21	Q5WRT8_CAEEL Nuclear Pore complex Protein OS=Caenorhabditis elegans OX=6239 GN@npp-21 PE=1 SV=2;tr	440760000	225310000	115580000	232	129	75
Q65XX2	Y54E10A.11	LTN1_CAEEL E3 ubiquitin-protein ligase listerin OS=Caenorhabditis elegans OX=6239 GN@Y54E10A.11 PE=3 SV=1	0	0	0	4	0	0
Q65ZJ1	toe-2	Q65ZJ1_CAEEL Target Of ERK kinase MPK-1 OS=Caenorhabditis elegans OX=6239 GN@toe-2 PE=1 SV=1;tr	0	0	0	0	0	0
Q65ZK0	rars-1	Q65ZK0_CAEEL Arginyl-tRNA synthetase OS=Caenorhabditis elegans OX=6239 GN@rars-1 PE=1 SV=1;sp	0	0	0	1	0	19
Q69Z09	cec-7	Q69Z09_CAEEL C.Elegans Chromodomain protein OS=Caenorhabditis elegans OX=6239 GN@cec-7 PE=1 SV=1;tr	0	0	0	0	0	1
Q6A573	cdap-2	Q6A573_CAEEL CD2AP homolog OS=Caenorhabditis elegans OX=6239 GN@cdap-2 PE=1 SV=2	124220000	510090000	224730000	4	23	9
Q6A576	T06A4.3	Q6A576_CAEEL Peptidase_M14 domain-containing protein OS=Caenorhabditis elegans OX=6239 GN@CELE_T06A4.3 PE=1 SV=1;tr	0	0	0	2	2	0
Q6A582	imph-1	Q6A582_CAEEL IMP Homolog OS=Caenorhabditis elegans OX=6239 GN@imph-1 PE=1 SV=1;tr	0	0	0	0	0	4
Q6A586	D1069.3	Q6A586_CAEEL Uncharacterized protein OS=Caenorhabditis elegans OX=6239 GN@CELE_D1069.3 PE=1 SV=1	48044000	31249000	0	14	8	0
Q6AW03	Y37E3.17	Q6AW03_CAEEL Uncharacterized protein OS=Caenorhabditis elegans OX=6239 GN@CELE_Y37E3.17 PE=1 SV=1;tr	0	0	0	0	0	5	0	0	0	0	0	4	3	0	2	1
Q6HAE7	fbxa-182	Q6HAE7_CAEEL FTH domain-containing protein OS=Caenorhabditis elegans OX=6239 GN@fbxa-182 PE=1 SV=3	0	0	0	4	2	0
Q75MI6	Y94H6A.10	Q75MI6_CAEEL Uncharacterized protein OS=Caenorhabditis elegans OX=6239 GN@CELE_Y94H6A.10 PE=1 SV=1	0	181120000	274710000	0	31	38	1771200000	3912900000	1708200000	7302800000	332690000	96	119	64	159	51
Q7JKP6	hsr-9	HSR9_CAEEL Protein hsr-9 OS=Caenorhabditis elegans OX=6239 GN@hsr-9 PE=2 SV=1	150580000	20375000	0	13	4	3	0	0	121910000	162480000	0	0	0	11	19	0
Q7JL61	unc-76	Q7JL61_CAEEL Uncharacterized protein OS=Caenorhabditis elegans OX=6239 GN@unc-76 PE=1 SV=1;tr	213510000	100330000	0	14	3	0
Q7JLE3	ZC434.9	Q7JLE3_CAEEL ShKT domain-containing protein OS=Caenorhabditis elegans OX=6239 GN@CELE_ZC434.9 PE=1 SV=2;tr	0	0	0	1	9	10
Q7JMR0	evl-18	Q7JMR0_CAEEL Uncharacterized protein OS=Caenorhabditis elegans OX=6239 GN@evl-18 PE=1 SV=1	0	0	0	0	0	16
Q7JNW8	F22F4.5	Q7JNW8_CAEEL Uncharacterized protein OS=Caenorhabditis elegans OX=6239 GN@CELE_F22F4.5 PE=1 SV=1	0	0	0	2	2	0
Q7JP52	hsp-17	Q7JP52_CAEEL SHSP domain-containing protein OS=Caenorhabditis elegans OX=6239 GN@hsp-17 PE=1 SV=1;tr	10253000	0	0	4	0	1	0	0	0	0	0	5	5	5	0	0
Q7JP86	unc-44	Q7JP86_CAEEL AO49 ankyrin OS=Caenorhabditis elegans OX=6239 GN@unc-44 PE=1 SV=1;tr	0	59635000	37054000	11	29	19
Q7K6X4	npp-16	Q7K6X4_CAEEL Nuclear Pore complex Protein OS=Caenorhabditis elegans OX=6239 GN@npp-16 PE=1 SV=1	77959000	256610000	272110000	14	48	32	0	0	0	0	0	0	0	2	4	1
Q7KPV0	gsa-1	Q7KPV0_CAEEL G protein, Subunit Alpha OS=Caenorhabditis elegans OX=6239 GN@gsa-1 PE=1 SV=1;tr	0	0	0	3	0	0
Q7YTI4	Y57G11C.43	Q7YTI4_CAEEL Uncharacterized protein OS=Caenorhabditis elegans OX=6239 GN@CELE_Y57G11C.43 PE=1 SV=1	0	0	0	0	0	0
Q7YTI7	Y57G11C.40	Q7YTI7_CAEEL Uncharacterized protein OS=Caenorhabditis elegans OX=6239 GN@CELE_Y57G11C.40 PE=1 SV=1	0	0	0	2	0	1
Q7YTJ3	Y37D8A.25	Q7YTJ3_CAEEL PH domain-containing protein OS=Caenorhabditis elegans OX=6239 GN@CELE_Y37D8A.25 PE=1 SV=1	69360000	517340000	124210000	12	19	16
Q7YWP5	alkb-7	Q7YWP5_CAEEL 2OG-FeII_Oxy_2 domain-containing protein OS=Caenorhabditis elegans OX=6239 GN@alkb-7 PE=1 SV=1	0	0	0	0	0	0
Q7YWW8	M01F1.9	Q7YWW8_CAEEL Uncharacterized protein OS=Caenorhabditis elegans OX=6239 GN@CELE_M01F1.9 PE=1 SV=2	0	0	0	0	0	0
Q7YWY5	K07A1.15	Q7YWY5_CAEEL Sm domain-containing protein OS=Caenorhabditis elegans OX=6239 GN@CELE_K07A1.15 PE=4 SV=1	0	0	0	0	1	0
Q7YWZ7	F52B5.7	Q7YWZ7_CAEEL C2H2-type domain-containing protein OS=Caenorhabditis elegans OX=6239 GN@CELE_F52B5.7 PE=1 SV=1	0	0	0	0	1	8
Q7YZT6	tps-1	TPS1_CAEEL Alpha,alpha-trehalose-phosphate synthase [UDP-forming] 1 OS=Caenorhabditis elegans OX=6239 GN@tps-1 PE=2 SV=1	39692000	18454000	0	15	4	0
Q7Z072	tnt-2	Q7Z072_CAEEL TropoNin T OS=Caenorhabditis elegans OX=6239 GN@tnt-2 PE=1 SV=1	0	0	0	1	0	0	0	0	0	0	0	5	3	4	1	0
Q7Z121	clec-266	Q7Z121_CAEEL C-type lectin domain-containing protein OS=Caenorhabditis elegans OX=6239 GN@clec-266 PE=1 SV=1;tr	0	0	0	3	0	1
Q7Z145	fubl-2	Q7Z145_CAEEL FUBp (FUBP) Like OS=Caenorhabditis elegans OX=6239 GN@fubl-2 PE=1 SV=1;tr	0	0	65789000	0	0	21
Q7Z1J7	Y52B11A.3	Q7Z1J7_CAEEL Cytochrome-b5 reductase OS=Caenorhabditis elegans OX=6239 GN@CELE_Y52B11A.3 PE=1 SV=2;tr	0	0	0	0	0	0
Q86B36	fars-1	Q86B36_CAEEL Phenylalanine--tRNA ligase OS=Caenorhabditis elegans OX=6239 GN@fars-1 PE=1 SV=1;tr	567470000	213770000	612860000	78	51	77	32217000	30445000	186400000	416090000	0	9	4	24	22	1
Q86B39	alg-2	Q86B39_CAEEL Protein argonaute OS=Caenorhabditis elegans OX=6239 GN@alg-2 PE=1 SV=1;tr	87175000	155460000	23173000	30	31	7
Q86D21	tars-1	Q86D21_CAEEL Threonyl-tRNA synthetase OS=Caenorhabditis elegans OX=6239 GN@tars-1 PE=1 SV=1;sp	662530000	1016800000	1186800000	49	62	81	46168000	125950000	112510000	191840000	0	11	9	20	10	0
Q86D25	C54C6.6	CFA20_CAEEL Cilia- and flagella-associated protein 20 OS=Caenorhabditis elegans OX=6239 GN@C54C6.6 PE=3 SV=1	0	0	0	0	0	11
Q86G92	T04A8.7	Q86G92_CAEEL 1,4-alpha-glucan branching enzyme OS=Caenorhabditis elegans OX=6239 GN@CELE_T04A8.7 PE=1 SV=1;tr	0	0	0	2	0	0
Q86MP3	epg-6	EPG6_CAEEL Ectopic P granules protein 6 OS=Caenorhabditis elegans OX=6239 GN@epg-6 PE=1 SV=1	0	0	0	0	0	0
Q86NC1	pygl-1	Q86NC1_CAEEL Alpha-1,4 glucan phosphorylase OS=Caenorhabditis elegans OX=6239 GN@pygl-1 PE=1 SV=1;tr	71755000	22057000	12735000	35	9	5	188080000	519190000	515060000	496160000	0	66	67	93	55	1
Q86NC2	nuo-2	Q86NC2_CAEEL NADH dehydrogenase [ubiquinone] iron-sulfur protein 3, mitochondrial OS=Caenorhabditis elegans OX=6239 GN@nuo-2 PE=1 SV=1	140770000	14452000	0	28	8	0
Q86NE0	asp-2	Q86NE0_CAEEL Peptidase A1 domain-containing protein OS=Caenorhabditis elegans OX=6239 GN@asp-2 PE=1 SV=1	10975000	29500000	55413000	3	5	3	0	0	415370000	714390000	0	1	0	24	17	0
Q86NJ8	ppw-1	Q86NJ8_CAEEL Piwi-like protein OS=Caenorhabditis elegans OX=6239 GN@ppw-1 PE=1 SV=1	61063000	263900000	5436400000	35	79	529
Q86S24	unc-23	Q86S24_CAEEL BAG domain-containing protein OS=Caenorhabditis elegans OX=6239 GN@unc-23 PE=1 SV=1;tr	789510000	206860000	70969000	54	24	10	12686000	24144000	32618000	724080000	2741600	3	6	11	25	3
Q86S28	lin-40	Q86S28_CAEEL Uncharacterized protein OS=Caenorhabditis elegans OX=6239 GN@lin-40 PE=1 SV=1;tr	26471000	4599300	0	16	3	2
Q86S29	cct-7	Q86S29_CAEEL T-complex protein 1 subunit eta OS=Caenorhabditis elegans OX=6239 GN@cct-7 PE=1 SV=1;tr	0	0	0	4	1	0
Q86S66	icd-2	NACA_CAEEL Nascent polypeptide-associated complex subunit alpha OS=Caenorhabditis elegans OX=6239 GN@icd-2 PE=1 SV=2	44094000	58157000	0	13	5	2	48873000	172170000	95803000	108510000	0	8	5	12	6	0
Q86S80	rme-1	Q86S80_CAEEL Receptor Mediated Endocytosis OS=Caenorhabditis elegans OX=6239 GN@rme-1 PE=1 SV=1;tr	120040000	347030000	398330000	45	102	80
Q8I111	pdha-1	Q8I111_CAEEL Pyruvate dehydrogenase E1 component subunit alpha OS=Caenorhabditis elegans OX=6239 GN@pdha-1 PE=1 SV=1;sp	75762000	26175000	21219000	22	9	4
Q8I129	crn-3	Q8I129_CAEEL HRDC domain-containing protein OS=Caenorhabditis elegans OX=6239 GN@crn-3 PE=1 SV=2;tr	42359000	0	59378000	14	16	10	0	0	0	0	0	0	0	0	2	0
Q8I4B4	ccr-4	Q8I4B4_CAEEL Poly(A)-specific ribonuclease OS=Caenorhabditis elegans OX=6239 GN@ccr-4 PE=1 SV=1;tr	0	0	0	5	1	0
Q8I4C9	unc-61	Q8I4C9_CAEEL Septin-type G domain-containing protein OS=Caenorhabditis elegans OX=6239 GN@unc-61 PE=1 SV=2;tr	94122000	51523000	49007000	29	16	10
Q8I4H7	K02C4.5	Q8I4H7_CAEEL Uncharacterized protein OS=Caenorhabditis elegans OX=6239 GN@CELE_K02C4.5 PE=1 SV=1	61828000	214300000	51967000	3	4	4
Q8I4J5	cids-2	Q8I4J5_CAEEL CID domain-containing protein OS=Caenorhabditis elegans OX=6239 GN@cids-2 PE=1 SV=2;tr	77185000	67501000	0	11	12	1
Q8I711	gars-1	Q8I711_CAEEL Diadenosine tetraphosphate synthetase OS=Caenorhabditis elegans OX=6239 GN@gars-1 PE=1 SV=1	0	0	0	2	1	0	482900000	1095700000	1324800000	6731000000	52827000	72	53	101	161	57
Q8I7K5	nono-1	Q8I7K5_CAEEL NONO (Conserved nuclear protein, aka PSF) homolog OS=Caenorhabditis elegans OX=6239 GN@nono-1 PE=1 SV=1;tr	181650000	277280000	92553000	41	63	17
Q8I7L0	F10G7.9	Q8I7L0_CAEEL C3H1-type domain-containing protein OS=Caenorhabditis elegans OX=6239 GN@CELE_F10G7.9 PE=1 SV=1;tr	0	0	0	3	0	0
Q8IAA2	josd-1	Q8IAA2_CAEEL Ubiquitinyl hydrolase 1 OS=Caenorhabditis elegans OX=6239 GN@josd-1 PE=1 SV=1	0	0	0	0	0	0
Q8IG34	F09C12.8	Q8IG34_CAEEL Uncharacterized protein OS=Caenorhabditis elegans OX=6239 GN@CELE_F09C12.8 PE=4 SV=1	0	0	0	0	3	0
Q8ITY4	C50D2.5	SF3B6_CAEEL Splicing factor 3B subunit 6-like protein OS=Caenorhabditis elegans OX=6239 GN@C50D2.5 PE=3 SV=2	0	0	0	0	0	1
Q8ITY9	R148.5	Q8ITY9_CAEEL PID domain-containing protein OS=Caenorhabditis elegans OX=6239 GN@CELE_R148.5 PE=1 SV=1;tr	0	0	0	0	0	0
Q8IU00	puf-11	Q8IU00_CAEEL PUM-HD domain-containing protein OS=Caenorhabditis elegans OX=6239 GN@puf-11 PE=1 SV=1	0	0	0	0	0	0
Q8IU04	lin-65	Q8IU04_CAEEL Uncharacterized protein OS=Caenorhabditis elegans OX=6239 GN@lin-65 PE=1 SV=3;tr	0	0	0	1	2	0
Q8MNT0	lim-8	Q8MNT0_CAEEL LIM domain family OS=Caenorhabditis elegans OX=6239 GN@lim-8 PE=1 SV=1	0	0	0	0	0	3
Q8MNT1	kbp-2	Q8MNT1_CAEEL KNL (Kinetochore null) Binding Protein OS=Caenorhabditis elegans OX=6239 GN@kbp-2 PE=1 SV=2	0	21140000	66273000	0	3	8
Q8MNT7	hach-1	Q8MNT7_CAEEL 3-hydroxyisobutyryl-CoA hydrolase, mitochondrial OS=Caenorhabditis elegans OX=6239 GN@hach-1 PE=1 SV=1;tr	0	0	0	0	0	0	47136000	122140000	141870000	1155500000	15823000	6	6	24	39	14
Q8MNT9	nmad-1	NMAD1_CAEEL DNA N6-methyl adenine demethylase OS=Caenorhabditis elegans OX=6239 GN@nmad-1 PE=1 SV=1	0	0	0	0	0	0	0	0	0	0	0	0	0	1	1	0
Q8MPX3	dnj-20	DNJ20_CAEEL DnaJ homolog dnj-20 OS=Caenorhabditis elegans OX=6239 GN@dnj-20 PE=3 SV=2	0	0	0	0	7	1
Q8MQ52	F44A2.5	Q8MQ52_CAEEL MIF4G domain-containing protein OS=Caenorhabditis elegans OX=6239 GN@CELE_F44A2.5 PE=1 SV=2;tr	0	0	0	0	1	2
Q8MQ99	C51E3.9	Q8MQ99_CAEEL Uncharacterized protein OS=Caenorhabditis elegans OX=6239 GN@C51E3.9 PE=1 SV=1;tr	0	0	0	0	0	0	67850000	211170000	66758000	1602200000	38104000	3	8	7	16	13
Q8MQE8	C06A6.2	Q8MQE8_CAEEL Uncharacterized protein OS=Caenorhabditis elegans OX=6239 GN@C06A6.2 PE=1 SV=2;tr	0	0	222150000	0	6	19
Q8MQG6	W02D3.12	Q8MQG6_CAEEL Succinate dehydrogenase assembly factor 4, mitochondrial OS=Caenorhabditis elegans OX=6239 GN@CELE_W02D3.12 PE=1 SV=1	0	0	0	0	1	0
Q8MXD9	mek-5	Q8MXD9_CAEEL KH domain-containing protein OS=Caenorhabditis elegans OX=6239 GN@mek-5 PE=1 SV=1	0	31901000	941560000	0	8	59
Q8MXR6	sqd-1	Q8MXR6_CAEEL Homologous to Drosophila SQD (Squid) protein OS=Caenorhabditis elegans OX=6239 GN@sqd-1 PE=1 SV=1;tr	0	0	0	0	1	0	20137000	126280000	627640000	1501000000	11112000	6	13	41	52	8
Q8MXS8	Y47G6A.22	Q8MXS8_CAEEL Uncharacterized protein OS=Caenorhabditis elegans OX=6239 GN@CELE_Y47G6A.22 PE=1 SV=1	0	43157000	0	2	10	6	213710000	628650000	461660000	1076800000	10143000	18	18	22	26	12
Q8MYM6	reps-1	Q8MYM6_CAEEL REPS (RalBP1-associated Eps domain-containing protein) homolog OS=Caenorhabditis elegans OX=6239 GN@reps-1 PE=1 SV=2	0	0	0	0	0	0
Q8MYP3	bed-1	Q8MYP3_CAEEL BED-type domain-containing protein OS=Caenorhabditis elegans OX=6239 GN@bed-1 PE=1 SV=1;tr	0	0	0	2	1	2
Q8T3A5	Y62F5A.9	Q8T3A5_CAEEL Uncharacterized protein OS=Caenorhabditis elegans OX=6239 GN@CELE_Y62F5A.9 PE=1 SV=1	0	0	0	0	0	0	0	0	0	0	0	1	1	1	10	0
Q8T3F0	eat-16	Q8T3F0_CAEEL Uncharacterized protein OS=Caenorhabditis elegans OX=6239 GN@eat-16 PE=1 SV=1;tr	0	0	0	0	0	5
Q8TA47	Y51F10.7	Q8TA47_CAEEL Uncharacterized protein OS=Caenorhabditis elegans OX=6239 GN@CELE_Y51F10.7 PE=1 SV=1	0	0	0	1	1	1
Q8TA83	dnj-10	DNJ10_CAEEL DnaJ homolog dnj-10 OS=Caenorhabditis elegans OX=6239 GN@dnj-10 PE=3 SV=1	0	0	0	0	0	0
Q8WQB0	Y105E8A.14	Q8WQB0_CAEEL Uncharacterized protein OS=Caenorhabditis elegans OX=6239 GN@CELE_Y105E8A.14 PE=1 SV=2	0	0	0	0	0	1
Q8WQB3	apg-1	Q8WQB3_CAEEL AP-1 complex subunit gamma OS=Caenorhabditis elegans OX=6239 GN@apg-1 PE=1 SV=1	816470000	192480000	26405000	219	62	12
Q8WQE7	tag-115	Q8WQE7_CAEEL Uncharacterized protein OS=Caenorhabditis elegans OX=6239 GN@tag-115 PE=4 SV=1	0	195230000	97684000	0	32	19
Q8WQF1	pccb-1	Q8WQF1_CAEEL Propionyl Coenzyme A Carboxylase Beta subunit OS=Caenorhabditis elegans OX=6239 GN@pccb-1 PE=1 SV=1;tr	14317000	0	0	8	2	3	46326000	90465000	37630000	68583000	0	14	11	6	3	2
Q8WQF4	row-1	Q8WQF4_CAEEL Relative of Woc homolog OS=Caenorhabditis elegans OX=6239 GN@row-1 PE=1 SV=1;tr	0	0	0	0	0	0
Q8WSM1	wdr-62	Q8WSM1_CAEEL WD Repeat protein OS=Caenorhabditis elegans OX=6239 GN@wdr-62 PE=1 SV=2;tr	0	245010000	258830000	0	55	45
Q8WSN6	tpxl-1	Q8WSN6_CAEEL TPX2 (Targeting Protein for Xenopus Klp2)-Like OS=Caenorhabditis elegans OX=6239 GN@tpxl-1 PE=1 SV=1;tr	0	0	0	0	2	2
Q8WT52	F35A5.8	Q8WT52_CAEEL BAR domain-containing protein OS=Caenorhabditis elegans OX=6239 GN@CELE_F35A5.8 PE=1 SV=1	0	168080000	148100000	0	33	25
Q8WTJ4	ubxn-6	UBXN6_CAEEL UBX domain-containing protein 6 OS=Caenorhabditis elegans OX=6239 GN@ubxn-6 PE=1 SV=2	0	0	0	0	2	3	218810000	560360000	449590000	1362800000	10871000	22	17	31	29	11
Q8WTK0	spe-48	Q8WTK0_CAEEL UBA domain-containing protein OS=Caenorhabditis elegans OX=6239 GN@spe-48 PE=1 SV=2;tr	137600000	57581000	0	15	8	3
Q8WTM6	arx-4	ARPC2_CAEEL Probable actin-related protein 2/3 complex subunit 2 OS=Caenorhabditis elegans OX=6239 GN@arx-4 PE=3 SV=1	80041000	81699000	23623000	15	19	7	0	0	0	0	0	2	5	0	0	0
Q93167	C01G10.7	Q93167_CAEEL HpcH_HpaI domain-containing protein OS=Caenorhabditis elegans OX=6239 GN@C01G10.7 PE=1 SV=1	0	0	0	0	12	2
Q93168	ahsa-1	Q93168_CAEEL Aha1_N domain-containing protein OS=Caenorhabditis elegans OX=6239 GN@ahsa-1 PE=1 SV=1	23136000	0	0	6	3	5	196980000	450000000	210440000	156870000	0	20	16	19	7	0
Q93330	trpp-9	Q93330_CAEEL TRansport Protein Particle OS=Caenorhabditis elegans OX=6239 GN@trpp-9 PE=1 SV=2	0	0	0	3	0	0
Q93338	rpb-3	Q93338_CAEEL RPOLD domain-containing protein OS=Caenorhabditis elegans OX=6239 GN@rpb-3 PE=1 SV=2	0	0	0	2	0	0
Q93339	prp-4	Q93339_CAEEL WD_REPEATS_REGION domain-containing protein OS=Caenorhabditis elegans OX=6239 GN@prp-4 PE=1 SV=1	38193000	53617000	0	14	15	1
Q93353	idhb-1	IDH3B_CAEEL Probable isocitrate dehydrogenase [NAD] subunit beta, mitochondrial OS=Caenorhabditis elegans OX=6239 GN@idhb-1 PE=3 SV=1	0	0	0	8	3	0	77462000	230060000	0	0	0	5	6	4	4	0
Q93382	C46F11.4	Q93382_CAEEL RNA helicase OS=Caenorhabditis elegans OX=6239 GN@C46F11.4 PE=1 SV=2	0	0	0	4	7	0
Q93413	drh-3	Q93413_CAEEL Dicer Related Helicase OS=Caenorhabditis elegans OX=6239 GN@drh-3 PE=1 SV=3	0	0	0	2	1	2
Q93454	rae-1	RAE1_CAEEL mRNA export factor rae-1 OS=Caenorhabditis elegans OX=6239 GN@rae-1 PE=1 SV=1	18754000	92705000	121400000	4	11	12
Q93459	nubp-1	NUBP1_CAEEL Cytosolic Fe-S cluster assembly factor NUBP1 homolog OS=Caenorhabditis elegans OX=6239 GN@nubp-1 PE=2 SV=2	0	0	0	4	0	0
Q93534	tbc-1	Q93534_CAEEL TBC1 domain family member 23 OS=Caenorhabditis elegans OX=6239 GN@tbc-1 PE=1 SV=2	0	0	0	0	2	2
Q93545	F20G2.2	Q93545_CAEEL Uncharacterized protein OS=Caenorhabditis elegans OX=6239 GN@CELE_F20G2.2 PE=1 SV=1	0	0	0	1	0	0	432810000	1326500000	674060000	554420000	1054700	41	35	39	21	2
Q93547	F21G4.6	Q93547_CAEEL Uncharacterized protein OS=Caenorhabditis elegans OX=6239 GN@CELE_F21G4.6 PE=4 SV=3	0	0	0	2	0	0
Q93566	snx-27	Q93566_CAEEL Sorting NeXin OS=Caenorhabditis elegans OX=6239 GN@snx-27 PE=1 SV=1	0	0	0	0	2	1
Q93572	rla-0	RLA0_CAEEL 60S acidic ribosomal protein P0 OS=Caenorhabditis elegans OX=6239 GN@rla-0 PE=1 SV=3	0	0	0	2	1	0	16874000	0	34660000	0	0	5	2	14	1	0
Q93573	tct-1	TCTP_CAEEL Translationally-controlled tumor protein homolog OS=Caenorhabditis elegans OX=6239 GN@tct-1 PE=1 SV=1	0	0	0	0	3	3	449940000	1096500000	1306000000	2731300000	13677000	34	20	42	40	11
Q93575	rtel-1	RTEL1_CAEEL Regulator of telomere elongation helicase 1 homolog OS=Caenorhabditis elegans OX=6239 GN@rtel-1 PE=3 SV=3	0	0	0	0	0	0
Q93576	ndk-1	Q93576_CAEEL Nucleoside diphosphate kinase OS=Caenorhabditis elegans OX=6239 GN@ndk-1 PE=1 SV=1	0	0	0	1	0	2	4579900000	10802000000	10616000000	14365000000	18350000	47	35	68	52	14
Q93591	F26A3.7	YUBO_CAEEL Uncharacterized protein F26A3.7 OS=Caenorhabditis elegans OX=6239 GN@F26A3.7 PE=4 SV=2	0	80384000	20429000	0	9	2
Q93615	F27D4.1	ETFA_CAEEL Probable electron transfer flavoprotein subunit alpha, mitochondrial OS=Caenorhabditis elegans OX=6239 GN@F27D4.1 PE=3 SV=2	201280000	669390000	6784500000	44	94	389	51038000	125870000	16358000	748780000	6925800	11	12	4	23	10
Q93618	F27D4.4	ZC3HF_CAEEL Zinc finger CCCH domain-containing protein 15 homolog OS=Caenorhabditis elegans OX=6239 GN@F27D4.4 PE=3 SV=3	11242000	195490000	240920000	8	32	25
Q93619	bckd-1b	Q93619_CAEEL Transket_pyr domain-containing protein OS=Caenorhabditis elegans OX=6239 GN@bckd-1b PE=1 SV=1	0	0	0	1	0	0	324400000	824570000	969360000	334530000	712230	34	31	42	23	4
Q93622	F28C6.8	Q93622_CAEEL Uncharacterized protein OS=Caenorhabditis elegans OX=6239 GN@CELE_F28C6.8 PE=1 SV=1;tr	0	0	0	0	0	0
Q93649	F30F8.1	Q93649_CAEEL Uncharacterized protein OS=Caenorhabditis elegans OX=6239 GN@CELE_F30F8.1 PE=1 SV=1	21323000	240340000	611720000	8	40	49
Q93712	mfap-1	MFAP1_CAEEL Microfibrillar-associated protein 1 OS=Caenorhabditis elegans OX=6239 GN@mfap-1 PE=1 SV=1	0	14836000	52979000	0	4	6
Q93714	idha-1	IDH3A_CAEEL Probable isocitrate dehydrogenase [NAD] subunit alpha, mitochondrial OS=Caenorhabditis elegans OX=6239 GN@idha-1 PE=3 SV=3	157700000	65187000	0	31	24	2	0	0	0	0	0	14	10	0	0	0
Q93716	cfim-1	Q93716_CAEEL Cleavage and polyadenylation specificity factor subunit 5 OS=Caenorhabditis elegans OX=6239 GN@cfim-1 PE=1 SV=1	32908000	46238000	0	6	4	0
Q93726	hpo-35	Q93726_CAEEL Uncharacterized protein OS=Caenorhabditis elegans OX=6239 GN@hpo-35 PE=1 SV=4	0	0	0	13	0	0
Q93758	swan-1	Q93758_CAEEL WD_REPEATS_REGION domain-containing protein OS=Caenorhabditis elegans OX=6239 GN@swan-1 PE=1 SV=1	28390000	37571000	79782000	6	6	7
Q93761	F53C11.3	YXEK_CAEEL Uncharacterized oxidoreductase F53C11.3 OS=Caenorhabditis elegans OX=6239 GN@F53C11.3 PE=3 SV=1	0	0	0	0	1	0
Q93762	F53C11.4	Q93762_CAEEL Uncharacterized protein OS=Caenorhabditis elegans OX=6239 GN@CELE_F53C11.4 PE=1 SV=2;tr	750100000	655490000	0	30	17	1
Q93830	exos-3	Q93830_CAEEL Ribosomal RNA-processing protein 40 OS=Caenorhabditis elegans OX=6239 GN@exos-3 PE=1 SV=1	17488000	0	0	4	1	0	0	0	0	0	0	0	0	0	2	0
Q93845	K04G11.3	Q93845_CAEEL RSD-2 domain-containing protein OS=Caenorhabditis elegans OX=6239 GN@CELE_K04G11.3 PE=4 SV=1	0	0	0	10	1	0
Q93873	gas-1	NDUS2_CAEEL Probable NADH dehydrogenase [ubiquinone] iron-sulfur protein 2, mitochondrial OS=Caenorhabditis elegans OX=6239 GN@gas-1 PE=3 SV=2	120660000	4897900	0	22	4	0
Q93874	rab-14	Q93874_CAEEL Ras-related protein Rab-14 OS=Caenorhabditis elegans OX=6239 GN@rab-14 PE=1 SV=1	0	0	0	0	0	0	0	0	0	0	0	2	1	2	2	0
Q93931	nuaf-3	Q93931_CAEEL NADH dehydrogenase [ubiquinone] 1 alpha subcomplex assembly factor 3 OS=Caenorhabditis elegans OX=6239 GN@nuaf-3 PE=1 SV=2;tr	59895000	15939000	0	18	3	0
Q94046	pis-1	Q94046_CAEEL PIS (Pax-2, IA-1/6, Smad-2 interacting protein) homolog OS=Caenorhabditis elegans OX=6239 GN@pis-1 PE=1 SV=1;tr	32443000	0	0	18	2	0
Q94050	sna-2	Q94050_CAEEL Small Nuclear RNA (snRNA) Associated protein OS=Caenorhabditis elegans OX=6239 GN@sna-2 PE=1 SV=1	331560000	148580000	0	77	36	4
Q94071	hlb-1	LIPB_CAEEL Liprin-beta homolog OS=Caenorhabditis elegans OX=6239 GN@hlb-1 PE=2 SV=5	0	0	0	0	0	0
Q94148	rab-10	RAB10_CAEEL Ras-related protein Rab-10 OS=Caenorhabditis elegans OX=6239 GN@rab-10 PE=1 SV=2	0	0	0	2	3	0	0	0	0	0	0	2	0	1	0	0
Q94218	odr-8	UFSP_CAEEL Ufm1-specific protease OS=Caenorhabditis elegans OX=6239 GN@odr-8 PE=1 SV=1	0	0	234690000	0	0	24	0	0	0	0	0	0	0	0	1	0
Q94230	plp-1	PLP1_CAEEL Transcriptional activator plp-1 OS=Caenorhabditis elegans OX=6239 GN@plp-1 PE=1 SV=1	44349000	20302000	0	11	10	1	0	0	0	0	0	2	1	3	0	0
Q94231	arf-1.1	ARF11_CAEEL ADP-ribosylation factor 1-like 1 OS=Caenorhabditis elegans OX=6239 GN@arf-1.1 PE=3 SV=3	0	0	0	1	0	0
Q94239	stau-1	Q94239_CAEEL STAUfen (DsRNA binding protein) homolog OS=Caenorhabditis elegans OX=6239 GN@stau-1 PE=1 SV=1	0	0	0	0	0	0
Q94255	spp-20	Q94255_CAEEL Saposin B-type domain-containing protein OS=Caenorhabditis elegans OX=6239 GN@spp-20 PE=4 SV=3	0	0	0	2	5	2
Q94261	cif-1	EIF3M_CAEEL COP9/Signalosome and eIF3 complex-shared subunit 1 OS=Caenorhabditis elegans OX=6239 GN@cif-1 PE=1 SV=1	0	0	0	4	1	0	0	0	0	0	0	4	4	4	2	0
Q94360	nduf-7	NDUS7_CAEEL Probable NADH dehydrogenase [ubiquinone] iron-sulfur protein 7, mitochondrial OS=Caenorhabditis elegans OX=6239 GN@nduf-7 PE=3 SV=1	0	0	0	13	0	0
Q94361	gei-17	GEI17_CAEEL E3 SUMO-protein ligase gei-17 OS=Caenorhabditis elegans OX=6239 GN@gei-17 PE=1 SV=4	42106000	236730000	32384000	15	30	10
Q94392	nsf-1	NSF_CAEEL Vesicle-fusing ATPase OS=Caenorhabditis elegans OX=6239 GN@nsf-1 PE=1 SV=2;tr	65294000	153110000	239120000	35	89	94
Q95005	pas-4	PSA7_CAEEL Proteasome subunit alpha type-7 OS=Caenorhabditis elegans OX=6239 GN@pas-4 PE=1 SV=1	0	0	0	1	0	0	780380000	2176700000	2486600000	3371500000	25403000	57	53	91	88	27
Q95017	ubc-9	UBC9_CAEEL SUMO-conjugating enzyme UBC9 OS=Caenorhabditis elegans OX=6239 GN@ubc-9 PE=1 SV=1	11465000	0	0	2	1	0	24786000	110550000	55890000	2236900000	33062000	4	11	11	44	9
Q95PW5	tag-307	Q95PW5_CAEEL ApaG domain-containing protein OS=Caenorhabditis elegans OX=6239 GN@tag-307 PE=1 SV=2	0	0	0	1	4	1
Q95PW9	nck-1	Q95PW9_CAEEL NCK (Non-Catalytic region of tyrosine Kinase) adaptor protein family OS=Caenorhabditis elegans OX=6239 GN@nck-1 PE=1 SV=2;tr	0	0	0	0	0	0	36192000	104090000	78336000	171390000	0	6	4	9	7	0
Q95PX8	tcer-1	Q95PX8_CAEEL WW domain-containing protein OS=Caenorhabditis elegans OX=6239 GN@tcer-1 PE=1 SV=1;tr	0	0	0	0	1	1
Q95PZ7	Y66D12A.9	Q95PZ7_CAEEL Uncharacterized protein OS=Caenorhabditis elegans OX=6239 GN@CELE_Y66D12A.9 PE=1 SV=1	0	0	0	0	1	0	124440000	297450000	202650000	287760000	0	13	12	19	7	0
Q95Q08	ceh-92	Q95Q08_CAEEL C. Elegans Homeobox OS=Caenorhabditis elegans OX=6239 GN@ceh-92 PE=1 SV=2	0	0	0	0	0	0
Q95Q32	Y105E8B.9	Q95Q32_CAEEL Beta-glucuronidase OS=Caenorhabditis elegans OX=6239 GN@CELE_Y105E8B.9 PE=1 SV=1	820690000	196900000	0	85	22	3	0	0	0	181640000	9581500	7	8	0	11	11
Q95Q34	riok-2	RIOK2_CAEEL Serine/threonine-protein kinase RIO2 OS=Caenorhabditis elegans OX=6239 GN@riok-2 PE=2 SV=2	0	0	0	0	3	0
Q95Q35	exoc-8	Q95Q35_CAEEL Exo84_C domain-containing protein OS=Caenorhabditis elegans OX=6239 GN@exoc-8 PE=1 SV=1;tr	0	0	0	0	0	2
Q95Q68	C37H5.13	Q95Q68_CAEEL Uncharacterized protein OS=Caenorhabditis elegans OX=6239 GN@C37H5.13 PE=1 SV=1	0	0	0	4	1	0
Q95Q77	C32E12.4	Q95Q77_CAEEL Uncharacterized protein OS=Caenorhabditis elegans OX=6239 GN@C32E12.4 PE=1 SV=3	0	0	0	0	1	1
Q95Q93	ddn-1	Q95Q93_CAEEL Downstream of Daf-Nineteen OS=Caenorhabditis elegans OX=6239 GN@ddn-1 PE=1 SV=1	0	0	0	0	0	3
Q95Q98	jhdm-1	JHD1_CAEEL JmjC domain-containing histone demethylation protein 1 OS=Caenorhabditis elegans OX=6239 GN@jhdm-1 PE=3 SV=2	0	0	0	0	2	3
Q95QB8	kbp-1	Q95QB8_CAEEL KNL (Kinetochore null) Binding Protein OS=Caenorhabditis elegans OX=6239 GN@kbp-1 PE=1 SV=1	0	0	0	0	0	0
Q95QC2	R02F2.9	Q95QC2_CAEEL RF_PROK_I domain-containing protein OS=Caenorhabditis elegans OX=6239 GN@CELE_R02F2.9 PE=1 SV=1	0	0	0	0	0	0
Q95QG7	exos-8	Q95QG7_CAEEL Ribosomal RNA-processing protein 43 OS=Caenorhabditis elegans OX=6239 GN@exos-8 PE=1 SV=1	0	0	0	4	0	0
Q95QG8	fcp-1	FCP1_CAEEL RNA polymerase II subunit A C-terminal domain phosphatase OS=Caenorhabditis elegans OX=6239 GN@fcp-1 PE=1 SV=2	0	52978000	150620000	6	23	34	0	240420000	45114000	191640000	0	5	4	5	5	0
Q95QH4	F32A5.8	Q95QH4_CAEEL Uncharacterized protein OS=Caenorhabditis elegans OX=6239 GN@CELE_F32A5.8 PE=1 SV=2	0	0	0	1	1	0	0	0	0	0	0	1	0	1	0	0
Q95QH5	skpo-3	Q95QH5_CAEEL ShKT domain-containing protein OS=Caenorhabditis elegans OX=6239 GN@skpo-3 PE=1 SV=1;tr	0	0	0	0	6	2
Q95QI6	F26F4.12	Q95QI6_CAEEL ANK_REP_REGION domain-containing protein OS=Caenorhabditis elegans OX=6239 GN@CELE_F26F4.12 PE=1 SV=1	0	0	0	7	0	0
Q95QI7	daf-3	DAF3_CAEEL Smad protein daf-3 OS=Caenorhabditis elegans OX=6239 GN@daf-3 PE=1 SV=1	0	0	0	0	0	1
Q95QM8	gfat-1	Q95QM8_CAEEL Glutamine--fructose-6-phosphate transaminase (isomerizing) OS=Caenorhabditis elegans OX=6239 GN@gfat-1 PE=1 SV=1;tr	0	0	0	3	1	1
Q95QN6	brap-2	BRAP2_CAEEL BRCA1-associated protein homolog 2 OS=Caenorhabditis elegans OX=6239 GN@brap-2 PE=4 SV=1	243240000	11715000	0	33	7	0
Q95QR6	hrpl-1	Q95QR6_CAEEL Heterogeneous nuclear RibonucleoProtein (HnRNP) L homolog OS=Caenorhabditis elegans OX=6239 GN@hrpl-1 PE=1 SV=1;tr	0	0	0	0	0	1
Q95QU0	C27F2.10	PCID2_CAEEL PCI domain-containing protein 2 homolog OS=Caenorhabditis elegans OX=6239 GN@C27F2.10 PE=3 SV=1	0	514940000	94663000	0	53	17	0	46248000	158740000	170420000	0	4	3	16	14	1
Q95QV3	rab-3	Q95QV3_CAEEL Ras-related protein Rab-3 OS=Caenorhabditis elegans OX=6239 GN@rab-3 PE=1 SV=1;sp	0	0	0	1	0	0
Q95QZ9	npl-4.2	NPL42_CAEEL Nuclear protein localization protein 4 homolog 2 OS=Caenorhabditis elegans OX=6239 GN@npl-4.2 PE=1 SV=1	60205000	224050000	89173000	3	5	2
Q95X12	C13B7.6	Q95X12_CAEEL Uncharacterized protein OS=Caenorhabditis elegans OX=6239 GN@C13B7.6 PE=1 SV=1	0	0	0	0	0	0
Q95X21	Y71H10B.1	Q95X21_CAEEL Uncharacterized protein OS=Caenorhabditis elegans OX=6239 GN@CELE_Y71H10B.1 PE=1 SV=1;tr	533300000	112100000	6891000	162	84	6	314570000	743390000	1239600000	808430000	1765100	53	49	108	61	8
Q95X39	mrpl-9	Q95X39_CAEEL 39S ribosomal protein L9, mitochondrial OS=Caenorhabditis elegans OX=6239 GN@mrpl-9 PE=1 SV=2	0	0	0	0	2	1
Q95X44	vha-8	Q95X44_CAEEL Vacuolar H ATPase OS=Caenorhabditis elegans OX=6239 GN@vha-8 PE=1 SV=1	65568000	63649000	112960000	16	13	7	330120000	990000000	49712000	116950000	3519700	24	19	4	4	7
Q95X61	K11D12.11	Q95X61_CAEEL BPTI/Kunitz inhibitor domain-containing protein OS=Caenorhabditis elegans OX=6239 GN@CELE_K11D12.11 PE=1 SV=2	0	0	0	0	0	0	0	0	0	0	0	0	0	0	0	5
Q95XC8	htp-2	Q95XC8_CAEEL HORMA domain-containing protein OS=Caenorhabditis elegans OX=6239 GN@htp-2 PE=1 SV=3	0	0	0	4	7	0
Q95XD0	exos-2	Q95XD0_CAEEL Ribosomal RNA-processing protein 4 OS=Caenorhabditis elegans OX=6239 GN@exos-2 PE=1 SV=1	0	0	0	8	1	0
Q95XD3	blos-2	BL1S2_CAEEL Biogenesis of lysosome-related organelles complex 1 subunit 2 OS=Caenorhabditis elegans OX=6239 GN@blos-2 PE=1 SV=1;tr	0	0	0	4	2	2
Q95XD4	lsm-8	Q95XD4_CAEEL U6 snRNA-associated Sm-like protein LSm8 OS=Caenorhabditis elegans OX=6239 GN@lsm-8 PE=1 SV=1	0	0	0	0	1	0	0	0	0	0	0	0	0	0	3	0
Q95XG6	Y69A2AR.3	Q95XG6_CAEEL Complex I-9kD OS=Caenorhabditis elegans OX=6239 GN@CELE_Y69A2AR.3 PE=1 SV=1	0	0	0	0	0	0
Q95XJ0	Y69A2AR.18	Q95XJ0_CAEEL Uncharacterized protein OS=Caenorhabditis elegans OX=6239 GN@CELE_Y69A2AR.18 PE=1 SV=1	11141000	0	0	4	0	0
Q95XJ5	Y45G5AM.7	Q95XJ5_CAEEL Uncharacterized protein OS=Caenorhabditis elegans OX=6239 GN@CELE_Y45G5AM.7 PE=1 SV=1	0	0	0	2	0	0
Q95XL9	chaf-2	Q95XL9_CAEEL WD_REPEATS_REGION domain-containing protein OS=Caenorhabditis elegans OX=6239 GN@chaf-2 PE=1 SV=1;tr	77409000	42346000	0	19	27	1
Q95XN1	Y71G12B.10	Q95XN1_CAEEL Hydroxymethylglutaryl-CoA lyase OS=Caenorhabditis elegans OX=6239 GN@CELE_Y71G12B.10 PE=1 SV=1	177900000	172850000	252990000	27	18	29	93536000	277090000	72773000	564000000	14523000	21	14	12	24	12
Q95XN6	lsm-6	Q95XN6_CAEEL Sm domain-containing protein OS=Caenorhabditis elegans OX=6239 GN@lsm-6 PE=1 SV=1	0	0	0	0	1	3	0	0	64466000	136860000	0	1	0	6	3	0
Q95XP4	mab-20	SEM2A_CAEEL Semaphorin-2A OS=Caenorhabditis elegans OX=6239 GN@mab-20 PE=1 SV=1	0	0	0	0	1	2
Q95XP9	zwl-1	ZWILC_CAEEL Protein zwilch homolog OS=Caenorhabditis elegans OX=6239 GN@zwl-1 PE=1 SV=1	0	0	0	3	4	3
Q95XQ8	mcm-4	MCM4_CAEEL DNA replication licensing factor mcm-4 OS=Caenorhabditis elegans OX=6239 GN@mcm-4 PE=1 SV=1	90921000	51574000	8756700	34	21	7
Q95XR0	eif-2gamma	Q95XR0_CAEEL Protein-synthesizing GTPase OS=Caenorhabditis elegans OX=6239 GN@eif-2gamma PE=1 SV=1	0	0	0	1	3	0	0	0	67568000	198940000	0	1	0	11	8	1
Q95XX0	ubc-13	UBC13_CAEEL Ubiquitin-conjugating enzyme E2 13 OS=Caenorhabditis elegans OX=6239 GN@ubc-13 PE=1 SV=2	0	0	0	0	0	0	0	0	0	854240000	28031000	0	2	2	8	3
Q95XX1	nprt-1	PNCB_CAEEL Nicotinate phosphoribosyltransferase OS=Caenorhabditis elegans OX=6239 GN@nprt-1 PE=3 SV=3	0	0	0	3	3	2
Q95XZ5	scc-2	NIPBL_CAEEL Nipped-B-like protein scc-2 OS=Caenorhabditis elegans OX=6239 GN@scc-2 PE=1 SV=3	0	0	0	7	0	0
Q95Y04	rps-28	RS28_CAEEL 40S ribosomal protein S28 OS=Caenorhabditis elegans OX=6239 GN@rps-28 PE=3 SV=1	0	0	0	0	0	0	0	0	0	0	0	0	0	2	1	0
Q95Y15	npp-8	Q95Y15_CAEEL Nuclear Pore complex Protein OS=Caenorhabditis elegans OX=6239 GN@npp-8 PE=1 SV=5	0	0	0	3	0	0
Q95Y26	ptpn-22	Q95Y26_CAEEL Tyrosine-protein phosphatase OS=Caenorhabditis elegans OX=6239 GN@ptpn-22 PE=1 SV=2	350710000	46441000	12075000	42	16	4
Q95Y29	Y34B4A.6	Q95Y29_CAEEL Uncharacterized protein OS=Caenorhabditis elegans OX=6239 GN@CELE_Y34B4A.6 PE=1 SV=2	0	0	0	0	2	1
Q95Y35	Y108G3AL.2	Q95Y35_CAEEL Pre-mRNA-splicing factor 38 OS=Caenorhabditis elegans OX=6239 GN@CELE_Y108G3AL.2 PE=1 SV=1	0	0	0	0	0	1
Q95Y58	Y50D4A.4	Q95Y58_CAEEL Mic1 domain-containing protein OS=Caenorhabditis elegans OX=6239 GN@CELE_Y50D4A.4 PE=1 SV=3;tr	485590000	83432000	0	78	23	0
Q95Y67	pes-4	Q95Y67_CAEEL Patterned Expression Site OS=Caenorhabditis elegans OX=6239 GN@pes-4 PE=1 SV=3	0	0	0	3	2	1
Q95Y72	dss-1	DSS1_CAEEL Probable 26S proteasome complex subunit dss-1 OS=Caenorhabditis elegans OX=6239 GN@dss-1 PE=1 SV=2	0	0	0	1	4	3	0	0	0	0	0	4	6	5	4	0
Q95Y73	fusm-2	Q95Y73_CAEEL Mitochondrial elongation factor G2 OS=Caenorhabditis elegans OX=6239 GN@fusm-2 PE=1 SV=2	0	0	0	0	1	11
Q95Y89	lpd-7	PESC_CAEEL Pescadillo homolog OS=Caenorhabditis elegans OX=6239 GN@lpd-7 PE=3 SV=1	0	0	0	0	8	14
Q95Y97	rpa-2	Q95Y97_CAEEL RPA_C domain-containing protein OS=Caenorhabditis elegans OX=6239 GN@rpa-2 PE=1 SV=1	0	0	0	8	0	0
Q95YB2	acdh-9	Q95YB2_CAEEL Acyl CoA DeHydrogenase OS=Caenorhabditis elegans OX=6239 GN@acdh-9 PE=1 SV=1	34255000	10435000	0	23	7	2	183340000	475100000	410010000	1037900000	8737700	23	20	51	46	10
Q95YC6	C45B2.1	Q95YC6_CAEEL Uncharacterized protein OS=Caenorhabditis elegans OX=6239 GN@C45B2.1 PE=1 SV=1	0	9478000	0	0	5	2	28056000	0	409530000	927820000	0	4	3	12	10	1
Q95YD2	C45B2.6	Q95YD2_CAEEL Uncharacterized protein OS=Caenorhabditis elegans OX=6239 GN@C45B2.6 PE=1 SV=1	0	0	0	6	0	0	0	0	0	0	0	1	0	0	1	0
Q95YD8	idhg-2	Q95YD8_CAEEL Isocitrate dehydrogenase [NAD] subunit, mitochondrial OS=Caenorhabditis elegans OX=6239 GN@idhg-2 PE=1 SV=1	0	0	0	1	1	0	0	0	0	0	0	1	1	6	0	0
Q95YE7	C07H6.2	Q95YE7_CAEEL Uncharacterized protein OS=Caenorhabditis elegans OX=6239 GN@C07H6.2 PE=1 SV=1	0	0	0	0	0	1	0	0	0	0	0	3	3	1	0	0
Q95YF3	cgh-1	CGH1_CAEEL ATP-dependent RNA helicase cgh-1 OS=Caenorhabditis elegans OX=6239 GN@cgh-1 PE=1 SV=1	0	0	0	2	3	1
Q95ZJ1	gly-5	GALT5_CAEEL Polypeptide N-acetylgalactosaminyltransferase 5 OS=Caenorhabditis elegans OX=6239 GN@gly-5 PE=2 SV=2	0	0	0	0	0	1
Q95ZK7	gld-3	GLD3_CAEEL Defective in germ line development protein 3 OS=Caenorhabditis elegans OX=6239 GN@gld-3 PE=1 SV=2	0	0	0	0	10	2
Q95ZN7	nmt-1	Q95ZN7_CAEEL Glycylpeptide N-tetradecanoyltransferase OS=Caenorhabditis elegans OX=6239 GN@nmt-1 PE=1 SV=1;sp	0	0	0	3	4	0
Q95ZQ3	kars-1	Q95ZQ3_CAEEL Lysine--tRNA ligase OS=Caenorhabditis elegans OX=6239 GN@kars-1 PE=1 SV=1;sp	0	0	0	6	1	1
Q95ZQ4	aak-2	AAPK2_CAEEL 5-AMP-activated protein kinase catalytic subunit alpha-2 OS=Caenorhabditis elegans OX=6239 GN@aak-2 PE=1 SV=2	57886000	36282000	0	21	18	2
Q95ZT6	F43H9.4	Q95ZT6_CAEEL Glycine N-acyltransferase-like protein OS=Caenorhabditis elegans OX=6239 GN@CELE_F43H9.4 PE=1 SV=1	0	0	0	0	0	0	0	0	0	0	0	0	1	0	0	0
Q965I8	T25D3.3	Q965I8_CAEEL PALP domain-containing protein OS=Caenorhabditis elegans OX=6239 GN@CELE_T25D3.3 PE=1 SV=2	0	63156000	36993000	0	11	6	0	0	0	0	0	3	3	0	0	5
Q965K3	dpf-3	Q965K3_CAEEL Dipeptidyl Peptidase Four (IV) family OS=Caenorhabditis elegans OX=6239 GN@dpf-3 PE=1 SV=1;tr	0	0	0	5	0	0
Q965L8	M151.7	Q965L8_CAEEL Uncharacterized protein OS=Caenorhabditis elegans OX=6239 GN@CELE_M151.7 PE=4 SV=1;tr	0	0	0	3	0	0
Q965N3	BE0003N10.1	Q965N3_CAEEL Polyribonucleotide nucleotidyltransferase OS=Caenorhabditis elegans OX=6239 GN@BE0003N10.1 PE=1 SV=3	89546000	46424000	87742000	38	15	21
Q965N4	chin-1	Q965N4_CAEEL CHImaeriN (Rac-GTPase-activating protein) homolog OS=Caenorhabditis elegans OX=6239 GN@chin-1 PE=1 SV=3	0	0	0	0	0	0
Q965Q1	Y22D7AL.10	Q965Q1_CAEEL 10 kDa heat shock protein, mitochondrial OS=Caenorhabditis elegans OX=6239 GN@CELE_Y22D7AL.10 PE=1 SV=1	134640000	38912000000	29259000000	28	713	751	73895000	213890000	126370000	1260200000	9826400	8	2	5	15	10
Q965Q9	Y50D4C.3	Q965Q9_CAEEL Tudor domain-containing protein OS=Caenorhabditis elegans OX=6239 GN@CELE_Y50D4C.3 PE=1 SV=1	0	0	0	2	3	0
Q965R9	Y97E10AR.6	Q965R9_CAEEL BSD domain-containing protein OS=Caenorhabditis elegans OX=6239 GN@CELE_Y97E10AR.6 PE=1 SV=2	238950000	326570000	399950000	18	23	32	0	0	0	0	0	0	1	0	3	0
Q965S8	eif-3.I	EIF3I_CAEEL Eukaryotic translation initiation factor 3 subunit I OS=Caenorhabditis elegans OX=6239 GN@eif-3.I PE=3 SV=2	260190000	75440000	32253000	36	14	8	0	0	0	0	0	2	2	0	0	0
Q965T2	Y54F10AR.1	Q965T2_CAEEL Uncharacterized protein OS=Caenorhabditis elegans OX=6239 GN@CELE_Y54F10AR.1 PE=1 SV=3	0	0	0	0	0	0	309940000	0	242480000	763620000	54817000	8	0	8	28	4
Q965V4	xpo-2	Q965V4_CAEEL Exportin-2 OS=Caenorhabditis elegans OX=6239 GN@xpo-2 PE=1 SV=1	0	0	0	1	0	0
Q965W9	mtm-9	MTMR9_CAEEL Myotubularin-related protein 9 OS=Caenorhabditis elegans OX=6239 GN@mtm-9 PE=1 SV=1	1949800000	1182700000	414050000	167	124	83
Q966I7	K08D12.3	Q966I7_CAEEL CCHC-type domain-containing protein OS=Caenorhabditis elegans OX=6239 GN@CELE_K08D12.3 PE=1 SV=1	0	0	0	0	0	0	24866000	67570000	0	0	0	4	7	3	9	2
Q966L5	E01A2.2	SRRT_CAEEL Serrate RNA effector molecule homolog OS=Caenorhabditis elegans OX=6239 GN@E01A2.2 PE=3 SV=1	0	0	0	0	2	0	41300000	97513000	302460000	133040000	0	21	13	42	12	1
Q966L9	glh-2	GLH2_CAEEL ATP-dependent RNA helicase glh-2 OS=Caenorhabditis elegans OX=6239 GN@glh-2 PE=1 SV=1	0	0	0	2	4	1
Q966M4	uri-1	Q966M4_CAEEL URI (Unconventional prefoldin RPB5 Interactor) homolog OS=Caenorhabditis elegans OX=6239 GN@uri-1 PE=1 SV=1	0	0	0	2	1	0
Q966M6	dbr-1	DBR1_CAEEL Lariat debranching enzyme OS=Caenorhabditis elegans OX=6239 GN@dbr-1 PE=3 SV=2	0	0	0	0	0	2	40151000	85836000	58858000	139770000	0	6	6	5	8	2
Q9BHK7	xrn-1	Q9BHK7_CAEEL 5-3 exoribonuclease 1 OS=Caenorhabditis elegans OX=6239 GN@xrn-1 PE=1 SV=3	0	0	0	2	0	0
Q9BHL0	sas-1	Q9BHL0_CAEEL C2 domain-containing protein OS=Caenorhabditis elegans OX=6239 GN@sas-1 PE=1 SV=2	0	0	0	0	0	0
Q9BHM0	Y111B2A.1	Q9BHM0_CAEEL Protein kinase domain-containing protein OS=Caenorhabditis elegans OX=6239 GN@CELE_Y111B2A.1 PE=3 SV=2	0	0	0	3	3	2
Q9BI72	epn-1	Q9BI72_CAEEL ENTH domain-containing protein OS=Caenorhabditis elegans OX=6239 GN@epn-1 PE=1 SV=1;tr	0	0	0	0	0	0	0	0	0	0	0	4	3	1	4	1
Q9BI73	R151.2	Q9BI73_CAEEL Ribose-phosphate diphosphokinase OS=Caenorhabditis elegans OX=6239 GN@CELE_R151.2 PE=1 SV=3;tr	84579000	106650000	64643000	30	11	10	73853000	108250000	49664000	0	0	3	4	8	1	0
Q9BI89	sand-1	Q9BI89_CAEEL Vacuolar fusion protein MON1 homolog OS=Caenorhabditis elegans OX=6239 GN@sand-1 PE=1 SV=2	552700000	101550000	0	52	18	1
Q9BI98	bpl-1	Q9BI98_CAEEL BPL/LPL catalytic domain-containing protein OS=Caenorhabditis elegans OX=6239 GN@bpl-1 PE=1 SV=3;tr	0	3799100	689660000	1	7	147
Q9BIB3	B0464.9	PPME1_CAEEL Probable protein phosphatase methylesterase 1 OS=Caenorhabditis elegans OX=6239 GN@B0464.9 PE=3 SV=1	0	0	0	0	0	0	0	0	0	0	0	1	0	0	2	1
Q9BIB4	B0336.13	YMYD_CAEEL Transcription initiation factor IIA small chain homolog OS=Caenorhabditis elegans OX=6239 GN@B0336.13 PE=3 SV=1	0	0	0	0	0	3
Q9BIB8	imb-1	Q9BIB8_CAEEL Importin N-terminal domain-containing protein OS=Caenorhabditis elegans OX=6239 GN@imb-1 PE=1 SV=3	110690000	143950000	35752000	22	25	3
Q9BIC4	spp-15	Q9BIC4_CAEEL Saposin B-type domain-containing protein OS=Caenorhabditis elegans OX=6239 GN@spp-15 PE=1 SV=1	0	0	0	0	0	0
Q9BKP7	C49A9.9	Q9BKP7_CAEEL Uncharacterized protein OS=Caenorhabditis elegans OX=6239 GN@C49A9.9 PE=1 SV=1	0	0	0	0	0	0	0	0	0	0	0	0	0	0	4	0
Q9BKP8	C17F4.7	Q9BKP8_CAEEL Uncharacterized protein OS=Caenorhabditis elegans OX=6239 GN@C17F4.7 PE=1 SV=1	0	0	0	2	2	0	273790000	927090000	511800000	947120000	0	5	4	3	3	0
Q9BKQ7	Y67D2.7	Q9BKQ7_CAEEL Uncharacterized protein OS=Caenorhabditis elegans OX=6239 GN@CELE_Y67D2.7 PE=1 SV=2	0	0	0	2	0	0
Q9BKQ9	cisd-3.2	Q9BKQ9_CAEEL CDGSH Iron Sulfur Domain protein homolog OS=Caenorhabditis elegans OX=6239 GN@cisd-3.2 PE=1 SV=1	0	0	0	0	0	0
Q9BKR0	Y67D2.5	NAT9_CAEEL N-acetyltransferase 9-like protein OS=Caenorhabditis elegans OX=6239 GN@Y67D2.5 PE=3 SV=2	0	0	0	0	0	0
Q9BKU3	eif-2alpha	Q9BKU3_CAEEL Eukaryotic translation initiation factor 2 subunit 1 OS=Caenorhabditis elegans OX=6239 GN@eif-2alpha PE=1 SV=2	0	0	0	0	3	6	104800000	273590000	290850000	1768900000	17491000	14	18	16	38	12
Q9BKU8	moag-4	MOAG4_CAEEL Modifier of protein aggregation 4 OS=Caenorhabditis elegans OX=6239 GN@moag-4 PE=1 SV=1	0	0	0	0	0	0
Q9BL05	rbc-2	Q9BL05_CAEEL RaBConnectin related OS=Caenorhabditis elegans OX=6239 GN@rbc-2 PE=1 SV=4	344990000	251790000	87020000	157	96	54
Q9BL28	Y71H2AM.1	Q9BL28_CAEEL Probable tRNA N6-adenosine threonylcarbamoyltransferase OS=Caenorhabditis elegans OX=6239 GN@CELE_Y71H2AM.1 PE=1 SV=4	35087000	31333000	0	14	8	0	0	0	60230000	204240000	0	2	2	10	12	1
Q9BL36	Y71H2AM.6	Q9BL36_CAEEL Uncharacterized protein OS=Caenorhabditis elegans OX=6239 GN@CELE_Y71H2AM.6 PE=1 SV=1	0	0	0	0	0	1	42462000	132330000	83725000	169000000	0	12	10	10	11	1
Q9BL39	swsn-3	Q9BL39_CAEEL HMG box domain-containing protein OS=Caenorhabditis elegans OX=6239 GN@swsn-3 PE=1 SV=2	0	5243200	52868000	0	6	17
Q9BL43	cest-25	Q9BL43_CAEEL COesterase domain-containing protein OS=Caenorhabditis elegans OX=6239 GN@cest-25 PE=1 SV=1	0	0	0	0	5	6	0	0	0	0	0	3	0	0	0	0
Q9BL44	Y71H2AM.12	Q9BL44_CAEEL Uncharacterized protein OS=Caenorhabditis elegans OX=6239 GN@CELE_Y71H2AM.12 PE=1 SV=1;sp	0	0	0	3	3	2
Q9BL48	set-27	Q9BL48_CAEEL SET domain-containing protein OS=Caenorhabditis elegans OX=6239 GN@set-27 PE=1 SV=2	3067400	3435300	1995300000	8	7	123	0	0	37035000	462650000	0	0	0	3	19	0
Q9BL57	cus-2	Q9BL57_CAEEL Uncharacterized protein OS=Caenorhabditis elegans OX=6239 GN@cus-2 PE=1 SV=1	0	0	0	0	0	1
Q9BL64	Y54H5A.2	Q9BL64_CAEEL Protein HGH1 homolog OS=Caenorhabditis elegans OX=6239 GN@CELE_Y54H5A.2 PE=1 SV=2	0	0	0	1	0	0	30151000	0	59155000	92135000	0	6	2	16	5	0
Q9BL72	frl-1	Q9BL72_CAEEL FRL (Formin Related gene in Leukocytes) homolog OS=Caenorhabditis elegans OX=6239 GN@frl-1 PE=1 SV=3;tr	0	0	0	0	7	0
Q9BL73	ppk-2	Q9BL73_CAEEL PIPK domain-containing protein OS=Caenorhabditis elegans OX=6239 GN@ppk-2 PE=1 SV=1	0	0	0	2	1	0	125700000	261880000	50485000	0	0	18	17	11	2	0
Q9BL81	Y47G6A.21	Q9BL81_CAEEL Uncharacterized protein OS=Caenorhabditis elegans OX=6239 GN@CELE_Y47G6A.21 PE=1 SV=4	0	0	0	2	8	3	101820000	237580000	222360000	492180000	0	14	9	20	18	2
Q9BL83	vps-4	Q9BL83_CAEEL Vesicle-fusing ATPase OS=Caenorhabditis elegans OX=6239 GN@vps-4 PE=1 SV=4	0	0	0	2	2	1	0	0	0	0	0	3	1	2	0	0
Q9BLA0	fubl-3	Q9BLA0_CAEEL FUBp (FUBP) Like OS=Caenorhabditis elegans OX=6239 GN@fubl-3 PE=1 SV=1	0	0	90654000	0	2	13
Q9BPP2	Y92H12BR.7	Q9BPP2_CAEEL Uncharacterized protein OS=Caenorhabditis elegans OX=6239 GN@CELE_Y92H12BR.7 PE=4 SV=2	0	0	0	3	1	0
Q9GPA0	uggt-1	Q9GPA0_CAEEL UDP-Glucose Glycoprotein glucosylTransferase OS=Caenorhabditis elegans OX=6239 GN@uggt-1 PE=1 SV=1	1006700000	174150000	4813900	287	112	15	67572000	127320000	190310000	284060000	799080	30	22	57	49	4
Q9GPA1	F48E3.4	Q9GPA1_CAEEL Peptidase S1 domain-containing protein OS=Caenorhabditis elegans OX=6239 GN@CELE_F48E3.4 PE=1 SV=3	0	0	0	3	2	5	398820000	775460000	13018000	80559000	36462000	42	32	5	6	18
Q9GRY9	nova-1	Q9GRY9_CAEEL KH domain-containing protein OS=Caenorhabditis elegans OX=6239 GN@nova-1 PE=1 SV=1;tr	0	0	0	0	1	0
Q9GRZ1	ebp-1	Q9GRZ1_CAEEL Microtubule End Binding Protein OS=Caenorhabditis elegans OX=6239 GN@ebp-1 PE=1 SV=1;tr	0	15462000	0	0	7	8	0	0	25925000	592000000	5500500	0	0	2	7	2
Q9GRZ2	prp-6	Q9GRZ2_CAEEL PRP6 homolog OS=Caenorhabditis elegans OX=6239 GN@prp-6 PE=1 SV=3	0	0	0	0	0	1
Q9GRZ3	dpy-21	DPY21_CAEEL Lysine-specific demethylase 9 OS=Caenorhabditis elegans OX=6239 GN@dpy-21 PE=1 SV=1	0	0	0	8	8	0
Q9GRZ9	tcc-1	Q9GRZ9_CAEEL Transmembrane and Coiled-Coil protein OS=Caenorhabditis elegans OX=6239 GN@tcc-1 PE=1 SV=1	15237000	13842000	0	6	9	4
Q9GS00	csn-1	CSN1_CAEEL COP9 signalosome complex subunit 1 OS=Caenorhabditis elegans OX=6239 GN@csn-1 PE=1 SV=1	0	0	0	3	1	0
Q9GUI5	Y45G5AM.9	Q9GUI5_CAEEL Uncharacterized protein OS=Caenorhabditis elegans OX=6239 GN@CELE_Y45G5AM.9 PE=1 SV=2;tr	0	0	0	7	0	0
Q9GYH7	rme-6	RME6_CAEEL Receptor-mediated endocytosis protein 6 OS=Caenorhabditis elegans OX=6239 GN@rme-6 PE=1 SV=2	0	0	0	11	6	5
Q9GYJ9	snx-1	Q9GYJ9_CAEEL PX domain-containing protein OS=Caenorhabditis elegans OX=6239 GN@snx-1 PE=1 SV=1	48065000	12256000	277030000	11	7	46	0	0	0	0	0	0	0	0	1	0
Q9GYN8	F47G3.3	Q9GYN8_CAEEL Uncharacterized protein OS=Caenorhabditis elegans OX=6239 GN@CELE_F47G3.3 PE=1 SV=1	0	0	0	0	3	0
Q9GYR2	arp-11	Q9GYR2_CAEEL Actin-Related Proteins OS=Caenorhabditis elegans OX=6239 GN@arp-11 PE=1 SV=2	148770000	40624000	0	27	13	2
Q9GYS7	rbm-5	Q9GYS7_CAEEL RNA Binding Motif protein homolog OS=Caenorhabditis elegans OX=6239 GN@rbm-5 PE=1 SV=1;tr	0	0	0	0	1	4
Q9GYT0	ech-1.2	Q9GYT0_CAEEL Enoyl-CoA Hydratase OS=Caenorhabditis elegans OX=6239 GN@ech-1.2 PE=1 SV=1;tr	0	0	0	5	1	0
Q9GZE9	ldp-1	LDP1_CAEEL Lipid droplet localized protein OS=Caenorhabditis elegans OX=6239 GN@ldp-1 PE=1 SV=1	0	0	0	4	1	0	0	0	0	0	0	0	0	12	5	0
Q9GZH2	ruvb-2	RUVB2_CAEEL RuvB-like 2 OS=Caenorhabditis elegans OX=6239 GN@ruvb-2 PE=1 SV=1	16980000	8372200	0	9	5	4
Q9GZH3	T22D1.3	IMDH_CAEEL Inosine-5-monophosphate dehydrogenase OS=Caenorhabditis elegans OX=6239 GN@T22D1.3 PE=3 SV=2;tr	0	0	0	20	0	0
Q9GZH5	rpn-1	Q9GZH5_CAEEL 26S proteasome non-ATPase regulatory subunit 2 OS=Caenorhabditis elegans OX=6239 GN@rpn-1 PE=1 SV=1	267610000	88869000	20294000	133	64	13
Q9GZH5b	rpn-1	Q9GZH5_CAEEL 26S proteasome non-ATPase regulatory subunit 2 OS=Caenorhabditis elegans OX=6239 GN@rpn-1 PE=1 SV=1	0	0	0	1	0	0
Q9GZH5t	rpn-1	GN@rpn-1	267610000	88869000	20294000	134	64	13
Q9GZI3	pod-2	Q9GZI3_CAEEL Acetyl-CoA carboxylase OS=Caenorhabditis elegans OX=6239 GN@pod-2 PE=1 SV=1;tr	51466000	4600100	0	47	11	3
Q9N2L7	plk-2	PLK2_CAEEL Serine/threonine-protein kinase plk-2 OS=Caenorhabditis elegans OX=6239 GN@plk-2 PE=1 SV=1	0	0	0	0	0	0	0	0	0	0	0	1	1	1	2	0
Q9N2U6	lmtr-2	LTOR2_CAEEL Ragulator complex protein LAMTOR2 homolog OS=Caenorhabditis elegans OX=6239 GN@lmtr-2 PE=3 SV=1	0	0	0	0	1	0
Q9N2X1	Y94H6A.3	Q9N2X1_CAEEL Uncharacterized protein OS=Caenorhabditis elegans OX=6239 GN@CELE_Y94H6A.3 PE=1 SV=2	0	0	0	0	3	0
Q9N2X3	kbp-4	Q9N2X3_CAEEL KNL (Kinetochore null) Binding Protein OS=Caenorhabditis elegans OX=6239 GN@kbp-4 PE=1 SV=2	0	0	0	1	1	0
Q9N303	deps-1	DEPS1_CAEEL P-granule-associated protein deps-1 OS=Caenorhabditis elegans OX=6239 GN@deps-1 PE=1 SV=1	0	0	0	1	1	0
Q9N341	Y55F3BR.1	Q9N341_CAEEL ATP-dependent RNA helicase DDX1 OS=Caenorhabditis elegans OX=6239 GN@CELE_Y55F3BR.1 PE=1 SV=3	0	0	0	6	8	5
Q9N358	cct-8	TCPQ_CAEEL T-complex protein 1 subunit theta OS=Caenorhabditis elegans OX=6239 GN@cct-8 PE=1 SV=3;tr	30269000	51110000	75036000	13	17	21	51281000	155320000	142200000	252780000	0	9	14	19	15	0
Q9N363	dcap-1	DCP1_CAEEL mRNA-decapping enzyme 1 OS=Caenorhabditis elegans OX=6239 GN@dcap-1 PE=1 SV=1	82254000	86865000	149350000	23	24	21	0	0	0	0	0	0	0	0	3	0
Q9N394	rbm-42	Q9N394_CAEEL RNA-binding motif protein 42 OS=Caenorhabditis elegans OX=6239 GN@rbm-42 PE=1 SV=1	0	0	0	0	0	0
Q9N3C9	rpb-7	Q9N3C9_CAEEL DNA-directed RNA polymerase II subunit RPB7 OS=Caenorhabditis elegans OX=6239 GN@rpb-7 PE=1 SV=1	0	0	0	0	0	0	0	0	0	0	0	1	0	1	0	0
Q9N3D9	nduf-5	Q9N3D9_CAEEL Complex I-15 kDa OS=Caenorhabditis elegans OX=6239 GN@nduf-5 PE=1 SV=1	0	0	0	0	0	0
Q9N3F1	dnc-6	DCTN6_CAEEL Dynactin subunit 6 OS=Caenorhabditis elegans OX=6239 GN@dnc-6 PE=3 SV=2	107160000	118110000	0	19	12	1
Q9N3F2	Y54E10A.6	Q9N3F2_CAEEL B3_4 domain-containing protein OS=Caenorhabditis elegans OX=6239 GN@CELE_Y54E10A.6 PE=1 SV=1	0	0	0	0	0	0
Q9N3F4	vbh-1	Q9N3F4_CAEEL RNA helicase OS=Caenorhabditis elegans OX=6239 GN@vbh-1 PE=1 SV=1;tr	0	0	0	2	2	1
Q9N3F7	Y53G8AR.9	Q9N3F7_CAEEL Uncharacterized protein OS=Caenorhabditis elegans OX=6239 GN@CELE_Y53G8AR.9 PE=1 SV=1	0	0	0	0	0	0
Q9N3G0	Y53G8AR.6	Q9N3G0_CAEEL SAP domain-containing protein OS=Caenorhabditis elegans OX=6239 GN@CELE_Y53G8AR.6 PE=1 SV=1	0	0	181810000	0	4	23	0	0	0	0	0	0	1	1	3	0
Q9N3H3	nduf-9	Q9N3H3_CAEEL NmrA domain-containing protein OS=Caenorhabditis elegans OX=6239 GN@nduf-9 PE=1 SV=2	0	0	0	0	0	0	0	0	0	0	0	0	1	19	4	0
Q9N3P1	pid-2	PID2_CAEEL Protein pid-2 OS=Caenorhabditis elegans OX=6239 GN@pid-2 PE=1 SV=2	0	0	0	2	1	0
Q9N3Q5	Y48G1A.1	Q9N3Q5_CAEEL Uncharacterized protein OS=Caenorhabditis elegans OX=6239 GN@CELE_Y48G1A.1 PE=1 SV=3	0	233000000	47147000	1	36	12
Q9N3R7	mis-12	Q9N3R7_CAEEL Human/fission yeast MIS (MInichromosome Stability) homolog OS=Caenorhabditis elegans OX=6239 GN@mis-12 PE=1 SV=1;tr	0	0	0	1	8	6
Q9N3S4	rnp-6	PUF60_CAEEL Poly(U)-binding-splicing factor rnp-6 OS=Caenorhabditis elegans OX=6239 GN@rnp-6 PE=1 SV=1	0	0	0	0	1	0
Q9N3S7	pcaf-1	Q9N3S7_CAEEL Histone acetyltransferase OS=Caenorhabditis elegans OX=6239 GN@pcaf-1 PE=1 SV=1	0	0	0	0	0	5
Q9N3T2	crn-1	FEN1_CAEEL Flap endonuclease 1 OS=Caenorhabditis elegans OX=6239 GN@crn-1 PE=1 SV=1	0	0	0	3	0	1
Q9N3T5	spg-7	AFG3_CAEEL AFG3-like protein spg-7 OS=Caenorhabditis elegans OX=6239 GN@spg-7 PE=3 SV=2	0	0	0	0	1	6
Q9N3T6	Y47G6A.14	Q9N3T6_CAEEL RING-type domain-containing protein OS=Caenorhabditis elegans OX=6239 GN@CELE_Y47G6A.14 PE=1 SV=2	24244000	9002400	0	6	6	1
Q9N3T8	msh-6	Q9N3T8_CAEEL DNA mismatch repair protein OS=Caenorhabditis elegans OX=6239 GN@msh-6 PE=1 SV=2	0	0	0	18	1	0
Q9N3W8	clec-174	Q9N3W8_CAEEL C-type lectin domain-containing protein OS=Caenorhabditis elegans OX=6239 GN@clec-174 PE=4 SV=2	329180000	1721500000	474080000	14	33	13
Q9N3Z3	chk-1	CHK1_CAEEL Serine/threonine-protein kinase chk-1 OS=Caenorhabditis elegans OX=6239 GN@chk-1 PE=1 SV=2	49358000	80092000	152330000	8	16	20
Q9N412	Y39A3CL.1	Q9N412_CAEEL Uncharacterized protein OS=Caenorhabditis elegans OX=6239 GN@CELE_Y39A3CL.1 PE=1 SV=4	0	103540000	819720000	0	38	125
Q9N425	csn-3	CSN3_CAEEL COP9 signalosome complex subunit 3 OS=Caenorhabditis elegans OX=6239 GN@csn-3 PE=1 SV=4	0	0	90029000	2	0	8
Q9N457	Y34D9A.7	Q9N457_CAEEL PSP domain-containing protein OS=Caenorhabditis elegans OX=6239 GN@CELE_Y34D9A.7 PE=1 SV=3;tr	0	0	0	2	10	1
Q9N4A7	npp-20	SEC13_CAEEL Protein SEC13 homolog OS=Caenorhabditis elegans OX=6239 GN@npp-20 PE=1 SV=1	0	0	0	1	0	0
Q9N4C6	Y76B12C.3	Q9N4C6_CAEEL Sep15_SelM domain-containing protein OS=Caenorhabditis elegans OX=6239 GN@CELE_Y76B12C.3 PE=1 SV=2	0	0	0	10	3	0	0	0	0	0	0	1	1	7	2	0
Q9N4F0	Y71H2B.4	Q9N4F0_CAEEL Uncharacterized protein OS=Caenorhabditis elegans OX=6239 GN@CELE_Y71H2B.4 PE=1 SV=1	0	69064000	61106000	3	8	6	0	0	0	0	0	3	4	0	0	0
Q9N4F1	Y71H2B.5	Q9N4F1_CAEEL Uncharacterized protein OS=Caenorhabditis elegans OX=6239 GN@CELE_Y71H2B.5 PE=1 SV=4	253020000	36894000	0	88	17	1
Q9N4F3	apb-1	Q9N4F3_CAEEL AP complex subunit beta OS=Caenorhabditis elegans OX=6239 GN@apb-1 PE=1 SV=2	2260600000	561070000	110250000	233	99	29
Q9N4F4	gpa-17	Q9N4F4_CAEEL G Protein, Alpha subunit OS=Caenorhabditis elegans OX=6239 GN@gpa-17 PE=1 SV=1	0	0	0	1	1	0
Q9N4G9	snr-7	RUXG_CAEEL Probable small nuclear ribonucleoprotein G OS=Caenorhabditis elegans OX=6239 GN@snr-7 PE=3 SV=1	0	287030000	81814000	1	17	13	0	0	160320000	279900000	0	3	1	4	5	0
Q9N4H4	parp-1	PARP1_CAEEL Poly [ADP-ribose] polymerase 1 OS=Caenorhabditis elegans OX=6239 GN@parp-1 PE=1 SV=1;tr	0	0	276070000	0	3	41
Q9N4H7	copa-1	Q9N4H7_CAEEL Coatomer subunit alpha OS=Caenorhabditis elegans OX=6239 GN@copa-1 PE=1 SV=2	26371000	16179000	0	7	8	0	223200000	439080000	634910000	1043900000	2440500	29	25	36	32	4
Q9N4I0	arx-1	ARP3_CAEEL Actin-related protein 3 OS=Caenorhabditis elegans OX=6239 GN@arx-1 PE=3 SV=1	49621000	107490000	265470000	18	29	55
Q9N4I1	dnc-5	Q9N4I1_CAEEL DyNactin Complex component OS=Caenorhabditis elegans OX=6239 GN@dnc-5 PE=1 SV=2	112220000	37418000	0	7	8	1
Q9N4I3	Y71F9AL.9	Q9N4I3_CAEEL Uncharacterized protein OS=Caenorhabditis elegans OX=6239 GN@CELE_Y71F9AL.9 PE=1 SV=1	0	72695000	43921000	0	9	6
Q9N4J2	vit-3	VIT3_CAEEL Vitellogenin-3 OS=Caenorhabditis elegans OX=6239 GN@vit-3 PE=1 SV=1	251590000	78999000	600610000	40	21	35	1666600000	4439700000	1340400000	1984700000	111860000	244	201	133	123	55
Q9N4J8	cct-3	TCPG_CAEEL T-complex protein 1 subunit gamma OS=Caenorhabditis elegans OX=6239 GN@cct-3 PE=3 SV=3	24313000	7383800	0	9	7	2	72058000	197970000	244570000	241010000	0	13	15	22	17	0
Q9N4L7	cec-10	Q9N4L7_CAEEL C.Elegans Chromodomain protein OS=Caenorhabditis elegans OX=6239 GN@cec-10 PE=1 SV=1	0	0	0	11	3	2
Q9N4M4	anc-1	ANC1_CAEEL Nuclear anchorage protein 1 OS=Caenorhabditis elegans OX=6239 GN@anc-1 PE=1 SV=3;tr	48616000	171010000	198370000	18	40	29
Q9N4N4	swsn-6	Q9N4N4_CAEEL SWI/SNF nucleosome remodeling complex component OS=Caenorhabditis elegans OX=6239 GN@swsn-6 PE=1 SV=2	0	0	0	10	1	1
Q9N4P3	ZK121.2	Q9N4P3_CAEEL R3H domain-containing protein OS=Caenorhabditis elegans OX=6239 GN@CELE_ZK121.2 PE=1 SV=1	0	0	0	0	0	0
Q9N4P9	exos-4.2	Q9N4P9_CAEEL RNase_PH domain-containing protein OS=Caenorhabditis elegans OX=6239 GN@exos-4.2 PE=1 SV=3	0	0	0	1	0	0
Q9N4V2	Y47D9A.1	Q9N4V2_CAEEL NTP_transferase domain-containing protein OS=Caenorhabditis elegans OX=6239 GN@CELE_Y47D9A.1 PE=1 SV=1;tr	0	0	0	5	2	0
Q9N4Y8	nuo-5	Q9N4Y8_CAEEL NADH-ubiquinone oxidoreductase 75 kDa subunit, mitochondrial OS=Caenorhabditis elegans OX=6239 GN@nuo-5 PE=1 SV=1	0	0	0	1	0	0
[truncated: 1,952 more rows]
