# Supplementary material for: The Pseudomonas aeruginosa ribonuclease Ribocin cleaves eukaryotic ribosomes at helix 69 to inhibit host translation
Source: PLoS Biol. 2026 May 20;24(5):e3003790. doi: 10.1371/journal.pbio.3003790 (PMC13189344; doi:10.1371/journal.pbio.3003790)
Supplement: S1 Data — (XLSX) [file pbio.3003790.s017.xlsx]

## Sheet: Fig_1B
pattern_score	absence_score	count (bubble size)
18	3	1
15	3	1
15	2	3
9	3	1
12	2	3
15	1	5
9	2	3
18	0	2
12	1	5
6	2	2
9	1	11
15	0	4
12	0	14
6	1	7
9	0	40
3	1	4
6	0	54
3	0	57
0	0	13

## Sheet: Fig_1C
strain	replicate	H69_cleaved_rRNA (% of 26S)
wildtype	1	97.64
wildtype	2	102.36
wildtype	3	109.89
wildtype	4	82.51
wildtype	5	107.61
wildtype	6	116.69
wildtype	7	88.71
wildtype	8	83.63
wildtype	9	110.97
wildtype	10	98.42
wildtype	11	101.58
wildtype	12	107.09
wildtype	13	92.91
wildtype	14	100
R12E2.13(gk5927)	1	120.61
R12E2.13(gk5927)	2	104.79
ZK829.7(gk3253)	1	100.23
ZK829.7(gk3253)	2	115.51
ZK637.2(sy1518)	1	78.02
ZK637.2(sy1518)	2	130.76
F13E6.1(def.)	1	99.37
F13E6.1(def.)	2	94.67
disl-2(0)	1	103.09
disl-2(0)	2	75.18
ZC373.2(tm15794)	1	83.87
ZC373.2(tm15794)	2	92.1
H03A11.2(tm6461)	1	70.65
H03A11.2(tm6461)	2	102.95
dhs-25(tm4291)	1	88.62
dhs-25(tm4291)	2	82.51
tsn-1(tm5720)	1	86.57
tsn-1(tm5720)	2	74.48
T25D3.3(ok2986)	1	78.16
T25D3.3(ok2986)	2	82.39
strl-1(ok3347)	1	75.53
strl-1(ok3347)	2	79.47
C45B2.1(ok2719)	1	97.31
C45B2.1(ok2719)	2	54.37
heh-1(ok603)	1	84.24
heh-1(ok603)	2	62.13
VC5.2(ok1796)	1	60.94
VC5.2(ok1796)	2	82.19
nas-11(ok3723)	1	46.11
nas-11(ok3723)	2	94.72
lbp-1(ok3426)	1	45.74
lbp-1(ok3426)	2	88.68
Y105E8B.9(ok3031)	1	58.02
Y105E8B.9(ok3031)	2	66.04
ZC434.8(tm10273)	1	56.93
ZC434.8(tm10273)	2	48.28
cor-1(ok869)	1	55.15
cor-1(ok869)	2	58.11
hoe-1(ve592)	1	28.03
hoe-1(ve592)	2	44.87
ΔPA14_21120	1	0
ΔPA14_21120	2	0
ΔPA14_21120	3	0

## Sheet: Fig_2A
time	RFU_PA14_wt_24h	RFU_ΔrbcN_24h	RFU_ΔrbcN_48h	RFU_ΔrbcN_72h	marker_size (nt)
1106	0	0	0	0
1107	0	0	0	0
1108	0	0	0	0
1109	0	0	0	0
1110	0	0	0	0
1111	0	0	0	0
1112	0	0	0	0
1113	0	0	0	0
1114	0	0	0	0
1115	0	0	0	0
1116	0	0	0	0
1117	0	0	0	0
1118	0	0	0	0
1119	0	0	0	0
1120	0	0	0	0
1121	-1.96	0	0	0
1122	0	0	0	0
1123	0	0	0	0
1124	0	0	0	0
1125	0	0	0	0
1126	0	0	0	0
1127	0	0	0	0
1128	0	0	0	0
1129	0	0	0	0
1130	0	0	0	0
1131	0	0	0	0
1132	0	0	0	0
1133	0	0	0	0
1134	0	0	0	0
1135	0	0	0	0
1136	0	0	0	0
1137	0	0	0	0
1138	0	0	0	0
1139	0	0	0	0
1140	0	0	0	0
1141	0	0	0	0
1142	0	0	0	0
1143	0	0	0	-3.96
1144	0	0	0	0
1145	0	0	0	0
1146	0	0	0	0
1147	0	0	0	0
1148	0	0	0	0
1149	0	0	0	0
1150	0	0	0	0
1151	0	0	0	0
1152	0	0	0	0
1153	0	0	0	0
1154	0	0	0	0
1155	0	0	0	0
1156	0	0	0	0
1157	0	0	0	0
1158	0	0	0	0
1159	0	0	0	0
1160	0	0	0	0
1161	0	0	0	0
1162	0	0	0	0
1163	0	0	0	0
1164	0	0	0	0
1165	0	0	0	0
1166	0	0	0	0
1167	0	0	0	0
1168	0	0	0	0
1169	-6.04	0	0	0
1170	0	0	0	0
1171	0	0	0	0
1172	0	0	0	0
1173	0	0	0	0
1174	0	0	0	0
1175	0	0	0	0
1176	0	0	0	0
1177	0	0	0	0
1178	0	0	0	0
1179	0	0	0	0
1180	0	0	0	0
1181	0	0	0	0
1182	0	0	0	0
1183	0	1.2	0	0
1184	4.53	12.44	5.82	1.4
1185	23.89	45.8	41.77	13.71
1186	78.33	128.8	129.75	51.31
1187	204.98	303.33	312.91	146.43
1188	450.2	612.11	633.6	347.25
1189	844.67	1067.46	1100.74	701.07
1190	1365.72	1616.4	1655.62	1217.78
1191	1913.33	2132.56	2167.03	1831.36
1192	2331.39	2457.72	2476.6	2394.61
1193	2477.38	2479.07	2476.84	2730.82	15
1194	2300.13	2191.94	2170.71	2722.12
1195	1868.75	1701.33	1668.6	2375.59
1196	1331.02	1162.08	1126.24	1817.65
1197	834.53	702.89	669.71	1222.27
1198	466.15	383.37	354.98	727.12
1199	240.28	198.24	174.13	390.37
1200	125.02	108.7	87.24	200.04
1201	76.43	72.76	52.48	110.61
1202	59.76	60.58	40.72	75.93
1203	54.92	56.25	36.76	64.61
1204	53.12	53.62	34.7	60.68
1205	51.69	51.36	33.09	58.24
1206	50.32	49.56	31.77	56.07
1207	48.95	48.07	30.5	54.25
1208	47.16	46.22	28.66	52.64
1209	44.41	43.35	25.59	50.59
1210	40.5	39.38	21.04	47.32
1211	35.71	34.83	15.44	42.49
1212	30.62	30.42	9.75	36.47
1213	25.82	26.7	5.05	30.2
1214	21.79	23.89	2.01	24.69
1215	18.9	21.99	0.67	20.67
1216	17.23	20.89	0.57	18.38
1217	16.88	20.31	0.98	17.56
1218	16.52	19.88	1.15	17.51
1219	16.17	19.14	0.43	17.35
1220	15.47	17.74	0	16.41
1221	13.94	15.54	0	14.41
1222	11.47	12.61	0	11.52
1223	8.37	9.22	0	8.13
1224	5.13	5.79	0	4.7
1225	2.18	2.72	0	1.62
1226	0	0.24	0	0
1227	0	0	0	0
1228	0	0	0	0
1229	0	0	0	0
1230	0	0	0	0
1231	0	0	0	0
1232	0	0	0	0
1233	0	0	0	0
1234	0	0	0	0
1235	0	0	0	0
1236	0	0	0	0
1237	0	0	0	0
1238	0	0	0	0
1239	0	0	0	0
1240	0	0	0	0
1241	0	0	0	0
1242	0	0	0	0
1243	0	0	0	-6.92
1244	0	0	0	0
1245	0	0	0	0
1246	0	0	0	0
1247	0	0	0	0
1248	0	0	0	0
1249	0	0	0	0
1250	0	0	0	0
1251	0	0	0	0
1252	0	0	0	0
1253	0	0	0	0
1254	0	0	0	0
1255	0	0	0	0
1256	0	0	0	0
1257	0	0	0	0
1258	0	0	0	0
1259	0	0	0	0
1260	0	0.49	0	0
1261	0	0.89	0	0
1262	0	1.04	0	1.13
1263	0	1.19	0	2.66
1264	0	1.53	0	4.28
1265	-0.06	2.12	0	5.83
1266	0.36	2.91	0	7.15
1267	1.01	3.84	0	8.23
1268	1.52	4.79	0	9.21
1269	1.89	5.61	0	10.23
1270	2.01	6.15	0	11.28
1271	1.73	6.3	0	12.17
1272	1	6.11	0	12.72
1273	0.06	5.68	0	12.96
1274	0	5.1	0	13.15
1275	0	4.47	0	13.55
1276	0	3.92	0	14.19
1277	0	3.63	0	14.9
1278	0.32	3.65	0	15.49
1279	0.82	3.98	0	15.97
1280	1.19	4.51	0	16.46
1281	1.47	5.15	0	17.08
1282	1.79	5.82	0	17.87
1283	2.28	6.46	0	18.67
1284	3.01	7.09	0	19.3
1285	3.97	7.77	0	19.72
1286	5.06	8.58	0	20.11
1287	6.14	9.54	0	20.75
1288	7.24	10.67	0	21.79
1289	8.54	12.08	0	23.15
1290	10.32	13.93	1.37	24.7
1291	12.74	16.28	4.24	26.49
1292	15.75	18.89	7.63	28.67
1293	19.05	21.35	11.2	31.33
1294	22.2	23.29	14.7	34.32
1295	24.86	24.68	18.17	37.32
1296	27.06	26.01	21.91	40.13
1297	29.38	28.21	26.46	42.88
1298	32.87	32.37	32.56	46.14
1299	38.7	39.25	40.96	50.91
1300	47.48	48.68	51.95	58.16
1301	58.79	59.37	64.82	68.23
1302	71	69.35	77.74	80.14
1303	82.2	77.15	88.62	91.79
1304	91.75	83.14	96.82	101.12
1305	101.66	90.12	104.49	107.88
1306	116.55	102.51	116.47	114.63
1307	141.74	124.38	138.4	126.07
1308	180.11	156.97	173.6	146.79
1309	229.48	196.86	220.38	178.56
1310	282.31	236.51	271.31	218.43
1311	328.98	267.6	316.19	259.16
1312	346.2	285.8	347.71	292.44
1313	363.43	293.78	366.41	313.77
1314	387.63	300.2	381.16	325.72
1315	411.48	315.46	404.69	337.12
1316	447.66	346.9	447.11	358.56
1317	504.9	395.81	511.32	397.03
1318	583.82	457.56	592.36	452.73
1319	677.44	524.47	680.75	519.57
1320	776.02	590.37	768.49	589.14
1321	873.44	654.66	854.49	656.1
1322	971.59	723.17	946.44	721.99
1323	1080.51	805.69	1057.67	795.09
1324	1214.54	911.3	1201.33	886.76
1325	1386.01	1043.42	1384.39	1006.21
1326	1597.92	1195.43	1602.87	1155.66
1327	1837.53	1348.99	1838.76	1326.38
1328	2074.91	1477.93	2061.44	1497.5
1329	2271.03	1558.49	2236.74	1640.77
1330	2394.57	1581.24	2341.98	1731.72
1331	2438.54	1556.66	2378.41	1762.24
1332	2424.71	1509.57	2370.8	1745.36
1333	2391.44	1466.14	2353.05	1708.07
1334	2373.32	1442.7	2349.9	1676.81
1335	2387.79	1444.17	2368.43	1666.77
1336	2438.24	1472.08	2405.35	1682.66
1337	2528.17	1533.56	2462.81	1728.73
1338	2670.53	1641.67	2557.84	1816.88
1339	2879.89	1803.75	2714.21	1962.57
1340	3151.59	2006.59	2939.95	2168.57
1341	3447.55	2212.39	3208.73	2409.97
1342	3705.86	2372.85	3643.16	2523.17
1343	3870.94	2452.97	3715.12	2636.38
1344	3921.76	2447.41	3687.44	2794.1
1345	3877.83	2378.62	3597.52	2853.32
1346	3782.12	2281.12	3488.41	2820.29
1347	3677.8	2184.96	3391.4	2727.76
1348	3594.38	2107.45	3322.15	2614.31
1349	3546.63	2053.54	3286.16	2508.38
1350	3538.55	2019.71	3284.37	2424.08
1351	3564.72	1997.36	3312.36	2365.22
1352	3606.71	1974.65	3353.46	2329.94
1353	3630.15	1937.59	3373.35	2311.5
1354	3590.91	1872.53	3327.01	2296.17
1355	3453.86	1771.25	3180.44	2262.71
1356	3214.72	1636.43	2934.19	2188.53
1357	2907.71	1482.89	2628.47	2061.24
1358	2590.12	1331.84	2323.22	1888.12
1359	2314.3	1201.51	2068.03	1694.5
1360	2211.15	1101.05	1884.26	1511.32
1361	2108.01	1031.89	1769	1361.38
1362	1974.48	993.31	1710.66	1254.29
1363	1904.92	985.29	1699.12	1191.18
1364	1887.07	1004.57	1722.48	1170.83
1365	1902.5	1037.88	1757.81	1188.94
1366	1920.51	1061.3	1770.35	1231.02
1367	1902.7	1050.33	1727.39	1268.87
1368	1820.85	994.07	1616.89	1269.33
1369	1674.02	901.78	1455.2	1211.95
1370	1488.72	796.98	1278.25	1101.45
1371	1302.46	706.08	1125.61	964.4
1372	1146.76	650.56	1028.76	834.55
1373	1042.07	644.31	1005.24	739.77
1374	1000.87	691.35	1054.5	697.84
1375	1027.34	782.2	1155.42	716.34
1376	1111.02	893.54	1271.09	790.81
1377	1223.51	995.42	1362.6	902.4
1378	1326.21	1062.94	1404.2	1021.17
1379	1385.64	1084.93	1390.15	1116.42
1380	1385.81	1064.57	1330.49	1167.86
1381	1330.46	1013.8	1241.47	1170.57
1382	1236.34	946.41	1138.04	1132.16
1383	1123.94	873.71	1031.17	1066.17
1384	1010.52	803.15	928.51	986.21
1385	906.94	738.79	835.39	902.91
1386	817.2	681.88	754.6	823.38
1387	739.22	630.72	684.85	751.59
1388	666.23	580.35	619.82	688.29
1389	589.5	523.79	549.91	630.34
1390	502.51	455.54	467.53	570.82
1391	404.93	375.7	372.5	502.1
1392	303.7	291.09	273.14	420.9
1393	209.71	212.19	181.63	331.54
1394	132.45	147.86	107.59	244.22
1395	76.09	101.91	54.41	169.43
1396	39.28	72.99	20.09	113.01
1397	17.64	57.02	0.24	75.17
1398	6.43	49.66	0	52.68
1399	2.19	47.84	0	41.57
1400	2.97	50.08	0	38.52
1401	7.85	55.78	0	41.1
1402	16	64.13	5.64	47.38
1403	25.76	73.16	14.73	55.54
1404	34.32	79.91	21.73	63.47
1405	38.62	81.7	24.14	68.78
1406	36.86	77.65	20.94	69.59
1407	29.69	69.17	13.34	65.58
1408	24.76	59.23	4.24	58.4
1409	19.84	50.77	0	50.88
1410	10.58	45.43	0	45.46
1411	4.17	43.41	0	43.05
1412	1.2	43.93	0	42.95
1413	1.12	45.98	0	43.8
1414	2.96	48.78	0	44.47
1415	5.88	51.83	0	44.57
1416	9.3	54.82	0	44.19
1417	12.82	57.64	0	43.55
1418	16.21	60.3	1.9	42.72
1419	19.2	62.59	3.13	41.67
1420	21.26	63.83	3.27	40.26
1421	21.58	63.08	1.59	38.21
1422	19.46	59.79	0	35.21
1423	14.95	54.45	0	31.14
1424	9.01	48.49	0	26.3
1425	3.06	43.52	0	21.31
1426	0	40.52	0	16.88
1427	0	39.49	0	13.56	200
1428	0	39.78	0	11.59
1429	0	40.63	0	10.91
1430	0	41.52	0	11.21
1431	0	42.27	0	12.08
1432	0	42.9	0	13.14
1433	0	43.46	0	14.14
1434	0	43.93	0	14.95
1435	0	44.32	0	15.58
1436	0	44.63	0	16.09
1437	0	44.82	0	16.55
1438	0	44.77	0	17.09
1439	0	44.45	0	17.77
1440	0	44	0	18.66
1441	0	43.67	0	19.83
1442	0	43.66	0	20.58
1443	0	44.01	0	21.34
1444	0	44.68	0	23.19
1445	0	45.72	0	25.24
1446	0	47.25	0	27.15
1447	0	49.27	0	28.49
1448	0	51.56	0	28.98
1449	0	53.74	0	28.68
1450	0.51	55.46	0	27.95
1451	1.49	56.57	0	27.3
1452	2.82	57.15	0	27.1
1453	4.8	57.43	0	27.46
1454	7.68	57.71	0	28.28
1455	9.58	58.15	0	29.41
1456	11.48	58.69	0	30.6
1457	15.77	59.08	0	31.56
1458	19.84	59.14	0	31.98
1459	22.89	58.93	0	31.65
1460	24.43	58.78	0	30.57
1461	24.63	59.16	0	28.98
1462	24.36	60.57	0	27.37
1463	25.1	63.62	0	26.41
1464	28.75	69.13	0	26.93
1465	37.45	78.12	0	29.99
1466	52.9	91.34	8.33	36.93
1467	75.39	108.74	25.59	49.03
1468	102.97	128.96	47.52	66.91
1469	131.38	149.32	71.37	89.58
1470	155.12	166.39	93.04	114.18
1471	169.03	176.93	108.24	136.37
1472	169.79	178.73	113.81	151.59
1473	156.88	171.33	108.61	156.35
1474	132.93	156.3	93.82	149.34
1475	103.02	136.86	72.6	132.01
1476	73.15	116.95	49.18	108.27
1477	48.09	99.92	27.5	83.18
1478	30.13	87.56	10.09	61.06
1479	19.04	79.99	0	44.12
1480	13.13	76.31	0	32.33
1481	10.44	75.33	0	24.46
1482	9.47	76.09	0	19.25
1483	9.44	77.9	0	15.91
1484	10.26	80.35	0	14.08
1485	12.37	83.33	0	13.55
1486	16.32	86.89	0	14.16
1487	22.46	91.05	0	15.85
1488	30.7	95.76	0	18.67
1489	40.49	100.86	6.14	22.66
1490	50.98	106.09	15.03	27.74
1491	61.14	111.12	24.53	33.67
1492	70.03	115.63	33.88	39.95
1493	76.95	119.39	42.17	45.88
1494	81.54	122.28	48.63	50.7
1495	83.68	124.25	52.96	53.87
1496	83.28	125.23	55.24	55.27
1497	80.12	125.21	55.65	55.11
1498	74.05	124.23	54.02	53.65
1499	65.4	122.44	50	50.97
1500	55.26	120	43.51	47.09
1501	45.17	117.11	35.28	42.3
1502	36.53	114.08	26.7	37.27
1503	33.29	111.43	19.12	32.83
1504	30.06	109.73	13.22	29.57
1505	25.65	109.4	8.91	27.62
1506	22.65	110.5	5.7	26.79
1507	20.36	112.69	3.17	26.83
1508	18.44	115.45	1.2	27.58
1509	16.97	118.27	0	29.02
1510	16.15	120.85	0	31.2
1511	15.95	123.06	0	34.09
1512	16.04	124.87	0.61	37.5
1513	15.98	126.24	2.29	41
1514	15.55	127.21	4.18	43.95
1515	14.9	127.97	5.78	45.79
1516	14.43	128.87	6.77	46.29
1517	14.55	130.25	7.25	45.73
1518	15.53	132.32	7.77	44.7
1519	17.46	135.17	9.04	43.93
1520	20.39	138.85	11.75	44.15
1521	24.38	143.5	16.37	46.14
1522	29.6	149.35	23.2	50.63
1523	36.17	156.69	32.29	58.15
1524	44.07	165.57	43.39	68.73
1525	52.84	175.53	55.8	81.67
1526	61.36	185.43	68.29	95.49
1527	67.97	193.67	79.07	108.13
1528	71	198.88	86.09	117.21
1529	69.71	200.66	87.8	120.77
1530	64.74	199.76	84	118
1531	57.83	197.63	76.05	109.7
1532	50.86	195.58	66.3	98.03
1533	45.09	194.35	56.92	85.55
1534	40.95	194.08	49.11	74.34
1535	38.33	194.66	43.07	65.6
1536	36.81	195.88	38.54	59.72
1537	35.91	197.54	35.21	56.51
1538	35.19	199.32	32.92	55.35
1539	34.46	200.79	31.57	55.45
1540	33.73	201.53	30.98	56.1
1541	33.01	201.25	30.86	56.5
1542	32.17	199.97	30.85	56.9
1543	30.96	197.91	30.64	57.64
1544	29.21	195.42	29.97	58.05
1545	27.04	192.81	28.75	57.74
1546	24.79	190.34	27	56.38
1547	22.95	188.17	24.8	53.94
1548	21.87	186.36	22.33	50.75	500
1549	21.63	184.89	19.79	47.28
1550	22.09	183.74	17.48	43.9
1551	22.55	182.88	15.66	40.84
1552	23.01	182.26	14.48	38.17
1553	24.12	181.72	13.97	35.92
1554	25.28	181.12	14.08	34.12
1555	26.39	180.47	14.74	32.78
1556	27.44	179.95	15.8	31.85
1557	28.43	179.75	17.05	31.37
1558	29.45	179.9	18.32	31.45
1559	30.7	180.23	19.59	32.32
1560	32.37	180.44	21.19	34.23
1561	34.45	180.35	23.6	37.42
1562	36.74	180.02	27.2	42.12
1563	38.98	179.7	32	48.58
1564	41.05	179.67	37.79	57.12
1565	43.01	180.14	44.34	68.06
1566	45.07	181.11	51.61	81.59
1567	47.41	182.42	59.43	97.36
1568	50.02	183.77	67.15	113.97
1569	52.65	184.78	73.59	128.97
1570	54.85	185.18	77.51	139.52
1571	56.11	184.94	78.3	143.74
1572	56.09	184.24	76.36	141.65
1573	54.72	183.38	72.85	135.1
1574	52.37	182.64	69.12	126.81
1575	49.75	182.29	66.03	119.05
1576	47.65	182.54	63.66	112.73
1577	46.54	183.64	61.46	107.35
1578	46.42	185.73	58.78	101.74
1579	46.99	188.8	55.36	94.96
1580	47.89	192.43	51.53	87.05
1581	48.93	195.87	47.91	78.87
1582	50.13	198.21	44.94	71.52
1583	51.65	198.9	42.59	65.65
1584	53.63	198.02	40.48	61.27
1585	55.91	196.19	38.15	57.91
1586	57.93	194.3	35.36	55.04
1587	58.92	193.06	32.2	52.28
1588	58.36	192.9	28.97	49.48
1589	56.37	194.02	26.11	46.69
1590	53.58	196.59	24.07	44.12
1591	50.82	200.8	23.28	42.12
1592	48.82	206.65	24.08	41.2
1593	48.14	213.77	26.64	41.82
1594	49.24	221.36	30.88	44.19
1595	52.42	228.42	36.21	48.06
1596	57.59	234.08	41.48	52.7
1597	64.2	237.97	45.34	57.06
1598	71.34	240.27	46.88	60.3
1599	74.73	241.5	46.28	62.37
1600	78.13	242.21	44.83	64.26
1601	83.98	242.72	44.29	67.63
1602	88.5	243.12	45.94	73.89
1603	91.47	243.27	50.02	83.19
1604	92.96	243.08	55.7	94.14
1605	93.53	242.64	61.67	104.35
1606	94.11	242.16	66.79	111.82
1607	95.3	241.81	70.51	115.85
1608	96.86	241.5	72.86	117.05
1609	97.78	240.86	73.96	116.45
1610	97	239.49	73.71	114.59
1611	94.16	237.35	71.72	111.31
1612	90.02	235.22	67.76	106.23
1613	86.5	234.84	62.29	99.58
1614	86.6	238.97	56.72	92.7
1615	94.11	250.82	53.43	88.24
1616	112.76	272.98	55.7	89.72
1617	144.19	305.62	67.2	100.46
1618	185.67	345.15	90.8	121.85
1619	229.25	384.35	126.43	151.74
1620	264.07	414.88	169.26	184.11
1621	280.94	430.66	210.26	211.01
1622	276.39	430.19	239.38	225.82
1623	253.57	416.53	249.94	225.95
1624	219.82	395.32	241.2	213.18
1625	183.1	372.43	217.74	192.04
1626	149.41	352.39	186.63	167.5
1627	122.09	337.78	154.44	143.51
1628	102.25	329.33	125.69	122.59
1629	89.49	326.3	102.64	106.1
1630	82.47	327.13	85.92	94.42
1631	79.43	330.03	75.01	87.16
1632	78.7	333.48	68.7	83.34
1633	78.99	336.39	65.43	81.75
1634	79.63	338.2	63.7	81.42
1635	80.48	338.93	62.49	81.88
1636	81.83	339.14	61.48	83.31
1637	84.08	339.81	61.05	86.52
1638	87.56	341.96	62.05	92.72
1639	92.31	346.17	65.53	103.15
1640	98.25	352.15	82.75	110.86
1641	105.24	358.44	95.88	118.56
1642	113.04	362.84	109.69	138.59
1643	120.98	363.37	121.33	161.3
1644	127.8	359.29	128.18	183.22
1645	132.03	351.59	128.89	200.12
1646	132.45	342.44	123.95	208.53
1647	132.87	334.12	115.57	207.33
1648	130.76	328.05	106.81	198.48
1649	127.26	324.55	100.35	186.23
1650	124.03	323.1	97.6	175.33
1651	121.92	322.96	98.4	169.07
1652	120.72	323.56	101.36	168.31
1653	119.78	324.54	104.75	171.7
1654	118.78	325.72	107.15	176.74
1655	118.06	326.93	107.75	180.95	1000
1656	118.4	328.01	106.23	182.47
1657	120.69	328.9	102.64	180.3
1658	125.87	329.78	97.49	174.4
1659	135.88	331.11	91.73	165.82
1660	156	333.42	86.66	156.52
1661	199.24	337.11	83.36	148.77
1662	291.5	342.26	82.34	144.22
1663	472.41	348.58	83.36	143.37
1664	784.72	355.48	85.77	145.52
1665	1249.71	362.33	88.93	149.35
1666	1838.78	368.64	92.42	153.67
1667	2463.06	374.17	96.09	157.9
1668	2996.91	378.93	99.93	162.13
1669	3328.03	383.03	103.89	166.7
1670	3404.44	386.57	107.72	171.67
1671	3248.99	389.54	110.89	176.35
1672	2937.04	391.77	112.62	179.33
1673	2556.98	392.94	112.13	178.93
1674	2178.27	392.75	108.93	174.08
1675	1838.38	391.21	103.07	164.83
1676	1546.4	388.84	95.26	152.48
1677	1294.65	386.54	86.75	139.08
1678	1071.15	385.32	78.93	126.75
1679	868.29	385.87	72.84	117.14
1680	685.75	388.45	68.83	111.07
1681	528.39	392.92	66.66	108.46
1682	401.59	399.08	65.84	108.6
1683	307.36	406.72	66.04	110.51
1684	242.96	415.56	67.23	113.36
1685	202.25	425.2	69.46	116.57
1686	178.17	435.25	72.63	119.83
1687	164.74	445.75	76.52	123.12
1688	157.81	457.6	81.03	126.6
1689	154.91	472.48	86.29	130.69
1690	154.65	492.47	92.66	135.83
1691	156.21	519.33	100.45	142.33
1692	158.93	553.66	109.76	150.13
1693	162.11	594.44	120.43	158.77
1694	163.56	638.97	132.14	167.52
1695	165	683.24	144.43	175.48
1696	166.86	722.62	156.65	181.82
1697	167.15	752.65	167.9	185.88
1698	165.74	769.98	177.07	187.24
1699	163.05	773.01	183.09	185.96
1700	159.87	762.15	185.26	182.58
1701	156.96	739.43	183.48	178.03
1702	154.56	707.9	178.19	173.28
1703	152.41	671.13	170.18	168.86
1704	150.16	632.86	160.36	164.68
1705	147.76	596.66	149.78	160.44
1706	145.64	565.62	139.58	156.13
1707	144.45	542.15	130.88	152.27
1708	144.68	527.75	124.55	149.65
1709	146.36	522.71	121.06	148.86
1710	149	525.71	120.46	150.05
1711	151.69	533.94	122.5	152.87
1712	153.48	543.93	126.75	156.63
1713	153.84	552.77	132.54	160.51
1714	152.98	558.98	139.09	163.85
1715	151.88	562.71	145.53	166.4
1716	151.93	565.32	151.31	168.57
1717	154.43	568.63	156.35	171.26
1718	160.17	574.12	161.24	175.49
1719	169.25	582.4	166.97	181.92
1720	181.18	593.05	174.57	190.61
1721	195.15	604.93	184.67	201.1
1722	210.33	616.83	197.23	212.54
1723	226.5	628.13	211.5	224.02
1724	244.81	639.34	226.52	234.99
1725	268.4	652.45	241.94	245.81
1726	302.1	670.69	259.17	258.27
1727	350.76	697.77	282.14	275.69
1728	416.68	736.36	316.88	302.19
1729	497.83	786.61	369.83	341.05
1730	588.95	846.04	444.83	392.92
1731	687.98	912.54	540.66	455.27
1732	810.12	992.35	650.64	525.37
1733	1011.03	1113.74	766.13	608.69
1734	1415.92	1344.88	885.19	734.97
1735	2238.73	1809.19	1027.08	981.6
1736	3759.96	2682.3	1251.75	1497.87
1737	6228.91	4149.24	1677.22	2510.16
1738	9691.45	6310.93	2478.66	4276.84
1739	13818.9	9066.05	3846.47	6970.61
1740	17872.9	12039.9	5891.91	8741.88
1741	20904	14640.5	8526.29	10513.1
1742	21516.9	16257.9	11387	14455
1743	22129.8	16515.8	13892.6	18020.7
1744	21282	15426.2	15444	20361
1745	18702.7	13353.6	15675.9	20906.1
1746	15140.7	10826.2	14606.1	19606.6
1747	11405.9	8325.8	12593.1	16916.9
1748	8092.27	6164.45	10147	13549.8
1749	5484.59	4472.04	7726.08	10179.5
1750	3613.98	3246.98	5624.42	7255.3
1751	2368.68	2417.13	3965.48	4970.32
1752	1588.6	1885.55	2751.19	3327.12
1753	1121.72	1558.72	1917.41	2225.17
1754	848.87	1361.31	1374.84	1528.63
1755	688.35	1240.65	1035.16	1107.76
1756	589.95	1164.1	825.67	859.19
1757	525.3	1112.95	694.5	710.92
1758	479.01	1076.22	608.71	618.06
1759	442.62	1046.74	549.02	554.86
1760	411.21	1019.51	504.44	507.15
1761	381.89	991.41	468.38	467.18
1762	353.24	960.99	436.65	430.83
1763	325.08	927.94	406.54	396.09
1764	298.04	892.59	376.57	362.22
1765	272.96	855.65	346.41	329.25
1766	250.39	818.09	316.53	297.68
1767	230.49	780.95	287.85	268.33
1768	213.21	745.26	261.31	242.06
1769	198.63	712.11	237.63	219.55
1770	187.1	682.74	217.28	201.11	2000
1771	179.09	658.33	200.45	186.78
1772	175.12	639.62	187.03	176.35
1773	176.08	626.48	176.78	169.47
1774	184.5	617.95	169.39	165.68
1775	207.09	612.49	164.62	164.46
1776	258.79	608.53	162.07	165.1
1777	366.98	604.8	161.1	166.73
1778	572.9	600.51	160.82	168.5
1779	926.8	595.38	160.28	169.77
1780	1475.81	589.59	158.86	170.32
1781	2248.18	583.88	156.59	170.34
1782	3239.4	579.5	154.09	170.35
1783	4402.79	577.73	152.29	171.07
1784	5642.21	579.02	152.07	173.18
1785	6808.78	582.44	153.99	176.94
1786	7713.48	585.73	158.16	182.04
1787	8169.94	586.24	164.14	187.49
1788	8061.34	581.9	170.89	191.81
1789	7729.22	577.01	176.84	193.44
1790	7397.1	572.12	180.33	191.35
1791	6319.7	558.1	180.27	185.54
1792	5051.67	542.64	176.76	177.18
1793	3813.59	529.25	171.08	168.35
1794	2758.79	521.17	165.27	161.39
1795	1951.67	520.57	161.47	158.3
1796	1385.3	528.62	161.33	160.36
1797	1015.7	546.01	165.95	168.15
1798	791.8	573.69	176.01	182.03
1799	671.03	613.33	192.23	202.89
1800	622.02	667.02	215.93	232.5
1801	620.62	736.18	249.45	273.2
1802	645.35	819.73	295.91	326.56
1803	675.47	912.52	357.81	391.67
1804	692.36	1004.83	434.86	463.67
1805	682.82	1083.81	522.15	533.57
1806	642.06	1136.62	609.64	589.93
1807	574.46	1154.37	683.92	622.28
1808	491.07	1135.2	731.8	624.8
1809	405.07	1085.06	744.55	598.5
1810	327.39	1015.66	720.96	550.69
1811	264.3	940.57	667.69	492.15
1812	217.29	871.18	596.75	433.46
1813	184.67	814.31	521.32	382.14
1814	163.43	772.04	452.12	341.72
1815	150.76	743.24	395.42	312.41
1816	144.59	725.72	353.12	292.62
1817	143.53	717.64	324.07	280.41
1818	146.62	718.02	305.88	274.32
1819	153.2	726.51	296.37	273.6
1820	162.95	743.11	294.14	278.08
1821	175.98	768.03	298.56	287.9
1822	192.84	801.62	309.36	303.21
1823	214.37	844	326.45	324.06
1824	241.48	894.39	349.75	350.11
1825	274.85	950.78	379.26	380.57
1826	314.52	1010.3	414.93	414.2
1827	359.77	1070.18	456.71	449.82
1828	409.07	1128.67	504.61	486.8
1829	460.65	1185.71	558.83	525.33
1830	514.45	1242.91	619.84	566.22
1831	577.18	1304.05	688.07	610.93
1832	672.67	1377.43	763.31	663.7
1833	858.36	1482.43	844.8	738.45	3000
1834	1244.08	1662.08	933.17	873.71
1835	2001.45	1999.82	1036.13	1156.85
1836	3344.9	2633.64	1178.95	1752.03
1837	4405.48	3754.11	1419.5	2914.44
1838	5466.05	5570.44	1863.4	4962.45
1839	8423.48	8235.11	2668.64	6572
1840	12026.1	11737.8	4024.81	8181.56
1841	15782.8	15808.7	6095.92	12663.3
1842	18984.6	19894.1	8931.41	18135.5
1843	20923.4	23255.4	12374.8	23886.5
1844	21159.2	25186.8	16020	28878.1
1845	19693.5	25268	19263	32054.4
1846	16952.7	23525	21460.9	32724.5
1847	13596.1	20408.8	22147.3	30825.8
1848	10263.8	16607.5	21204.4	26923
1849	7394.17	12797.7	18900.4	21954.1
1850	5171.4	9457.83	15772.4	16873.3
1851	3579.65	6807.44	12422.6	12374.5
1852	2498.63	4853.43	9333.01	8790.41
1853	1784.73	3483.03	6775.21	6150.36
1854	1316.04	2547.75	4820.72	4308.83
1855	1005.96	1913.94	3409.86	3064.95
1856	799.49	1481.76	2427.36	2235.27
1857	664.09	1185.11	1755.05	1680.78
1858	580.78	983.73	1296.56	1306.95
1859	537.14	853.7	982.66	1053.47
1860	522.13	779.32	767.5	883.2
1861	523.41	747.23	622.25	772.87
1862	527.53	743.1	529.02	706.28
1863	522.53	751.05	475.59	669.79
1864	501.22	755.5	451.41	650.28
1865	462.87	744.5	445.12	635.49
1866	412.27	712.62	444.44	615.63
1867	356.88	661.57	437.93	585.26
1868	303.53	598.06	417.68	543.75
1869	256.46	530.22	381.25	494.37
1870	216.92	464.52	331.56	442.08
1871	184.08	404.48	274.92	391.34
1872	156.27	351.06	218.11	344.71
1873	131.99	303.78	166.12	302.76
1874	110.34	261.71	121.25	264.84	4000
1875	91.1	224.02	83.55	230.15
1876	74.43	190.16	51.91	198.24
1877	60.48	159.88	25.05	169.11
1878	49.1	133.25	1.99	142.87
1879	39.85	110.43	0	119.57
1880	32.11	91.49	0	99.16
1881	25.26	76.14	0	81.53
1882	18.85	63.75	0	66.5
1883	12.6	53.56	0	53.77
1884	6.52	45.02	0	42.98
1885	3.68	37.8	0	33.79
1886	0.83	31.74	0	25.94
1887	0	26.63	0	19.13
1888	0	22.19	0	13.07
1889	0	18.15	0	7.46
1890	0	14.4	0	2.13
1891	0	11.02	0	0
1892	0	8.25	0	0
1893	0	6.4	0	0
1894	0	5.71	0	0
1895	0	6.38	0	0
1896	0	8.52	0	0
1897	0	12.25	0	0
1898	0	17.72	0	0
1899	5.62	25.06	0	0
1900	15.4	34.33	0	0
1901	26.4	45.27	0	0
1902	37.93	57.24	0	5.41
1903	49.1	69.26	0	13.3
1904	58.91	80.19	0	21.55
1905	66.67	89.06	0	29.53
1906	72.19	95.26	0	36.46
1907	75.71	98.62	0	41.62
1908	77.68	99.28	0	44.57
1909	78.43	97.56	0	45.22
1910	78.17	93.84	0	43.93
1911	77.04	88.57	0	41.32
1912	75.17	82.33	0	38.01
1913	72.71	75.8	0	34.41
1914	69.83	69.57	0	30.64
1915	66.71	63.86	0	26.68
1916	63.51	58.58	0	22.57
1917	60.29	53.54	0	18.5
1918	57.08	48.72	0	14.69
1919	53.82	44.26	0	11.3
1920	50.35	40.34	0	8.38
1921	46.48	37.01	0	5.94
1922	42.08	34.19	0	3.91
1923	37.23	31.76	0	2.14
1924	32.24	29.53	0	0.5
1925	27.49	27.37	0	0
1926	23.32	25.3	0	0
1927	19.83	23.64	0	0
1928	16.93	22.81	0	0
1929	14.47	23.07	0	0
1930	12.38	24.27	0	0
1931	10.89	26.02	0	0

## Sheet: Fig_2B
strain	time_exposed_h	replicate	H69_cleaved_rRNA (% of 26S)
PA14 wt	0	1	0
PA14 wt	0	2	0
PA14 wt	24	1	23.52
PA14 wt	24	2	18.06
PA14 wt	24	3	22.03
PA14 wt	48	1	32.21
PA14 wt	48	2	10.69
ΔrbcN	0	1	0
ΔrbcN	0	2	0
ΔrbcN	24	1	0
ΔrbcN	24	2	0
ΔrbcN	24	3	0
ΔrbcN	48	1	0
ΔrbcN	48	2	0
ΔrbcN	72	1	0
ΔrbcN	72	2	0

## Sheet: Fig_2E
rbcN_condition	replicate	H69_cleaved_rRNA (% of 26S)
wildtype	1	21.1
wildtype	2	20.08
wildtype	3	18.56
H60A	1	0
H60A	2	0
H60A	3	0
T159A	1	0
T159A	2	0
T159A	3	0
T159A	4	0
Y161A	1	0
Y161A	2	0
Y161A	3	0
Y161A	4	0

## Sheet: Fig_3A
condition	replicate	H69_cleaved_rRNA (% of 26S)
uninduced	1	0
uninduced	2	0
uninduced	3	0
rbcN wt	1	17.91
rbcN wt	2	16.02
rbcN wt	3	21.87
rbcN H60A	1	0
rbcN H60A	2	0
rbcN H60A	3	0

## Sheet: Fig_3B
time	RFU_no_RbcN	RFU_RbcN_wt	RFU_RbcN_H60A_1μM	RFU_RbcN_H60A_0.25μM	marker_size (nt)
1100	2	0	0	0
1101	1	0	0	0
1102	1	0	0	0
1103	1	0	0	0
1104	0	0	0	0
1105	0	0	0	0
1106	1	-2	0	0
1107	1	0	0	0
1108	2	0	0	0
1109	3	0	0	0
1110	4	0	0	0
1111	5	0	0	0
1112	5	0	0	0
1113	5	1	0	1
1114	4	2	0	1
1115	3	2	0	1
1116	2	3	0	1
1117	2	3	1	0
1118	3	2	2	0
1119	3	2	3	0
1120	4	2	3	0
1121	4	2	3	0
1122	4	2	3	0
1123	4	2	3	0
1124	3	2	2	0
1125	2	2	2	0
1126	1	2	2	0
1127	0	1	2	0
1128	0	1	2	0
1129	0	1	1	0
1130	1	0	1	0
1131	1	1	1	0
1132	2	1	1	0
1133	2	1	1	0
1134	2	1	1	0
1135	2	0	2	0
1136	2	0	2	0
1137	2	0	2	0
1138	2	0	1	0
1139	2	0	1	0
1140	1	0	0	0
1141	1	0	0	0
1142	1	0	0	0
1143	1	0	0	0
1144	1	0	0	0
1145	2	0	0	0
1146	2	0	0	0
1147	3	0	0	0
1148	3	0	1	0
1149	3	0	1	0
1150	3	0	1	-3
1151	3	0	1	0
1152	2	0	0	0
1153	1	0	0	0
1154	1	0	-1	0
1155	0	0	0	0
1156	0	0	0	0
1157	0	0	0	0
1158	0	0	0	0
1159	0	0	0	0
1160	1	0	0	0
1161	1	0	0	0
1162	1	0	0	0
1163	1	1	0	0
1164	1	1	0	0
1165	1	1	0	0
1166	2	1	0	0
1167	3	1	0	0
1168	3	1	0	0
1169	3	1	1	0
1170	4	2	1	0
1171	4	3	2	0
1172	4	4	1	0
1173	4	4	1	0
1174	4	4	1	0
1175	4	3	1	0
1176	4	3	1	0
1177	5	3	2	0
1178	8	6	5	3
1179	17	15	12	23
1180	42	42	34	75
1181	106	106	88	183
1182	238	239	202	377
1183	466	468	403	665
1184	795	796	700	1013
1185	1179	1176	1055	1342
1186	1522	1513	1384	1549
1187	1715	1696	1583	1560	15
1188	1687	1660	1582	1374
1189	1450	1419	1383	1059
1190	1090	1062	1058	716
1191	719	698	710	428
1192	418	407	421	231
1193	221	217	225	120
1194	113	114	116	68
1195	66	67	66	48
1196	49	50	47	42
1197	44	44	41	40
1198	43	41	39	39
1199	42	39	38	38
1200	41	38	37	37
1201	40	36	37	36
1202	39	35	36	34
1203	38	32	34	32
1204	35	30	32	29
1205	32	26	29	26
1206	28	24	25	22
1207	24	21	22	20
1208	22	19	18	18
1209	19	18	16	17
1210	18	17	14	16
1211	17	17	14	16
1212	17	17	14	15
1213	17	17	15	14
1214	16	17	15	13
1215	16	17	15	13
1216	14	15	14	11
1217	12	13	13	9
1218	11	11	12	7
1219	9	10	10	4
1220	7	8	10	2
1221	6	7	9	0
1222	4	6	8	0
1223	3	5	7	0
1224	2	4	5	-4
1225	2	3	4	0
1226	2	2	2	0
1227	2	2	1	0
1228	3	2	0	0
1229	3	1	0	0
1230	3	1	0	0
1231	2	1	0	0
1232	1	0	0	0
1233	1	0	0	0
1234	0	0	0	0
1235	0	0	0	0
1236	1	0	0	0
1237	1	0	0	0
1238	1	1	1	0
1239	1	2	2	0
1240	1	2	2	0
1241	2	2	3	0
1242	2	1	3	0
1243	2	0	2	0
1244	3	0	2	0
1245	2	0	2	0
1246	2	0	1	0
1247	1	0	1	0
1248	1	0	1	0
1249	0	0	1	0
1250	0	0	1	0
1251	0	0	1	0
1252	0	1	1	0
1253	1	1	0	0
1254	1	2	0	0
1255	2	3	0	0
1256	3	5	0	0
1257	3	8	0	0
1258	2	11	1	0
1259	2	13	1	0
1260	1	15	2	0
1261	2	17	2	0
1262	2	19	1	2
1263	4	24	1	4
1264	6	33	2	6
1265	8	48	4	8
1266	10	69	7	10
1267	11	94	9	11
1268	12	105	11	12
1269	12	116	13	13
1270	12	130	13	12
1271	11	128	12	11
1272	11	112	10	10
1273	11	87	7	9
1274	10	60	5	9
1275	10	39	4	10
1276	10	24	3	11
1277	11	17	3	12
1278	12	14	4	13
1279	13	14	6	15
1280	14	15	8	17
1281	16	17	11	21
1282	19	20	14	26
1283	23	25	19	33
1284	30	31	25	41
1285	37	39	33	50
1286	45	48	37	59
1287	52	57	41	67
1288	59	65	48	76
1289	66	73	56	85
1290	73	81	63	94
1291	79	89	71	102
1292	84	95	79	106
1293	86	99	85	106
1294	86	99	88	102
1295	83	95	87	98
1296	81	91	84	98
1297	83	90	81	107
1298	91	96	82	117
1299	110	114	91	127
1300	138	144	112	159
1301	174	183	145	198
1302	212	226	186	238
1303	245	264	228	273
1304	269	293	265	299
1305	284	311	292	316
1306	289	323	309	327
1307	293	332	320	338
1308	301	342	330	350
1309	311	356	343	365
1310	323	371	358	380
1311	336	387	374	394
1312	349	401	389	407
1313	362	416	403	420
1314	375	435	417	439
1315	393	466	437	471
1316	422	517	471	524
1317	470	598	528	607
1318	544	710	616	720
1319	647	847	737	855
1320	771	994	881	996
1321	902	1128	1030	1122
1322	1019	1179	1161	1214
1323	1105	1230	1256	1272
1324	1155	1292	1311	1305
1325	1179	1325	1341	1331
1326	1195	1347	1362	1362
1327	1215	1372	1390	1398
1328	1242	1404	1422	1428
1329	1267	1434	1448	1443
1330	1281	1451	1461	1445
1331	1282	1453	1462	1443
1332	1278	1450	1460	1450
1333	1281	1454	1469	1470
1334	1297	1472	1492	1501
1335	1322	1502	1525	1530
1336	1347	1532	1556	1549
1337	1364	1552	1575	1557
1338	1370	1562	1584	1561
1339	1372	1568	1591	1572
1340	1378	1581	1606	1594
1341	1395	1609	1632	1625
1342	1421	1652	1670	1663
1343	1454	1716	1714	1709
1344	1491	1811	1767	1772
1345	1540	1956	1837	1856
1346	1604	2160	1930	1959
1347	1684	2404	2043	2062
1348	1766	2638	2155	2137
1349	1830	2795	2232	2151
1350	1848	2822	2243	2085
1351	1802	2703	2167	1943
1352	1688	2469	2087	1748
1353	1523	2174	2007	1540
1354	1338	1874	1791	1364
1355	1174	1621	1562	1263
1356	1070	1455	1368	1265
1357	1056	1406	1253	1381
1358	1146	1487	1247	1586
1359	1326	1672	1356	1829
1360	1554	1899	1555	2038
1361	1767	2078	1785	2161
1362	1911	2134	1973	2184
1363	1962	2040	2059	2130
1364	1936	1828	2029	2034
1365	1865	1565	1909	1917
1366	1768	1310	1746	1774
1367	1646	1096	1575	1598
1368	1488	923	1404	1394
1369	1296	780	1230	1183
1370	1089	660	1053	990
1371	895	558	883	829
1372	731	475	732	764
1373	599	406	606	699
1374	491	345	503	591
1375	398	290	416	496
1376	315	264	337	411
1377	244	238	268	340
1378	187	194	208	283
1379	146	158	162	242
1380	117	132	129	212
1381	99	114	107	191
1382	87	102	92	174
1383	79	92	82	160
1384	72	84	74	148
1385	70	78	68	138
1386	67	72	63	130
1387	62	67	57	122
1388	57	62	52	115
1389	53	58	46	107
1390	47	54	41	100
1391	42	50	36	92
1392	37	46	31	85
1393	31	43	26	79
1394	27	40	23	74
1395	24	38	20	70
1396	21	38	18	67
1397	20	39	17	66
1398	19	41	16	65
1399	19	44	15	64
1400	18	46	15	64
1401	18	46	14	62
1402	18	47	13	61
1403	18	47	13	60
1404	18	47	14	59
1405	19	49	14	59
1406	20	52	16	60
1407	22	57	19	63
1408	25	62	22	66
1409	29	69	25	69
1410	32	78	28	71
1411	35	87	30	72
1412	37	96	31	73
1413	39	101	30	72
1414	39	100	30	71
1415	38	94	29	70
1416	37	84	27	69
1417	35	75	25	67
1418	33	67	24	64
1419	30	62	22	62
1420	28	58	20	59
1421	27	57	19	58
1422	26	57	18	58	200
1423	26	57	18	59
1424	27	58	19	63
1425	30	59	21	68
1426	35	63	24	74
1427	41	68	28	81
1428	48	75	33	86
1429	55	81	39	90
1430	61	83	44	91
1431	64	85	48	91
1432	64	87	50	89
1433	63	86	51	87
1434	61	85	50	86
1435	59	85	49	85
1436	58	87	47	84
1437	57	91	46	83
1438	55	94	44	82
1439	53	95	42	80
1440	51	95	41	79
1441	49	92	39	78
1442	48	89	38	77
1443	47	85	37	76
1444	47	82	37	75
1445	47	81	37	75
1446	47	80	37	75
1447	47	82	37	74
1448	48	87	38	74
1449	49	96	38	74
1450	49	109	38	73
1451	49	125	38	73
1452	48	144	39	73
1453	47	162	39	74
1454	46	178	39	74
1455	45	187	39	73
1456	45	188	39	71
1457	43	181	38	69
1458	43	168	36	67
1459	43	151	35	68
1460	46	135	36	72
1461	53	127	40	83
1462	67	129	50	101
1463	87	142	67	125
1464	100	165	91	154
1465	113	191	119	182
1466	140	213	145	201
1467	163	223	162	207
1468	176	219	167	199
1469	175	202	158	180
1470	161	176	138	157
1471	140	150	115	135
1472	117	127	93	118
1473	98	112	77	110
1474	85	104	67	108
1475	78	102	63	110
1476	76	102	63	113
1477	76	103	64	115
1478	77	101	64	113
1479	77	99	63	109
1480	76	97	62	106
1481	74	97	61	105
1482	75	101	62	108
1483	78	108	66	112
1484	83	111	68	116
1485	88	114	71	116
1486	90	119	75	113
1487	90	119	76	108
1488	86	116	74	103
1489	81	111	70	97
1490	75	106	64	93
1491	70	101	58	88
1492	65	96	52	82
1493	59	90	47	76
1494	54	85	43	71
1495	49	81	38	66
1496	45	79	35	63
1497	42	83	33	63
1498	42	95	32	66
1499	43	123	34	72
1500	46	168	39	78
1501	50	233	45	84
1502	55	307	52	87
1503	57	374	58	87
1504	58	411	61	84
1505	57	405	60	80
1506	54	358	56	77
1507	51	288	50	74
1508	49	215	44	72
1509	48	157	40	74
1510	48	120	37	79
1511	52	103	38	87
1512	59	100	41	100
1513	69	107	49	115
1514	82	119	59	132
1515	98	136	72	149
1516	116	154	85	163
1517	133	172	97	173
1518	148	187	107	178
1519	156	195	114	175
1520	158	195	116	167
1521	152	188	114	162
1522	142	176	107	156
1523	129	163	97	145
1524	117	152	88	135
1525	108	145	81	128
1526	102	144	76	124
1527	99	150	74	124
1528	100	162	75	126
1529	104	181	79	132
1530	110	203	85	141
1531	116	224	92	150
1532	123	237	99	158
1533	128	240	105	163
1534	131	231	108	164
1535	131	214	108	162
1536	128	196	105	156
1537	124	180	100	149
1538	118	175	95	143
1539	113	169	90	139
1540	110	162	87	136
1541	107	157	84	135
1542	106	154	83	134
1543	106	152	82	134
1544	105	151	82	134
1545	106	151	82	134
1546	106	151	83	135
1547	107	154	82	136
1548	107	158	82	139	500
1549	108	165	83	142
1550	110	174	83	147
1551	112	187	84	152
1552	116	202	87	157
1553	120	219	91	161
1554	125	236	95	164
1555	128	254	97	166
1556	131	269	98	169
1557	133	282	98	172
1558	134	295	98	179
1559	137	307	99	188
1560	143	319	103	199
1561	151	330	109	211
1562	161	339	117	222
1563	173	345	125	232
1564	184	346	134	240
1565	194	342	140	247
1566	202	336	145	255
1567	209	330	149	264
1568	216	327	154	277
1569	226	329	161	295
1570	239	338	171	314
1571	256	352	186	333
1572	277	368	203	348
1573	298	382	222	357
1574	315	390	238	356
1575	324	388	249	349
1576	323	378	254	338
1577	314	363	254	324
1578	301	346	249	312
1579	287	330	242	301
1580	274	315	234	293
1581	263	305	226	286
1582	255	297	219	281
1583	248	293	212	279
1584	243	292	207	281
1585	240	297	204	288
1586	242	309	205	301
1587	250	329	212	319
1588	264	355	225	341
1589	283	386	244	363
1590	305	414	265	381
1591	326	437	286	392
1592	343	443	303	396
1593	352	450	314	392
1594	353	453	317	383
1595	347	449	314	377
1596	337	442	306	371
1597	325	434	297	359
1598	314	430	287	347
1599	305	429	278	337
1600	297	433	269	328
1601	289	440	259	319
1602	280	445	249	309
1603	269	445	238	300
1604	259	439	227	291
1605	249	426	218	284
1606	243	408	211	281
1607	241	390	208	283
1608	245	376	211	292
1609	255	369	220	307
1610	271	371	236	327
1611	291	381	257	351
1612	313	398	280	374
1613	334	418	301	391
1614	347	437	317	399
1615	351	449	323	394
1616	344	451	320	378
1617	326	445	317	351
1618	300	433	300	319
1619	269	423	275	287
1620	237	424	245	258
1621	208	442	214	233
1622	196	478	186	215
1623	183	525	163	202
1624	164	571	144	194
1625	150	603	130	190
1626	140	612	120	189
1627	135	598	112	190
1628	132	567	108	193
1629	133	529	106	198
1630	136	490	106	203
1631	142	454	109	210
1632	150	421	113	217
1633	158	391	118	223
1634	166	362	122	228
1635	173	334	124	231
1636	178	310	125	234
1637	181	290	125	238
1638	185	277	125	244
1639	190	271	127	254
1640	197	273	132	265
1641	207	279	139	276
1642	219	287	147	283
1643	231	292	154	285
1644	237	293	157	280
1645	238	290	156	269
1646	231	286	149	253
1647	217	282	139	235
1648	200	271	126	217
1649	181	257	113	201
1650	163	243	100	188
1651	148	230	89	180
1652	137	222	82	178
1653	131	220	78	183
1654	131	224	78	195
1655	137	236	83	214
1656	150	253	93	242
1657	171	274	108	276
1658	199	300	128	312
1659	232	329	152	344
1660	267	357	176	367
1661	298	381	198	374
1662	319	395	213	365
1663	324	397	216	344
1664	314	386	209	317
1665	291	368	193	291	1000
1666	263	347	174	271
1667	236	329	156	257
1668	215	316	143	250
1669	202	311	135	249
1670	194	313	132	248
1671	192	326	132	251
1672	194	351	136	259
1673	201	394	144	273
1674	213	457	156	294
1675	232	541	175	321
1676	256	644	198	352
1677	284	757	224	383
1678	313	870	251	412
1679	341	972	277	438
1680	366	1050	301	457
1681	387	1097	322	470
1682	403	1111	329	478
1683	414	1097	337	480
1684	421	1062	347	478
1685	424	1013	351	472
1686	422	955	349	463
1687	417	893	342	452
1688	409	828	331	438
1689	397	762	317	423
1690	383	695	302	407
1691	368	630	286	392
1692	353	568	270	377
1693	338	510	255	362
1694	323	460	240	346
1695	308	418	224	330
1696	290	383	208	314
1697	271	358	192	298
1698	252	339	176	283
1699	233	327	161	270
1700	216	323	147	260
1701	209	320	135	252
1702	202	317	125	248
1703	192	317	118	248
1704	185	319	114	250
1705	183	322	113	254
1706	184	327	114	260
1707	188	333	117	265
1708	194	342	121	270
1709	199	354	124	273
1710	203	374	127	274
1711	204	408	129	277
1712	202	464	132	282
1713	200	554	136	293
1714	200	693	145	310
1715	203	894	159	335
1716	210	1169	181	366
1717	221	1522	212	401
1718	235	1945	252	439
1719	252	2415	300	475
1720	269	2888	353	509
1721	287	3308	407	538
1722	305	3615	457	559
1723	323	3761	497	572
1724	341	3724	523	576
1725	359	3520	533	573
1726	376	3192	526	565
1727	389	2799	508	554
1728	400	2396	481	541
1729	406	2022	452	530
1730	409	1698	423	522
1731	410	1429	397	520
1732	411	1215	376	526
1733	414	1048	360	540
1734	423	923	352	566
1735	438	835	351	602
1736	463	780	360	650
1737	496	753	378	705
1738	539	750	405	764
1739	590	764	440	820
1740	647	789	480	866
1741	706	816	519	898
1742	759	840	553	911
1743	800	856	578	909
1744	824	861	589	907
1745	827	855	587	888
1746	810	840	573	859
1747	778	821	551	826
1748	738	803	539	795
1749	697	791	527	770
1750	662	791	504	754
1751	637	802	489	751
1752	624	824	482	759
1753	625	856	486	779
1754	639	875	500	809
1755	666	894	523	849
1756	703	935	554	898
1757	753	978	593	958
1758	814	1020	639	1031
1759	889	1061	692	1118
1760	980	1101	754	1220
1761	1088	1139	823	1334
1762	1211	1175	902	1455
1763	1347	1207	987	1577
1764	1486	1235	1077	1694
1765	1622	1263	1166	1809
1766	1752	1303	1256	1938
1767	1886	1377	1353	2109
1768	2045	1520	1476	2364
1769	2267	1773	1657	2750
1770	2595	2177	1933	3308
1771	3073	2763	2347	4063
1772	3734	3546	2936	5010
1773	4588	4518	3720	6105
1774	5612	5634	4694	7271
1775	6745	6818	5820	8399
1776	7893	7963	7019	9366
1777	8938	8949	8185	10057
1778	9765	9664	9196	10387
1779	10273	10023	9935	10314
1780	10397	9989	10316	9856
1781	10260	9575	10295	9076
1782	10123	8844	9884	8076
1783	9489	7895	9142	6967
1784	8577	6835	8165	5853
1785	7494	5765	7056	4815
1786	6350	4764	5918	3906
1787	5236	3879	4833	3150
1788	4221	3136	3860	2550
1789	3346	2537	3032	2094
1790	2628	2070	2361	1758
1791	2065	1714	1838	1515
1792	1640	1444	1446	1338
1793	1330	1239	1157	1208
1794	1107	1079	946	1107	2000
1795	947	951	791	1027
1796	829	846	676	962
1797	737	759	588	908
1798	665	687	520	865
1799	605	629	466	831
1800	556	586	425	808
1801	519	557	396	792
1802	494	540	377	782
1803	482	533	366	773
1804	479	531	361	763
1805	483	532	359	748
1806	488	533	355	731
1807	490	535	349	715
1808	488	537	341	704
1809	483	544	335	702
1810	482	556	334	709
1811	486	574	340	720
1812	499	597	352	731
1813	519	622	360	736
1814	542	644	368	731
1815	561	660	383	716
1816	572	668	392	692
1817	571	670	393	663
1818	559	667	385	648
1819	538	660	369	633
1820	512	652	349	603
1821	485	641	327	574
1822	459	630	306	549
1823	435	617	287	526
1824	414	603	271	507
1825	396	587	258	490
1826	380	568	247	475
1827	366	549	238	463
1828	354	529	229	455
1829	346	511	222	452
1830	341	498	218	456
1831	343	492	218	465
1832	353	494	223	480
1833	370	504	235	498
1834	394	520	252	517
1835	420	540	271	535
1836	446	563	291	553
1837	470	591	308	572
1838	492	625	323	598
1839	517	666	338	634
1840	551	716	357	687
1841	599	776	383	760
1842	669	849	423	854
1843	763	934	478	965
1844	880	1029	550	1083
1845	1012	1128	637	1195
1846	1147	1223	730	1285
1847	1266	1302	818	1340
1848	1353	1360	888	1353
1849	1397	1392	929	1325
1850	1392	1400	936	1263
1851	1342	1385	910	1179
1852	1259	1348	857	1086
1853	1158	1293	787	994
1854	1051	1222	712	910
1855	949	1140	639	837
1856	858	1054	572	778
1857	779	973	516	734
1858	714	907	471	705
1859	664	867	437	694
1860	648	864	416	707
1861	632	885	409	746
1862	622	906	421	813
1863	641	995	454	902
1864	694	1122	510	1001
1865	779	1268	583	1093
1866	887	1409	665	1162	3000
1867	1001	1521	740	1196
1868	1102	1588	797	1192
1869	1170	1602	826	1155
1870	1198	1568	825	1096
1871	1182	1494	797	1026
1872	1133	1394	749	956
1873	1061	1281	691	895
1874	980	1167	631	845
1875	901	1063	577	806
1876	833	981	532	777
1877	778	928	497	753
1878	736	911	470	729
1879	705	929	460	704
1880	678	980	449	676
1881	652	1053	430	647
1882	622	1139	409	618
1883	587	1236	387	595
1884	550	1354	365	580
1885	513	1522	345	578
1886	480	1781	331	590
1887	454	2173	328	615
1888	437	2715	342	651
1889	430	3385	377	694
1890	433	4120	431	737
1891	446	4823	501	776
1892	464	5393	577	793
1893	487	5751	649	809
1894	511	5862	709	834
1895	535	5737	748	850
1896	559	5423	767	861
1897	585	4981	767	868
1898	610	4474	752	872
1899	635	3952	729	873
1900	659	3450	702	871
1901	681	2988	673	868
1902	700	2574	646	863
1903	716	2210	620	858
1904	730	1895	597	856
1905	742	1627	577	857
1906	756	1403	561	864
1907	773	1219	552	877
1908	796	1074	549	894
1909	822	963	553	914
1910	852	882	562	936
1911	884	828	575	958
1912	914	798	588	978
1913	942	788	600	995
1914	965	793	610	1009	4000
1915	982	799	616	1022
1916	994	806	619	1036
1917	1002	821	620	1058
1918	1012	834	625	1094
1919	1032	843	637	1150
1920	1072	852	663	1228
1921	1141	863	707	1326
1922	1240	878	771	1435
1923	1366	898	851	1545
1924	1506	920	942	1645
1925	1646	940	1032	1724
1926	1771	952	1114	1777
1927	1868	952	1177	1801
1928	1929	938	1218	1799
1929	1952	908	1232	1779
1930	1941	867	1223	1757
1931	1909	821	1197	1758
1932	1877	777	1167	1818
1933	1877	750	1153	1990
1934	1959	751	1186	2339
1935	2189	798	1305	2936
1936	2654	906	1566	3838
1937	3443	1088	2026	5056
1938	4622	1349	2734	6535
1939	5411	1675	3704	8142
1940	6200	2037	4895	9687
1941	8093	2390	6204	10966
1942	10121	2684	7477	11807
1943	12036	2879	8547	12116
1944	13576	2951	9273	11890
1945	14536	2896	9422	11207
1946	14815	2732	9571	10194
1947	14426	2489	9433	8993
1948	13482	2198	8915	7735
1949	12150	1890	8116	6519
1950	10610	1590	7152	5412
1951	9019	1314	6127	4449
1952	7499	1072	5128	3640
1953	6124	866	4211	2977
1954	4934	697	3408	2445
1955	3939	561	2730	2025
1956	3129	453	2173	1695
1957	2482	370	1724	1437
1958	1974	305	1369	1236
1959	1578	255	1092	1078
1960	1272	216	876	952
1961	1036	185	710	852
1962	854	160	582	770
1963	713	139	482	702
1964	602	123	403	644
1965	513	109	340	593
1966	441	98	289	570
1967	383	89	247	547
1968	334	82	213	505
1969	293	78	184	466
1970	259	75	160	430
1971	230	70	139	398
1972	205	66	121	368
1973	183	62	106	340
1974	165	59	94	314
1975	149	57	84	290
1976	135	55	77	268
1977	124	53	70	247
1978	114	52	65	229
1979	105	51	59	213
1980	96	50	55	198
1981	88	50	51	185
1982	81	49	48	172
1983	76	49	45	161
1984	72	48	44	152
1985	69	48	43	144
1986	67	47	41	137
1987	65	46	40	132
1988	65	46	40	127
1989	64	46	39	122
1990	64	45	39	118
1991	64	44	39	114	6000
1992	64	44	40	110
1993	64	43	41	105
1994	64	43	43	101
1995	64	43	44	96
1996	64	43	44	91
1997	63	42	43	86
1998	62	42	42	81
1999	61	40	40	77
2000	60	39	38	74
2001	58	39	36	72
2002	56	39	35	70
2003	54	38	34	68
2004	54	38	33	67
2005	54	37	32	65
2006	54	36	31	64
2007	53	35	29	64
2008	53	34	28	64
2009	51	33	27	65
2010	50	31	26	65
2011	49	30	26	66
2012	49	29	26	66
2013	49	28	25	66
2014	49	27	25	66
2015	48	26	24	66
2016	48	25	23	65
2017	47	25	23	65
2018	47	25	23	65
2019	46	25	23	65
2020	46	25	23	66
2021	45	25	23	66
2022	45	25	23	66
2023	45	25	23	65
2024	45	25	22	65
2025	45	24	22	65
2026	45	24	22	64
2027	45	24	21	63
2028	44	24	20	62
2029	44	24	19	60
2030	43	24	19	59
2031	43	23	18	58
2032	42	23	18	57
2033	41	22	18	57
2034	41	22	18	57
2035	40	22	18	57
2036	40	22	18	57
2037	40	22	19	57
2038	40	22	19	57
2039	41	21	20	57
2040	42	20	21	57
2041	43	18	22	58
2042	44	17	22	59
2043	46	17	22	60
2044	47	16	22	61
2045	49	17	23	62
2046	50	17	23	63
2047	52	17	24	64
2048	53	17	26	65
2049	54	17	27	66
2050	55	17	28	67
2051	56	16	28	67
2052	57	16	29	67
2053	59	16	29	67
2054	59	16	29	67
2055	59	16	29	67
2056	58	16	29	67
2057	56	16	29	66
2058	55	16	28	65
2059	53	16	27	64
2060	52	16	26	62
2061	52	16	25	61
2062	52	16	24	61
2063	51	15	23	61
2064	50	14	22	61
2065	49	13	22	61
2066	47	12	21	62
2067	46	11	21	61
2068	45	10	20	60
2069	43	10	20	59
2070	42	10	19	57
2071	41	11	18	55
2072	39	12	18	54
2073	38	12	17	52
2074	37	13	17	52
2075	36	13	18	51
2076	36	12	18	52
2077	35	12	17	52
2078	34	12	17	51
2079	34	11	17	51
2080	33	10	16	50
2081	33	9	15	49
2082	33	9	14	48
2083	33	8	14	48
2084	32	8	14	48
2085	32	7	14	48
2086	31	7	14	48
2087	31	7	13	47
2088	29	7	13	47
2089	28	7	13	47
2090	27	6	13	46
2091	26	6	12	46
2092	26	6	11	45
2093	26	6	9	45
2094	25	6	8	44
2095	25	6	7	43
2096	25	6	6	42
2097	25	6	6	41
2098	25	5	6	39
2099	24	5	6	38
2100	23	4	7	37
2101	22	4	7	36
2102	21	4	7	36
2103	21	4	7	35
2104	21	4	6	35
2105	21	4	5	35
2106	22	4	5	35
2107	22	4	4	35
2108	21	4	3	34
2109	20	4	3	33
2110	19	5	3	33
2111	18	5	3	33
2112	17	5	4	33
2113	17	5	4	33
2114	17	5	4	33
2115	17	5	5	33
2116	17	4	5	33
2117	16	3	5	32
2118	16	3	6	32
2119	15	3	6	32
2120	15	3	6	32
2121	15	3	6	33
2122	15	3	6	33
2123	15	4	5	32
2124	15	4	4	31
2125	15	4	4	30
2126	15	4	3	29
2127	16	4	3	29
2128	16	4	2	29
2129	16	3	2	29
2130	17	3	2	29
2131	17	3	2	28
2132	17	2	2	27
2133	16	2	2	26
2134	16	3	2	26
2135	15	3	2	25
2136	15	3	1	25
2137	15	3	0	24
2138	14	4	0	24
2139	14	4	0	24
2140	13	3	0	24
2141	13	3	0	24
2142	12	3	0	24
2143	11	2	0	24
2144	11	2	0	24
2145	11	1	0	24
2146	11	1	0	24
2147	12	1	0	24
2148	11	1	0	23
2149	11	1	0	22
2150	10	1	0	21
2151	10	1	1	20
2152	10	0	1	19
2153	10	0	0	18
2154	10	0	0	17
2155	10	0	0	16
2156	10	0	0	15
2157	10	0	0	14
2158	10	0	0	13
2159	10	0	0	14
2160	10	0	0	15
2161	11	0	0	16
2162	12	0	0	17
2163	12	0	0	18
2164	13	0	0	18
2165	13	0	0	18
2166	13	0	0	19
2167	13	0	0	19
2168	13	0	0	20
2169	12	0	0	20
2170	12	0	0	21

## Sheet: Fig_3D
time	RFU_no_RbcN	RFU_RbcN_wt	RFU_RbcN_H60A	marker_size (nt)
1170	-0.94	-5.36	3.42
1171	-0.73	-4.39	3.64
1172	-0.77	-2.89	3.28
1173	-0.65	-1.25	2.86
1174	-0.07	0.29	3.05
1175	1.13	1.69	3.65
1176	2.99	3.06	4.26
1177	5.41	4.54	6.46
1178	8.02	6.09	9.15
1179	10.24	7.58	11.6
1180	11.6	8.87	13.19
1181	12.14	10.02	13.75
1182	12.53	11.29	13.77
1183	13.85	13.24	14.3
1184	17.73	16.96	16.91
1185	27.75	24.8	24.39
1186	52.9	42.88	43.38
1187	112.38	85.65	89.46
1188	237.7	180.89	191.98
1189	464.79	368.05	391.68
1190	811.58	682.03	722.67
1191	1248.56	1121.95	1179.73
1192	1684.98	1622.62	1690.31
1193	1993.24	2057.33	2120.84
1194	2068.23	2286.63	2330.41
1195	1885.19	2230.25	2245.03	15
1196	1513.52	1912.74	1900.28
1197	1076.3	1448.22	1419.64
1198	687.08	976.86	946.03
1199	406.58	599.91	576.8
1200	238.84	352.31	340.39
1201	154.57	216.41	214
1202	118.26	153.13	156.52
1203	103.84	126.86	132.77
1204	97.58	115.35	122.02
1205	94.4	108.63	115.78
1206	93.23	104.14	112.16
1207	93.89	102.1	111.19
1208	95.62	102.47	112.19
1209	96.8	103.88	113.28
1210	95.69	104.12	112.32
1211	91.47	101.53	108.22
1212	84.8	96.04	101.48
1213	77.5	89.06	97.6
1214	71.35	82.43	93.71
1215	67.21	77.37	86.54
1216	64.69	73.94	80.85
1217	62.78	71.36	76.63
1218	60.63	68.6	73.45
1219	58	64.99	70.75
1220	55.09	60.51	68.1
1221	52.18	55.8	65.26
1222	49.49	51.85	62.3
1223	47.15	49.41	59.55
1224	45.16	48.99	57.34
1225	43.21	48.58	55.63
1226	40.79	48.68	53.84
1227	37.59	48.51	51.14
1228	33.76	46.91	47.04
1229	29.82	43.3	41.72
1230	26.32	38.05	35.92
1231	23.65	32.3	30.46
1232	22.03	27.4	25.96
1233	21.44	24.21	22.75
1234	21.56	22.85	20.91
1235	21.77	22.81	20.28
1236	21.35	23.35	20.41
1237	19.89	23.89	20.77
1238	17.56	24.06	20.93
1239	14.99	23.66	20.65
1240	12.83	22.54	19.86
1241	11.44	20.66	18.53
1242	10.76	18.21	16.77
1243	10.58	15.5	14.85
1244	10.62	12.8	13.18
1245	10.67	10.14	12.11
1246	10.82	7.5	11.7
1247	10.82	5.05	11.72
1248	10.43	3.24	11.86
1249	9.45	2.47	11.88
1250	7.77	2.8	11.62
1251	5.47	3.85	11.03
1252	2.95	5.06	10.6
1253	0.85	5.98	10.16
1254	-0.33	6.37	9.18
1255	-0.53	6.12	8.28
1256	-0.2	5.27	7.58
1257	0.14	4.04	7.04
1258	0.23	2.82	6.52
1259	0.07	2.02	5.99
1260	-0.26	1.89	5.46
1261	-0.6	2.38	4.98
1262	-0.69	3.19	4.52
1263	-0.08	3.97	4.09
1264	1.47	4.45	3.76
1265	3.61	4.54	3.62
1266	5.49	4.36	3.67
1267	6.17	4.11	3.86
1268	5.33	4.05	4.2
1269	3.41	4.35	4.78
1270	1.35	5.14	5.65
1271	0.07	6.66	6.73
1272	-0.03	9.16	7.83
1273	0.8	12.71	8.72
1274	1.89	16.86	9.27
1275	2.59	20.59	9.42
1276	2.73	22.67	9.15
1277	2.54	22.27	8.58
1278	2.41	19.52	8.02
1279	2.61	15.49	7.85
1280	3.12	11.6	8.23
1281	3.74	8.85	8.97
1282	4.21	7.45	9.71
1283	4.39	7.03	10.22
1284	4.33	7.01	10.51
1285	4.24	6.99	10.69
1286	4.4	6.84	10.71
1287	5.06	6.41	10.49
1288	6.3	5.99	10.04
1289	7.93	6.25	9.55
1290	9.54	7.85	9.45
1291	10.76	10.92	9.35
1292	11.35	14.96	9.76
1293	11.26	19.01	10.91
1294	10.64	22.03	12.52
1295	9.73	23.22	14.01
1296	8.82	22.33	14.83
1297	8.09	19.78	14.86
1298	7.67	16.56	14.48
1299	7.65	13.8	14.27
1300	8.09	12.3	14.62
1301	9	12.2	15.5
1302	10.25	13.01	16.67
1303	11.59	14	17.9
1304	12.89	14.76	19.23
1305	14.31	15.54	20.97
1306	16.29	17.13	23.62
1307	19.24	20.35	27.53
1308	23.04	25.59	32.64
1309	26.93	32.43	38.3
1310	29.89	39.61	43.46
1311	31.31	45.5	47.13
1312	31.4	48.94	48.89
1313	31.05	49.93	49.02
1314	31.22	49.57	48.31
1315	32.21	49.29	47.57
1316	33.56	50.03	47.24
1317	34.61	51.96	47.43
1318	35.12	54.7	48.18
1319	35.48	57.79	49.73
1320	36.48	61.12	52.5
1321	38.85	65.1	56.87
1322	43.03	70.48	62.97
1323	49.02	77.97	70.75
1324	56.49	87.89	79.99
1325	64.8	100.03	90.3
1326	73.16	113.76	101.11
1327	80.77	128.21	111.68
1328	87.08	142.41	121.41
1329	92.17	155.52	125.77
1330	96.83	167.21	130.14
1331	102.13	177.91	138.27
1332	108.78	188.51	146.58
1333	116.58	199.67	155.65
1334	124.45	211.1	165.34
1335	131.02	221.56	174.65
1336	135.37	229.73	182.27
1337	137.52	235.2	187.4
1338	138.34	238.79	190.19
1339	138.88	241.99	191.62
1340	139.59	245.89	192.86
1341	140.1	250.41	194.54
1342	139.6	254.26	196.41
1343	138.51	254.96	197.42
1344	137.42	255.65	196.27
1345	133.38	253.14	192.2
1346	127.74	246.38	185.43
1347	121.06	236.21	177.15
1348	114.21	224.3	168.9
1349	108.29	212.6	162.04
1350	104.44	202.93	157.54
1351	103.53	197.1	156.17
1352	105.87	197.14	158.58
1353	111.1	204.94	164.96
1354	118.2	221.15	174.45
1355	125.57	243.84	184.96
1356	131.37	268.54	193.6
1357	134.12	289.89	197.78
1358	133.24	304.15	196.23
1359	129.29	310.44	189.45
1360	123.68	309.92	179.48
1361	118.22	304.12	169.45
1362	114.86	294.33	163.01
1363	115.41	282.58	163.66
1364	121.02	272.53	173.53
1365	131.37	268.72	191.88
1366	144.1	273.95	214.28
1367	155.24	286.48	223.95
1368	160.68	299.48	233.61
1369	158.29	303.73	243.04
1370	149.14	292.36	239.38
1371	136.95	264.68	224.66
1372	125.85	226.47	204.75
1373	118.1	186.63	186.04
1374	113.38	152.67	172.24
1375	109.89	127.92	163.53
1376	106.04	111.69	157.94
1377	101.51	101.3	153.51
1378	96.9	94.11	149.3
1379	92.77	88.45	144.92
1380	88.77	83.58	139.55
1381	83.83	79.04	131.79
1382	76.87	74.26	120.4
1383	67.6	68.52	105.29
1384	56.77	61.31	87.78
1385	45.68	52.67	69.95
1386	35.64	43.27	53.8
1387	27.48	34.2	40.59
1388	21.39	26.6	30.86
1389	17.15	21.24	24.51
1390	14.41	18.29	20.99
1391	12.9	17.3	19.4
1392	12.42	17.47	18.8
1393	12.8	18.13	18.63
1394	13.99	19.1	19.05
1395	16.33	20.81	20.83
1396	20.41	24.24	24.88
1397	26.65	30.68	31.67
1398	34.48	41.07	40.73
1399	42.04	54.8	50.46
1400	46.75	68.95	58.36
1401	46.66	79.02	61.92
1402	41.6	81.15	59.81
1403	33.33	77.83	52.58
1404	24.5	74.51	42.53
1405	17.26	61.66	32.5
1406	12.46	46.88	28.56
1407	9.84	33.87	24.62
1408	8.68	24.43	19.62
1409	8.42	18.71	17.1
1410	8.74	16.15	16.17
1411	9.54	16.03	16.14
1412	10.73	17.61	16.7
1413	12.15	20.16	17.8
1414	13.46	22.93	19.28
1415	14.13	25.32	20.69
1416	13.7	26.89	21.47
1417	12	27.49	21.37
1418	9.37	27.3	20.7
1419	6.47	26.72	20
1420	4.07	26.1	19.63
1421	2.72	25.45	19.56
1422	2.53	24.61	19.56
1423	3.2	23.44	19.43
1424	4.16	21.99	19.11
1425	4.88	20.51	18.58
1426	5	19.21	17.86
1427	4.45	18.2	16.97
1428	3.4	17.5	16.01
1429	2.22	17.01	15.18	200
1430	1.28	16.56	14.64
1431	0.82	15.93	14.38
1432	0.87	15.01	14.19
1433	1.26	13.85	13.87
1434	1.92	12.57	13.37
1435	2.96	11.38	12.86
1436	4.5	10.54	12.56
1437	6.36	10.3	12.62
1438	8	10.73	12.96
1439	8.85	11.52	13.36
1440	8.65	12.17	13.52
1441	7.61	12.31	13.31
1442	6.25	11.99	12.85
1443	5.7	11.54	12.37
1444	5.15	11.3	12.03
1445	4.65	11.36	11.96
1446	4.78	11.61	11.89
1447	5.31	11.96	11.96
1448	5.96	12.45	12.26
1449	6.51	13.19	12.72
1450	6.84	14.2	13.19
1451	6.81	15.34	13.5
1452	6.37	16.45	13.67
1453	5.64	17.47	13.81
1454	5.03	18.33	14.05
1455	4.93	18.9	14.43
1456	5.39	19	14.87
1457	6.05	18.62	15.32
1458	6.36	18.04	15.68
1459	6.08	17.66	15.89
1460	5.4	17.8	15.88
1461	4.71	18.52	15.69
1462	4.24	19.57	15.5
1463	3.89	20.11	15.56
1464	3.43	20.66	16.06
1465	2.89	21.58	16.92
1466	2.55	22.29	17.89
1467	2.78	22.78	18.74
1468	3.65	23.05	19.43
1469	4.92	23.11	20.21
1470	6.25	23.08	21.5
1471	7.49	23.17	23.54
1472	8.82	23.6	26.23
1473	10.6	24.54	29.1
1474	13.1	26.18	31.56
1475	16.15	28.5	33.19
1476	19.07	31.18	33.78
1477	21.05	33.6	33.43
1478	21.59	35.13	32.48
1479	20.96	35.55	31.42
1480	19.97	35.14	30.71
1481	19.52	34.45	30.65
1482	20.03	34.03	31.35
1483	21.21	34.17	31.97
1484	22.44	34.87	32.59
1485	23.15	35.83	33.86
1486	23.19	36.56	34.58
1487	22.66	36.65	34.45
1488	21.69	35.85	33.53
1489	20.37	34.11	32.08
1490	18.85	31.62	30.38
1491	17.32	28.84	28.62
1492	15.93	26.37	26.95
1493	14.73	24.62	25.49
1494	13.7	23.56	24.19
1495	12.79	22.85	22.93
1496	12	22.12	21.66
1497	11.27	21.26	20.47
1498	10.51	20.32	19.51
1499	9.59	19.33	18.81
1500	8.38	18.29	18.26
1501	7.01	17.19	17.72
1502	5.84	16.16	17.12
1503	5.31	15.4	16.42
1504	5.62	15	15.67
1505	6.64	14.88	15.08
1506	8.01	14.81	14.97
1507	9.36	14.69	15.54
1508	10.41	14.69	16.65
1509	11.01	15.03	17.86
1510	11.11	15.78	18.65
1511	10.79	16.77	18.8
1512	10.25	17.71	18.57
1513	9.65	18.33	18.53
1514	9.02	18.43	19.18
1515	8.35	18.11	20.49
1516	7.67	17.75	21.93
1517	7.11	17.87	22.85
1518	6.88	18.76	22.97
1519	7.1	20.27	22.54
1520	7.71	22.06	22.04
1521	8.48	23.82	21.85
1522	9.12	25.31	21.98
1523	9.54	25.82	22.1
1524	9.78	26.32	22.72
1525	9.93	26.68	23.55
1526	10.01	26.52	24.36
1527	9.95	26.22	24.98
1528	9.73	26.18	25.33
1529	9.44	26.55	25.43
1530	9.18	27.28	25.38
1531	9.08	28.4	25.33
1532	9.21	30.04	25.46
1533	9.64	32.41	25.87
1534	10.3	35.65	26.53
1535	10.93	39.67	27.16
1536	11.12	43.97	27.48
1537	10.57	47.55	27.32
1538	9.4	49.26	26.62
1539	8.17	48.35	25.39
1540	7.45	45.02	23.72
1541	7.43	40.31	21.8
1542	7.74	35.58	19.89
1543	7.8	31.81	18.17
1544	7.86	29.26	16.76
1545	7.54	27.72	15.76
1546	7.01	26.77	15.23
1547	6.82	26.02	15.25
1548	7.44	25.32	15.93
1549	8.84	24.77	17.23
1550	10.53	24.57	18.85
1551	11.87	24.8	20.31	500
1552	12.57	25.28	21.26
1553	12.69	25.7	21.66
1554	12.49	25.91	21.73
1555	12.12	26.12	21.81
1556	11.66	26.67	22.14
1557	11.14	27.78	22.73
1558	10.67	29.4	23.39
1559	10.42	31.31	23.86
1560	10.51	33.48	24
1561	10.91	36.13	24.13
1562	11.4	39.55	24.42
1563	11.66	43.69	25.14
1564	11.56	47.95	26.46
1565	11.28	51.42	28.17
1566	11.22	53.29	29.72
1567	11.66	53.24	30.56
1568	12.58	51.52	30.61
1569	13.67	48.76	30.27
1570	14.6	45.75	30.11
1571	15.25	43.14	30.44
1572	15.76	41.32	31.23
1573	16.4	40.26	32.28
1574	17.31	39.68	33.47
1575	18.4	39.17	34.68
1576	19.31	38.4	35.71
1577	19.66	37.12	36.17
1578	19.21	35.09	35.73
1579	17.98	32.25	34.27
1580	16.27	29.03	31.93
1581	14.52	26.34	29.04
1582	13.11	25.66	26.07
1583	12.28	24.98	23.58
1584	11.9	25.12	22.04
1585	11.55	26.16	21.58
1586	10.72	27.26	21.87
1587	9.22	27.78	22.33
1588	7.44	27.58	22.51
1589	6.15	26.87	22.24
1590	5.92	26.01	21.6
1591	6.69	25.36	20.78
1592	7.94	25.25	19.96
1593	9.19	25.84	19.24
1594	10.18	27.1	18.66
1595	10.87	28.73	18.38
1596	11.24	30.27	18.63
1597	11.31	31.31	19.58
1598	11.23	31.7	21.12
1599	11.09	31.81	21.96
1600	10.84	32.43	22.81
1601	10.42	34.57	24.07
1602	9.96	38.85	24.52
1603	9.83	45.09	24.19
1604	10.38	52.17	23.51
1605	11.62	58.48	22.97
1606	13.12	62.61	22.87
1607	14.34	63.9	23.25
1608	14.98	62.57	24
1609	15.06	59.43	24.98
1610	14.78	55.45	26.02
1611	14.31	51.52	26.87
1612	13.8	48.42	27.32
1613	13.47	46.84	27.28
1614	13.6	47.34	26.91
1615	14.38	50.03	26.6
1616	15.61	54.32	26.67
1617	16.85	58.96	27.15
1618	17.62	62.47	27.84
1619	17.72	63.69	28.47
1620	17.17	62.25	28.82
1621	15.99	58.63	28.84
1622	14.27	53.88	28.5
1623	12.38	49.17	27.97
1624	10.97	45.39	27.53
1625	10.61	42.87	27.47
1626	11.4	41.47	27.88
1627	12.85	40.79	28.66
1628	14.31	40.55	29.63
1629	15.28	40.62	30.61
1630	15.65	40.92	31.53
1631	15.6	41.25	32.36
1632	15.46	41.28	33.07
1633	15.55	40.78	33.6
1634	15.99	39.8	33.82
1635	16.64	38.66	33.62
1636	17.28	37.7	33.06
1637	17.84	37.16	32.66
1638	18.38	37.1	32.27
1639	18.95	37.5	31.49
1640	19.39	38.29	30.96
1641	19.44	39.36	30.93
1642	19.19	39.97	31.59
1643	18.94	40.58	33.01
1644	18.01	41.86	35.04
1645	17.04	43.24	37.36
1646	16.46	44.82	39.66
1647	16.51	46.73	41.72
1648	17.21	48.98	43.38
1649	18.5	51.43	44.47
1650	20.42	53.73	44.91
1651	23.01	55.47	44.78
1652	26.04	56.51	44.42
1653	28.88	57.19	44.36
1654	30.81	58.17	45.07
1655	31.57	60.09	46.71
1656	31.48	63.15	48.99
1657	31.16	67.07	51.3
1658	30.98	71.28	52.98
1659	30.89	75.11	53.53
1660	30.61	77.97	52.77
1661	29.9	79.4	50.87
1662	28.63	79.24	48.38	1000
1663	26.84	77.8	46.04
1664	24.8	75.91	44.43
1665	23.02	74.81	43.7
1666	22.02	75.83	43.59
1667	21.92	79.97	43.73
1668	22.28	87.5	43.95
1669	22.49	97.86	44.3
1670	22.22	110.02	44.85
1671	21.67	122.9	45.51
1672	21.29	135.54	45.97
1673	21.3	146.9	46.02
1674	21.55	155.76	45.64
1675	21.63	160.97	45.04
1676	21.28	161.94	44.74
1677	20.66	159.01	44.44
1678	20.39	153.24	43.94
1679	21.08	145.9	43.43
1680	22.88	137.96	42.69
1681	25.35	130.01	41.48
1682	27.62	122.54	39.8
1683	28.9	116.18	37.9
1684	28.76	111.58	36.2
1685	27.35	108.88	35.01
1686	25.26	107.51	34.33
1687	23.23	106.29	33.99
1688	21.84	104.07	33.79
1689	21.29	100.2	33.65
1690	21.32	94.66	33.5
1691	21.49	88.09	33.25
1692	21.42	81.44	32.85
1693	21.03	75.53	32.55
1694	20.48	70.73	32.77
1695	20.02	66.95	33.73
1696	19.82	64.02	35.16
1697	19.89	61.94	36.5
1698	20.02	60.84	37.28
1699	19.96	60.8	37.51
1700	19.48	61.85	37.61
1701	18.58	64.11	38.05
1702	17.5	66.05	39.07
1703	16.65	67.98	40.59
1704	16.42	74.21	42.46
1705	17.12	83.97	44.51
1706	18.86	98.75	46.61
1707	21.49	120.1	48.76
1708	24.61	149.26	51.22
1709	27.63	186.58	54.39
1710	30.05	231.15	58.38
1711	31.67	280.59	62.73
1712	32.56	331.28	66.64
1713	32.95	378.78	69.41
1714	33.06	418.43	70.06
1715	33.1	445.95	70.71
1716	33.32	458.27	70.67
1717	33.94	454.27	69.71
1718	34.95	435.16	68.42
1719	36.07	404.05	67.2
1720	36.9	365.09	66.16
1721	37.18	322.54	65.18
1722	36.85	280.13	64.16
1723	36.02	240.75	63.16
1724	34.85	206.1	62.33
1725	33.55	176.76	61.7
1726	32.3	152.47	61.1
1727	31.22	132.69	60.35
1728	30.38	117.02	59.39
1729	29.9	105.25	58.26
1730	29.88	97.11	57.01
1731	30.27	92.17	55.68
1732	30.68	89.84	54.44
1733	30.69	89.52	53.62
1734	30.18	90.62	53.46
1735	29.5	92.63	53.94
1736	29.13	95.12	54.79
1737	29.31	97.84	55.68
1738	29.97	100.54	56.36
1739	30.91	103.04	56.78
1740	32	105.22	56.99
1741	33.1	107.21	57.17
1742	33.54	109.39	57.5
1743	33.99	112.2	58.11
1744	34.34	115.91	58.94
1745	33.96	120.45	59.81
1746	33.05	125.58	60.49
1747	32.2	131	60.97
1748	32.02	136.45	61.51
1749	32.7	141.78	62.5
1750	33.85	146.82	64.26
1751	34.94	151.36	66.81
1752	35.7	155.14	69.99
1753	36.39	157.85	71.84
1754	37.54	159.27	73.69
1755	39.67	159.61	78.23
1756	43.27	159.91	84.7
1757	49.02	162.45	95.06
1758	58.04	170.95	112.17
1759	72.15	190.33	139.8
1760	93.98	226.28	182.52
1761	126.85	284.39	245.42
1762	174.15	326.66	333.05
1763	238.35	368.92	447.98
1764	319.83	481.39	589
1765	416.01	619.54	749.97
1766	521.29	777.11	919.8
1767	627.71	944.41	1083.62
1768	726.02	1109.01	1224.87
1769	806.81	1256.41	1327.77
1770	861.56	1371.22	1380.11
1771	883.97	1439.26	1375.71
1772	871.29	1450.77	1315.89
1773	825.2	1403.23	1209.26
1774	751.66	1302.64	1069.79
1775	659.53	1162.19	913.76
1776	558.65	998.98	756.58
1777	457.99	830.12	610.37
1778	364.5	669.7	482.81
1779	282.74	527.33	377.24
1780	214.99	408.13	293.66
1781	161.5	313.39	229.96	2000
1782	121.06	241.55	183.06
1783	91.71	189.33	149.66
1784	71.31	152.77	126.64
1785	57.77	128.07	111.23
1786	49.14	111.87	101.19
1787	43.73	101.31	94.89
1788	40.27	94.13	91.21
1789	38	88.73	89.21
1790	36.49	84.18	87.99
1791	35.38	79.98	86.73
1792	34.31	75.92	85.78
1793	32.99	71.98	84.83
1794	31.33	68.34	82.02
1795	29.31	65.35	78.32
1796	26.95	63.31	74
1797	24.35	62.24	69.51
1798	21.8	61.68	65.38
1799	19.73	60.98	62.04
1800	18.53	59.65	59.74
1801	18.31	57.64	58.57
1802	18.87	55.29	58.42
1803	19.78	53.02	59.03
1804	20.63	51.16	60.13
1805	21.25	49.91	61.53
1806	21.71	49.43	63.23
1807	22.25	49.75	65.36
1808	23.11	50.87	68.18
1809	24.33	52.82	71.97
1810	25.83	55.76	76.87
1811	27.48	59.81	82.76
1812	29.2	64.87	89.09
1813	30.99	70.42	94.93
1814	32.74	75.7	99.32
1815	34.19	80.01	101.8
1816	35.07	83.05	102.71
1817	35.44	85.05	103.01
1818	35.69	86.58	103.65
1819	36.33	88.2	104.87
1820	37.57	90.21	106.19
1821	39.27	91.39	106.92
1822	41	92.56	106.78
1823	42.35	95	106.05
1824	43.08	97.24	105.27
1825	43.22	99.21	104.9
1826	43.04	101.06	105.2
1827	42.94	103.15	106.25
1828	43.29	105.73	107.94
1829	44.28	108.76	110
1830	45.77	111.97	111.05
1831	47.49	115.08	112.11
1832	49.11	118.03	114.12
1833	50.43	121	116.2
1834	51.47	124.32	118.61
1835	52.42	128.3	121.32
1836	53.45	133.35	123.8
1837	54.57	139.9	125.35
1838	55.65	148.26	125.57
1839	56.51	158.27	124.58
1840	56.95	169.11	122.81
1841	56.82	179.54	120.56
1842	56.69	188.41	117.92
1843	55.51	195.06	114.91
1844	53.44	199.2	111.74
1845	50.88	200.73	108.85
1846	48.52	199.65	106.74	3000
1847	46.93	196.31	105.79
1848	46.35	191.44	106.18
1849	46.63	185.85	107.9
1850	47.4	180.18	110.63
1851	48.33	174.79	113.83
1852	49.21	169.84	116.92
1853	50.01	165.44	119.49
1854	50.72	161.69	121.37
1855	51.32	158.69	122.51
1856	51.74	156.52	122.89
1857	51.93	155.17	122.43
1858	51.87	154.55	121.14
1859	51.54	154.61	119.35
1860	50.96	155.45	117.59
1861	50.25	157.24	116.42
1862	49.69	160.09	116.08
1863	49.57	163.99	116.51
1864	49.99	169.02	117.57
1865	50.91	175.36	119.21
1866	52.24	183.22	121.38
1867	53.87	192.6	123.84
1868	55.52	203.22	126.08
1869	56.84	214.55	126.76
1870	57.59	225.82	127.43
1871	57.87	236.15	127.26
1872	57.86	244.86	125.24
1873	57.54	251.98	121.53
1874	56.77	258.75	116.84
1875	55.55	267.58	112.15
1876	54.25	281.73	108.4
1877	53.42	304.61	106.19
1878	53.5	338.98	105.74
1879	54.62	385.96	106.97
1880	56.52	444.11	109.63
1881	58.73	476.52	113.45
1882	60.78	508.94	118.18
1883	62.52	573.5	123.52
1884	64.21	629.97	128.94
1885	66.35	671.5	133.77
1886	69.15	693.84	137.35
1887	72.26	695.93	139.32
1888	74.88	679.73	139.71	4000
1889	76.21	649.12	138.88
1890	75.84	608.65	137.41
1891	73.94	562.59	135.86
1892	71.16	514.48	134.71
1893	68.49	467.09	134.26
1894	66.91	422.35	134.68
1895	67	381.32	136.12
1896	68.77	344.44	138.75
1897	71.86	311.8	142.6
1898	75.89	283.33	147.48
1899	80.58	258.72	153.15
1900	85.74	237.48	159.63
1901	91.26	219.2	167.4
1902	97.16	203.87	177.12
1903	103.56	191.91	189.18
1904	110.51	183.81	203.38
1905	118.01	179.65	218.91
1906	126.03	178.89	234.62
1907	134.62	180.5	242
1908	143.57	183.33	249.39
1909	152.35	186.41	262.59
1910	160.4	189.04	274.52
1911	167.95	190.96	286.91
1912	176.68	192.74	303.52
1913	189.96	196.3	330.67
1914	212.71	205.32	377.43
1915	251.13	225.05	454.85
1916	312.24	261.68	573.89
1917	402.75	321.43	742.56
1918	527.07	409.53	962.8
1919	685.2	528.72	1228.02
1920	871.09	677.33	1522.3
1921	1072.31	847.61	1821.82
1922	1271.37	1025.45	2098.61
1923	1448.48	1192.14	2325.77
1924	1585.16	1328.18	2482.31
1925	1667.83	1417.63	2556.12
1926	1690.4	1451.61	2544.76
1927	1655.08	1429.82	2454.56
1928	1571.05	1359.73	2298.95
1929	1451.54	1253.88	2096.14
1930	1310.53	1126.48	1866.25
1931	1160.33	990.45	1628.09
1932	1010.54	855.7	1396.76
1933	868.02	728.9	1182.55
1934	737.32	613.89	991.26
1935	621.01	512.46	825.04
1936	519.99	425.05	683.59
1937	433.85	351.12	565.15
1938	361.33	289.5	467.35
1939	300.77	238.74	387.56
1940	250.44	197.39	322.91
1941	229.6	180.77	270.45
1942	208.76	164.15	227.67
1943	174.42	137.87	192.75
1944	146.42	117.37	164.52
1945	123.94	101.45	142.08
1946	106.08	88.92	133.32
1947	91.85	78.85	124.56
1948	80.3	70.75	111.21
1949	70.81	64.52	101.39
1950	63.13	60.29	94.52
1951	57.35	58.15	90.18
1952	53.59	58.15	88.19
1953	51.97	60.37	88.8
1954	52.51	64.96	92.41
1955	55.11	72.05	99.17
1956	59.49	81.63	108.56	6000
1957	65.17	93.49	119.59
1958	71.61	107.13	131.13
1959	78.34	121.67	142.25
1960	84.98	135.76	152.21
1961	91.2	147.84	160.29
1962	96.52	156.62	165.83
1963	100.38	161.45	168.3
1964	102.27	162.34	167.49
1965	102.01	159.69	163.42
1966	99.85	154.06	156.39
1967	96.21	146.1	146.92
1968	91.37	136.49	135.73
1969	85.44	125.96	123.65
1970	78.68	115.16	111.59
1971	71.65	104.64	100.39
1972	65.11	94.7	90.7
1973	59.55	85.41	82.73
1974	54.98	76.75	76.26
1975	51.09	68.77	70.89
1976	47.55	61.7	66.29
1977	44.18	55.81	62.29
1978	40.9	51.2	58.85
1979	37.62	47.76	55.96
1980	34.34	45.2	53.63
1981	31.24	43.17	51.81
1982	28.65	41.39	50.45
1983	26.79	39.72	49.54
1984	25.61	38.21	49.37
1985	24.81	36.99	49.2
1986	24.11	36.23	49.47
1987	23.37	36.01	50.1
1988	22.6	36.21	50.63
1989	21.8	36.54	50.62
1990	21.07	36.75	49.97
1991	20.53	36.74	48.92
1992	20.29	36.67	47.89
1993	20.25	36.83	47.21
1994	20.15	37.48	46.95
1995	19.85	38.54	46.93
1996	19.42	39.6	46.85
1997	19.14	40.09	46.54
1998	19.08	39.67	46.16
1999	19.03	38.5	46.09
2000	18.64	37.15	46.59
2001	17.83	36.67	47.54
2002	16.92	36.19	48.56
2003	16.32	35.88	49.38
2004	16.19	36.15	50.03
2005	16.45	36.73	50.74
2006	17	37.32	51.56
2007	17.93	37.73	52.3
2008	19.38	37.85	52.75
2009	21.36	37.75	52.9
2010	23.56	37.58	52.94
2011	25.58	37.49	53.04
2012	27.08	37.55	53.19
2013	28.04	37.73	53.36
2014	28.61	37.9	53.55
2015	28.94	38.01	53.81
2016	28.89	38.01	53.99
2017	28.21	37.87	53.75
2018	26.72	37.56	52.79
2019	24.59	37.01	51.11
2020	22.18	36.27	49.09
2021	19.94	35.42	47.31
2022	18.21	34.46	46.26
2023	17.15	33.23	46.16
2024	16.73	31.61	46.07
2025	16.68	29.68	46.55
2026	16.66	27.8	47.39
2027	16.46	26.34	48.36
2028	16.18	25.42	49.39
2029	16.18	24.82	50.56
2030	16.69	24.22	51.95
2031	17.52	23.48	53.6
2032	18.19	22.78	55.44
2033	18.19	22.47	57.31
2034	17.37	22.78	58.98
2035	15.95	23.54	60.26
2036	14.34	24.29	60.99
2037	12.92	24.68	61.1
2038	11.93	24.71	60.54
2039	11.33	24.58	59.37
2040	11.09	24.42	57.84
2041	10.85	24.11	56.42
2042	10.17	23.57	55.63
2043	9.2	22.92	55.74
2044	8.27	22.4	56.57
2045	7.86	22.1	57.69
2046	8.28	21.86	58.73
2047	9.38	21.44	59.73
2048	10.64	20.83	60.89
2049	11.56	20.22	62.31
2050	11.95	19.75	63.67

## Sheet: Fig_4A
time (s)	RLU (average)	standard deviation	standard error of the mean	condition (RbcN [nM] or control)
0	18.5	2.12132	1.5	250
30.806	15.5	0.707107	0.5	250
60.989	10	1.41421	1	250
91.203	19.5	2.12132	1.5	250
121.385	12.5	0.707107	0.5	250
151.556	16.5	2.12132	1.5	250
181.767	11.5	0.707107	0.5	250
211.975	17.5	6.36396	4.5	250
242.194	22	12.7279	9	250
272.404	19	1.41421	1	250
302.595	16.5	3.53553	2.5	250
332.782	24	14.1421	10	250
362.999	14.5	0.707107	0.5	250
393.204	14.5	6.36396	4.5	250
423.409	20	9.89949	7	250
453.639	24	8.48528	6	250
483.852	27.5	14.8492	10.5	250
514.046	26	1.41421	1	250
544.24	28	1.41421	1	250
574.448	33	1.41421	1	250
604.664	53	0	0	250
634.862	54	7.07107	5	250
665.07	61.5	16.2635	11.5	250
695.296	66	14.1421	10	250
725.489	95	36.7696	26	250
755.686	104	36.7696	26	250
785.882	117	48.0833	34	250
816.09	138	60.8112	43	250
846.291	154	63.6396	45	250
876.478	169	69.2965	49	250
906.698	157.5	85.5599	60.5	250
936.906	201	93.3381	66	250
967.101	238.5	136.472	96.5	250
997.294	263.5	139.3	98.5	250
1027.5	268.5	126.572	89.5	250
1057.72	299.5	147.785	104.5	250
1087.93	306.5	180.312	127.5	250
1118.12	341	227.688	161	250
1148.31	372	241.831	171	250
1178.5	370.5	200.111	141.5	250
1208.72	425.5	205.768	145.5	250
1238.92	476.5	249.609	176.5	250
1269.11	480.5	283.55	200.5	250
1299.31	514	305.47	216	250
1329.51	580	352.139	249	250
1359.71	607	401.637	284	250
1389.9	627.5	351.432	248.5	250
1420.1	692	411.536	291	250
1450.32	680	449.72	318	250
1480.53	700	432.749	306	250
1510.73	771	448.306	317	250
1540.95	771	451.134	319	250
1571.17	811	456.791	323	250
1601.36	868	510.531	361	250
1631.56	860	568.514	402	250
1661.75	956	601.041	425	250
1691.95	998	609.526	431	250
1722.17	1001	615.183	435	250
1752.37	1034.5	615.89	435.5	250
1782.57	1051	649.124	459	250
1812.76	1105.5	644.174	455.5	250
0	13.6667	1.52753	1.08012	125
30.806	12.3333	2.51661	1.77951	125
60.989	18.3333	6.80686	4.81318	125
91.203	10.6667	5.50757	3.89444	125
121.385	21.3333	7.57188	5.35413	125
151.556	13.3333	4.93288	3.48807	125
181.767	11.3333	4.16333	2.94392	125
211.975	18	3.4641	2.44949	125
242.194	17.6667	1.52753	1.08012	125
272.404	11	3.60555	2.54951	125
302.595	19	6	4.24264	125
332.782	18.3333	2.08167	1.47196	125
362.999	15	7.81025	5.52268	125
393.204	18	9.53939	6.74537	125
423.409	31.3333	5.50757	3.89444	125
453.639	38.6667	29.1433	20.6074	125
483.852	57	34.6987	24.5357	125
514.046	80	72.643	51.3663	125
544.24	102.333	79.425	56.162	125
574.448	151.333	143.514	101.48	125
604.664	175.333	157.611	111.448	125
634.862	235	220.633	156.011	125
665.07	307	281.856	199.303	125
695.296	376.333	320.101	226.345	125
725.489	432.667	392.874	277.804	125
755.686	529.333	450.38	318.467	125
785.882	636.333	582.788	412.094	125
816.09	746.667	651.684	460.81	125
846.291	852.333	740.778	523.809	125
876.478	952	798.626	564.714	125
906.698	1058	853.016	603.173	125
936.906	1181.33	969.464	685.515	125
967.101	1302.33	1042.84	737.396	125
997.294	1449	1113.01	787.019	125
1027.5	1606.33	1227.98	868.311	125
1057.72	1702.67	1292.26	913.764	125
1087.93	1876	1359	960.956	125
1118.12	1977.67	1428.43	1010.06	125
1148.31	2146.67	1633.18	1154.83	125
1178.5	2272.67	1650.16	1166.84	125
1208.72	2408.67	1737.31	1228.46	125
1238.92	2585	1811.24	1280.74	125
1269.11	2749.67	2000.66	1414.68	125
1299.31	2860.33	1909.18	1349.99	125
1329.51	2901.33	1942.22	1373.35	125
1359.71	3026.33	2048.13	1448.25	125
1389.9	3220.67	2145.5	1517.1	125
1420.1	3367.33	2192.08	1550.03	125
1450.32	3511.67	2264.68	1601.37	125
1480.53	3639	2391.04	1690.72	125
1510.73	3689	2359.12	1668.15	125
1540.95	3834.67	2388.52	1688.94	125
1571.17	3982.67	2494.16	1763.64	125
1601.36	4129.67	2532.62	1790.83	125
1631.56	4266.67	2552.79	1805.09	125
1661.75	4365.33	2664.23	1883.9	125
1691.95	4468.33	2665.37	1884.7	125
1722.17	4515.67	2686.51	1899.65	125
1752.37	4714	2788	1971.42	125
1782.57	4841	2724.46	1926.49	125
1812.76	4949.67	2958.63	2092.07	125
0	15.6667	3.05505	2.16025	63
30.806	12.3333	4.6188	3.26599	63
60.989	17	2.64575	1.87083	63
91.203	18.3333	7.76745	5.49242	63
121.385	17.6667	8.14453	5.75905	63
151.556	17	1.73205	1.22474	63
181.767	14.3333	6.80686	4.81318	63
211.975	9	3.4641	2.44949	63
242.194	11.6667	0.57735	0.408248	63
272.404	13	5.2915	3.74166	63
302.595	18.3333	6.02771	4.26224	63
332.782	14.3333	4.16333	2.94392	63
362.999	13.3333	7.0946	5.01664	63
393.204	20.3333	4.93288	3.48807	63
423.409	24	1.73205	1.22474	63
453.639	39.3333	1.52753	1.08012	63
483.852	62	19.1572	13.5462	63
514.046	82.6667	30.2379	21.3815	63
544.24	131	55.5698	39.2938	63
574.448	204.667	86.7256	61.3243	63
604.664	251.667	119.249	84.3218	63
634.862	379.667	171.957	121.592	63
665.07	456.667	199.422	141.013	63
695.296	643	295.249	208.773	63
725.489	831.333	423.756	299.641	63
755.686	1014.67	421.684	298.176	63
785.882	1251	570.054	403.089	63
816.09	1470	686.26	485.259	63
846.291	1723.67	767.975	543.041	63
876.478	1958.67	835.006	590.438	63
906.698	2218	899.522	636.058	63
936.906	2514.67	971.554	686.992	63
967.101	2876.67	1255.76	887.956	63
997.294	3248.67	1278.09	903.746	63
1027.5	3554.67	1411.54	998.112	63
1057.72	3888.67	1568.35	1108.99	63
1087.93	4119.67	1535.13	1085.5	63
1118.12	4526.33	1714.71	1212.48	63
1148.31	4787	1734.31	1226.34	63
1178.5	5203.67	1947.1	1376.81	63
1208.72	5534	1818.12	1285.61	63
1238.92	5772.33	2084.65	1474.07	63
1269.11	6243	2082.94	1472.86	63
1299.31	6561	2112.66	1493.88	63
1329.51	6776.67	2116.21	1496.39	63
1359.71	7174.67	2268.89	1604.35	63
1389.9	7480.67	2341.34	1655.58	63
1420.1	7897.67	2302.89	1628.39	63
1450.32	8128	2251.1	1591.77	63
1480.53	8374.33	2266.77	1602.85	63
1510.73	8788.33	2448.77	1731.54	63
1540.95	8995	2440.5	1725.7	63
1571.17	9156.33	2478.44	1752.52	63
1601.36	9586	2497.8	1766.21	63
1631.56	9770	2500.86	1768.38	63
1661.75	9922.33	2352.95	1663.79	63
1691.95	10220.7	2414.78	1707.51	63
1722.17	10443	2458.39	1738.34	63
1752.37	10728.3	2474.43	1749.68	63
1782.57	11002.3	2353.27	1664.01	63
1812.76	11072	2413.58	1706.66	63
0	17	6.245	4.41588	32
30.806	17	7	4.94975	32
60.989	18.6667	2.51661	1.77951	32
91.203	17	9.53939	6.74537	32
121.385	21	1.73205	1.22474	32
151.556	19	6.55744	4.63681	32
181.767	13	3.4641	2.44949	32
211.975	13	1.73205	1.22474	32
242.194	17	6.55744	4.63681	32
272.404	17.6667	9.71253	6.8678	32
302.595	12.6667	3.78594	2.67706	32
332.782	29	14	9.89949	32
362.999	33.6667	13.2791	9.38971	32
393.204	64.3333	18.1475	12.8323	32
423.409	98.3333	47.4798	33.5733	32
453.639	145.667	46.0036	32.5295	32
483.852	243.667	86.153	60.9193	32
514.046	390.667	135.153	95.5676	32
544.24	577	190.284	134.551	32
574.448	864	229.896	162.561	32
604.664	1229.67	284.317	201.043	32
634.862	1697.33	407.372	288.056	32
665.07	2202.33	504.231	356.545	32
695.296	2901.67	491.384	347.461	32
725.489	3586.33	761.387	538.382	32
755.686	4431.67	870.213	615.333	32
785.882	5316.67	1075.04	760.165	32
816.09	6354.67	1133.57	801.554	32
846.291	7557.67	1444.13	1021.15	32
876.478	8759.33	1550.54	1096.39	32
906.698	9933.33	1796.89	1270.59	32
936.906	11210.7	1787.4	1263.88	32
967.101	12565.7	2203.92	1558.41	32
997.294	13978.7	2123.62	1501.63	32
1027.5	15303.3	2458.01	1738.08	32
1057.72	16613.3	2345.25	1658.34	32
1087.93	17989.3	2506.38	1772.28	32
1118.12	19564.7	2688.28	1900.9	32
1148.31	20825.3	2804.24	1982.9	32
1178.5	22229.7	3214.28	2272.84	32
1208.72	23729.7	3032.24	2144.12	32
1238.92	24944.7	3221.18	2277.72	32
1269.11	26109	3561.89	2518.64	32
1299.31	27593.3	3445.92	2436.64	32
1329.51	28953.7	3591.46	2539.55	32
1359.71	30007	3590.69	2539	32
1389.9	31504.3	3968.47	2806.13	32
1420.1	32365	3962.72	2802.07	32
1450.32	33750.7	3940.4	2786.28	32
1480.53	34787.3	4172.73	2950.57	32
1510.73	35914.3	3820.76	2701.69	32
1540.95	36977	3996	2825.6	32
1571.17	37890	4338.95	3068.1	32
1601.36	38943.7	4607.14	3257.74	32
1631.56	39848.3	4345.32	3072.6	32
1661.75	40738	4784.68	3383.28	32
1691.95	41547.7	4809.9	3401.12	32
1722.17	42380.7	4532.95	3205.28	32
1752.37	43025.3	4912.46	3473.63	32
1782.57	43835.7	5031.72	3557.97	32
1812.76	44550.3	4870.21	3443.76	32
0	16.6667	5.1316	3.62859	16
30.806	15	1.73205	1.22474	16
60.989	20	2	1.41421	16
91.203	18	1.73205	1.22474	16
121.385	18	5.56776	3.937	16
151.556	9	1	0.707107	16
181.767	9	1.73205	1.22474	16
211.975	16	4.58258	3.24037	16
242.194	14	3.60555	2.54951	16
272.404	14.3333	2.3094	1.63299	16
302.595	19	3.4641	2.44949	16
332.782	18.6667	1.52753	1.08012	16
362.999	21.6667	0.57735	0.408248	16
393.204	39.6667	4.04145	2.85774	16
423.409	67.6667	12.5033	8.84119	16
453.639	101.667	16.4418	11.6261	16
483.852	188	21.5174	15.2151	16
514.046	303.667	49.813	35.2231	16
544.24	498.667	103.799	73.3973	16
574.448	707.667	119.559	84.5409	16
604.664	993.667	260.945	184.516	16
634.862	1450	320.557	226.668	16
665.07	2030.67	330.264	233.532	16
695.296	2666	484.245	342.413	16
725.489	3426.67	636.431	450.025	16
755.686	4368	644.227	455.538	16
785.882	5385.67	779.796	551.399	16
816.09	6537.67	826.992	584.772	16
846.291	7669	1113.59	787.43	16
876.478	9077.33	1215.55	859.522	16
906.698	10523	1256.86	888.731	16
936.906	12039.3	1445.98	1022.47	16
967.101	13596	1574.56	1113.38	16
997.294	15245.3	1635.99	1156.82	16
1027.5	16936	1866.37	1319.72	16
1057.72	18839	2132.37	1507.81	16
1087.93	20482.3	2125.72	1503.11	16
1118.12	22353.3	2227.96	1575.4	16
1148.31	24039.7	2251.61	1592.13	16
1178.5	25903	2187.23	1546.6	16
1208.72	27714.7	2601.9	1839.82	16
1238.92	29474	2678.33	1893.87	16
1269.11	31078	2761.14	1952.42	16
1299.31	32933.7	2844.52	2011.38	16
1329.51	34641	2969.13	2099.49	16
1359.71	36598.3	3215.41	2273.64	16
1389.9	38119.3	2984.82	2110.58	16
1420.1	39766.3	3017.98	2134.03	16
1450.32	41055.7	3354.34	2371.88	16
1480.53	42522.3	3361.43	2376.89	16
1510.73	44304.3	3489.05	2467.13	16
1540.95	45552.7	3350.81	2369.38	16
1571.17	47012.7	3292.07	2327.85	16
1601.36	48233.3	3358.55	2374.85	16
1631.56	49562	3559.2	2516.73	16
1661.75	50635.3	3619.18	2559.15	16
1691.95	51994.3	3553.33	2512.58	16
1722.17	53183.7	3845.64	2719.28	16
1752.37	53910	3659.81	2587.88	16
1782.57	55066	4097.25	2897.19	16
1812.76	55885	3449.93	2439.47	16
0	14	2.64575	1.87083	0
30.806	15.6667	4.04145	2.85774	0
60.989	20.6667	5.50757	3.89444	0
91.203	20.3333	6.80686	4.81318	0
121.385	20.6667	10.0167	7.08284	0
151.556	9	3.4641	2.44949	0
181.767	13.6667	1.52753	1.08012	0
211.975	4.33333	3.21455	2.27303	0
242.194	18	3.60555	2.54951	0
272.404	16.3333	3.78594	2.67706	0
302.595	17.6667	3.78594	2.67706	0
332.782	24.6667	3.51188	2.48328	0
362.999	23	7.2111	5.09902	0
393.204	35.3333	2.88675	2.04124	0
423.409	68.6667	24.0069	16.9755	0
453.639	118.333	8.96289	6.33772	0
483.852	185	34.7707	24.5866	0
514.046	318.667	39.3107	27.7969	0
544.24	491.333	94.1134	66.5482	0
574.448	716.667	74.4468	52.6419	0
604.664	1118	157.293	111.223	0
634.862	1565.33	229.426	162.229	0
665.07	2172	229.737	162.448	0
695.296	2911.67	257.9	182.363	0
725.489	3838.33	339.083	239.768	0
755.686	4745.67	264.054	186.714	0
785.882	6043.33	397.021	280.736	0
816.09	7290.33	402.828	284.842	0
846.291	8747.67	512.16	362.152	0
876.478	10405.7	634.115	448.387	0
906.698	12023.3	808.191	571.477	0
936.906	13795	913.415	645.882	0
967.101	15905	914.973	646.983	0
997.294	17857.7	1011.33	715.119	0
1027.5	19977.3	1392.55	984.684	0
1057.72	22137.3	1374.43	971.869	0
1087.93	24342	1584.61	1120.49	0
1118.12	26621	1647.5	1164.96	0
1148.31	28822	1772.82	1253.58	0
1178.5	31267.3	1927.14	1362.69	0
1208.72	33312.3	2098.32	1483.74	0
1238.92	35614	2248.87	1590.19	0
1269.11	37927.3	2392.26	1691.59	0
1299.31	40112.7	2344.53	1657.83	0
1329.51	42405.3	2873.28	2031.72	0
1359.71	44458.3	2644.37	1869.85	0
1389.9	46565.7	2404.89	1700.51	0
1420.1	48861	2582.74	1826.27	0
1450.32	50969.3	3059.33	2163.27	0
1480.53	52758.7	2923.01	2066.88	0
1510.73	54623.7	3262.66	2307.05	0
1540.95	56515.7	3327.04	2352.57	0
1571.17	58455.7	3113.4	2201.51	0
1601.36	60048	3049.8	2156.53	0
1631.56	61881.3	3178.32	2247.41	0
1661.75	63720.7	3224.1	2279.78	0
1691.95	64688.3	3363.59	2378.42	0
1722.17	66343	3451.38	2440.49	0
1752.37	68119	3504.2	2477.85	0
1782.57	69456.7	3498	2473.46	0
1812.76	70208	3195.57	2259.61	0
0	15.5	2.12132	1.5	no_mRNA
30.806	14	5.65685	4	no_mRNA
60.989	11.5	4.94975	3.5	no_mRNA
91.203	19	1.41421	1	no_mRNA
121.385	17.5	2.12132	1.5	no_mRNA
151.556	10.5	3.53553	2.5	no_mRNA
181.767	14.5	4.94975	3.5	no_mRNA
211.975	13.5	4.94975	3.5	no_mRNA
242.194	18.5	4.94975	3.5	no_mRNA
272.404	21	2.82843	2	no_mRNA
302.595	10	4.24264	3	no_mRNA
332.782	12.5	0.707107	0.5	no_mRNA
362.999	16	2.82843	2	no_mRNA
393.204	11.5	0.707107	0.5	no_mRNA
423.409	15.5	2.12132	1.5	no_mRNA
453.639	17	0	0	no_mRNA
483.852	15.5	0.707107	0.5	no_mRNA
514.046	17.5	7.77817	5.5	no_mRNA
544.24	15	2.82843	2	no_mRNA
574.448	9	4.24264	3	no_mRNA
604.664	28.5	9.19239	6.5	no_mRNA
634.862	14	1.41421	1	no_mRNA
665.07	15	5.65685	4	no_mRNA
695.296	9	4.24264	3	no_mRNA
725.489	14.5	7.77817	5.5	no_mRNA
755.686	16	0	0	no_mRNA
785.882	9	1.41421	1	no_mRNA
816.09	13	5.65685	4	no_mRNA
846.291	20.5	2.12132	1.5	no_mRNA
876.478	18	2.82843	2	no_mRNA
906.698	11	2.82843	2	no_mRNA
936.906	22	2.82843	2	no_mRNA
967.101	15	7.07107	5	no_mRNA
997.294	16	9.89949	7	no_mRNA
1027.5	23	0	0	no_mRNA
1057.72	19	4.24264	3	no_mRNA
1087.93	20.5	2.12132	1.5	no_mRNA
1118.12	13.5	4.94975	3.5	no_mRNA
1148.31	12	1.41421	1	no_mRNA
1178.5	14	8.48528	6	no_mRNA
1208.72	15.5	6.36396	4.5	no_mRNA
1238.92	14.5	9.19239	6.5	no_mRNA
1269.11	12.5	2.12132	1.5	no_mRNA
1299.31	13.5	2.12132	1.5	no_mRNA
1329.51	18	5.65685	4	no_mRNA
1359.71	15	1.41421	1	no_mRNA
1389.9	16	7.07107	5	no_mRNA
1420.1	23	0	0	no_mRNA
1450.32	20.5	7.77817	5.5	no_mRNA
1480.53	11.5	2.12132	1.5	no_mRNA
1510.73	27	14.1421	10	no_mRNA
1540.95	17	5.65685	4	no_mRNA
1571.17	18	2.82843	2	no_mRNA
1601.36	12.5	4.94975	3.5	no_mRNA
1631.56	12.5	7.77817	5.5	no_mRNA
1661.75	15	7.07107	5	no_mRNA
1691.95	15.5	4.94975	3.5	no_mRNA
1722.17	21.5	4.94975	3.5	no_mRNA
1752.37	20	7.07107	5	no_mRNA
1782.57	13	1.41421	1	no_mRNA
1812.76	20.5	4.94975	3.5	no_mRNA

## Sheet: Fig_4B
concentration (nM)	replicate	slope_steepest_normalized
0	1	92.4
0	2	87.6
0	3	100
125	1	2.7
125	2	9.2
125	3	6.1
16	1	74.1
16	2	68.7
16	3	78.2
250	1	0.9
250	2	2.1
32	1	54.6
32	2	53.3
63	1	11.5
63	2	13.1
63	3	18.1

[truncated: 21 more sheets: Fig_4C, Fig_4D, Fig_4E, Fig_4G, Fig_4H, Fig_4I, Fig_4J, Fig_5A, Fig_5C, Fig_5D, Fig_5F, Fig_S4AB, Fig_S5A, Fig_S5B, Fig_S5D, Fig_S5E, Fig_S5F, Fig_S6A, Fig_S6B_to_S6D, Fig_S8 …]
