# Supplementary material for: The Pseudomonas aeruginosa ribonuclease Ribocin cleaves eukaryotic ribosomes at helix 69 to inhibit host translation
Source: PLoS Biol. 2026 May 20;24(5):e3003790. doi: 10.1371/journal.pbio.3003790 (PMC13189344; doi:10.1371/journal.pbio.3003790)
Supplement: S2 Data — (TREE) [file pbio.3003790.s018.tree]

(
(
(
(
Cystobacter___sp.:0.25915,
(
Chromobacterium___piscinae:0.18807,
(
Xanthomonas___sp.___c:0.12736,
(
(
(
Xanthomonas___sacchari___c:0.05233,
Xanthomonas___sacchari___d:0.06328)
:0.00281,
Xanthomonas___sp.___b:0.04343)
:0.02357,
(
Xanthomonas___sp.___a:0.07130,
(
Xanthomonas___sacchari___a:0.00789,
(
Xanthomonas___sacchari___b:0.00677,
Xanthomonas:0.00459)
:0.02572)
:0.02981)
:0.00796)
:0.03686)
:0.08080)
:0.06907)
:0.05489,
(
(
(
Niveispirillum___sp.:0.20786,
(
Chitinimonas___lacunae:0.14537,
Chitinimonas___koreensis:0.13865)
:0.07572)
:0.07082,
(
Chromobacterium___b:0.08078,
Chromobacterium___sp.___b:0.08296)
:0.19101)
:0.00854,
(
Janthinobacterium___sp.:0.24860,
(
Pyxidicoccus___sp.:0.16896,
Pyxidicoccus___xibeiensis:0.14620)
:0.09695)
:0.01708)
:0.03197)
:0.06072,
(
(
Pseudovibrio___brasiliensis:0.37870,
Pseudomonas___aeruginosa___b:0.46188)
:0.02144,
Pseudomonadota___bacterium:0.35905)
:0.01438)
:0.00252,
(
(
(
(
(
(
(
(
Cystobacter___fuscus:0.01963,
Rivihabitants___pingtungensis___b:-0.01963)
:0.24570,
(
(
(
Ralstonia___solanacearum___a:-0.00080,
Ralstonia___solanacearum___b:0.00080)
:0.00263,
Ralstonia___solanacearum___c:0.01461)
:0.14599,
Lysobacterales___bacterium:0.09394)
:0.05547)
:0.04084,
(
(
Acinetobacter___baumannii:-0.02058,
(
Burkholderia___cenocepacia:-0.00824,
(
Enterobacter___hormaechei:-0.00798,
(
Pseudomonas___aeruginosa___RbcN:-0.00338,
Enterobacter___kobei:0.00338)
:0.01226)
:0.01768)
:0.01631)
:0.12193,
(
Aquaspirillum___sp.:0.10018,
(
Rivihabitants___pingtungensis___a:0.00258,
(
Rivihabitants___pingtungensis___c:-0.00900,
Rivihabitants___pingtungensis___d:0.01652)
:0.02017)
:0.05854)
:0.06843)
:0.03462)
:0.01821,
Pseudomonas___aeruginosa___a:0.31140)
:0.03503,
(
(
Chondromyces___apiculatus:0.24682,
(
Polyangium___spumosum:0.17066,
Byssovorax___sp.:0.14082)
:0.08567)
:0.02833,
(
(
(
Bacteroidota___bacterium___c:0.10838,
(
Bacteroidota___bacterium___a:-0.00328,
Bacteroidota___bacterium___b:0.01198)
:0.04384)
:0.19291,
Moorena___sp.:0.21331)
:0.03168,
(
unclassified___Nostoc:0.23609,
Stigonema___ocellatum:0.21629)
:0.03051)
:0.02177)
:0.00276)
:0.01416,
(
Candidatus___Elarobacter___sp.:0.21793,
(
Candidatus___Sulfotelmatobacter___sp.:0.19642,
Vulcanimicrobiota___bacterium:0.19488)
:0.00204)
:0.10398)
:0.01200,
Thalassospira___alkalitolerans:0.32833)
:0.00423,
(
Okeania___sp.:0.31797,
(
(
Hyalangium___sp.:0.20834,
Melittangium___boletus:0.20586)
:0.11213,
(
Enterobacterales:0.26828,
(
(
(
(
Wenzhouxiangellaceae___bacterium:0.11656,
Paracidovorax___anthurii:0.10567)
:0.03218,
(
Chromobacterium___sp.___a:0.04822,
(
Chromobacterium___a:0.03028,
Chromobacterium___alkanivorans:0.00197)
:0.01974)
:0.09229)
:0.00513,
(
(
Paracidovorax___oryzae:0.07737,
Acidovorax___sp.___c:0.09124)
:0.02113,
Acidovorax___sp.___a:0.10046)
:0.05376)
:0.01172,
(
Acidovorax___sp.___e:0.12654,
(
Acidovorax___sp.___d:0.09455,
Acidovorax___sp.___b:0.10807)
:0.01366)
:0.04495)
:0.07489)
:0.05236)
:0.01515)
:0.02587)
:0.01009,
(
(
Roseomonas___genomospecies___6:0.18894,
(
Azospirillum___brasilense___b:0.14305,
(
Azospirillum___brasilense___a:0.09905,
Azospirillum___aestuarii:0.10234)
:0.05581)
:0.03136)
:0.17162,
(
Pleionea___litopenaei:0.31814,
(
(
Litchfieldella___anticariensis:0.25902,
(
(
Lysobacter___sp.___a:-0.00068,
Lysobacter___sp.___b:0.00068)
:0.23735,
(
Lysobacter___silvisoli:0.16128,
(
Lysobacter___sp.___c:0.10153,
Lysobacter___sp.___d:0.10360)
:0.04661)
:0.07996)
:0.02872)
:0.02656,
(
Sphingomonas___sp.:0.26099,
Stellaceae___bacterium:0.27106)
:0.01621)
:0.03346)
:0.03091)
:0.02024);
